# Supplementary material for: Comparative genomics of the family Vibrionaceae reveals the wide distribution of genes encoding virulence-associated proteins
Source: BMC Genomics. 2010 Jun 10;11:369. doi: 10.1186/1471-2164-11-369 (PMC2890568; doi:10.1186/1471-2164-11-369)
Supplement: Additional file 1 — Table S1. The orthologous groups found in 11 genomes from the Vibrionaceae The table shows a unique identifier for each orthologous group (ORTHO ID), the number of genomes in which it occurs (#Strains), the strains in which the orthologs occur (Strain Distribution), the number of copies of each orthologous protein found (#Seqs), functional information (COG Functional Description), the COG category (COG Cat), the COG family ID (COG Fam), and the identifiers for each occurrence of the orthologs (Identifiers). Locus identifiers that begin with NTO and VC are the JCV-CMR locus identifiers; the remaining identifiers are GenProt accession numbers. [file 1471-2164-11-369-S1.TAB]

ORTHO	#taxa	taxa distribution	#seq	COG SUPER	COG fam	COG DESCRIPTION	Sequence Description
ORTHOMCL1918	11	ASAL:1;CHOLERAE:1;CMCP6:1;FISCHERI:1;HARVEYI:1;MJ11:1;O395:1;PARAHAE:1;PPRO:1;VSPL:1;YJ016:1	11	A	COG1949	Oligoribonuclease (3'->5' exoribonuclease)	ABU69160.1(harveyi) ACH65787.1(MJ11) CAG21655.1(Ppro) CAQ80467.1(Asal) CAV17286.1(Vspl) NT01VF2507(fischeri) NT01VP2654(parahae) NT01VV1247(CMCP6) NT02VVA2898(YJ016) VC0341(cholerae) VC0395_A2743(O395)
ORTHOMCL83	11	ASAL:1;CHOLERAE:2;CMCP6:1;FISCHERI:1;HARVEYI:1;MJ11:1;O395:2;PARAHAE:1;PPRO:1;VSPL:2;YJ016:1	14	C	COG1271	Cytochrome bd-type quinol oxidase, subunit 1	ABU70572.1(harveyi) ACH67244.1(MJ11) CAG20937.1(Ppro) CAQ79575.1(Asal) CAV18235.1(Vspl) CAV18874.1(Vspl) NT01VF1036(fischeri) NT01VP0989(parahae) NT01VV2076(CMCP6) NT02VVA2118(YJ016) VC0395_0365(O395) VC0395_A1435(O395) VC1844(cholerae) VCA0872(cholerae)
ORTHOMCL105	11	ASAL:1;CHOLERAE:1;CMCP6:2;FISCHERI:1;HARVEYI:1;MJ11:1;O395:1;PARAHAE:1;PPRO:1;VSPL:1;YJ016:2	13	C	COG1012	NAD-dependent aldehyde dehydrogenases	ABU73537.1(harveyi) ACH66978.1(MJ11) CAG18571.1(Ppro) CAQ78777.1(Asal) CAV18373.1(Vspl) NT01VF1807(fischeri) NT01VPA0710(parahae) NT01VV2060(CMCP6) NT01VVA0052(CMCP6) NT02VV0558(YJ016) NT02VVA2132(YJ016) VC0395_0175(O395) VCA1067(cholerae)
ORTHOMCL84	11	ASAL:1;CHOLERAE:1;CMCP6:1;FISCHERI:2;HARVEYI:2;MJ11:2;O395:1;PARAHAE:1;PPRO:1;VSPL:1;YJ016:1	14	C	COG1882	Pyruvate-formate lyase	ABU70516.1(harveyi) ABU71914.1(harveyi) ACH63902.1(MJ11) ACH66206.1(MJ11) CAG21122.1(Ppro) CAQ79640.1(Asal) CAV18132.1(Vspl) NT01VF1705(fischeri) NT01VFA0142(fischeri) NT01VP0934(parahae) NT01VV2012(CMCP6) NT02VVA2179(YJ016) VC0395_A1457(O395) VC1866(cholerae)
ORTHOMCL81	11	ASAL:1;CHOLERAE:1;CMCP6:1;FISCHERI:1;HARVEYI:2;MJ11:1;O395:1;PARAHAE:1;PPRO:3;VSPL:1;YJ016:1	14	C	COG0243	Anaerobic dehydrogenases, typically selenocysteine-containing	ABU70824.1(harveyi) ABU73357.1(harveyi) ACH63664.1(MJ11) CAG19878.1(Ppro) CAG19906.1(Ppro) CAG20748.1(Ppro) CAQ81526.1(Asal) CAV19180.1(Vspl) NT01VFA0304(fischeri) NT01VP1094(parahae) NT01VV2812(CMCP6) NT02VVA1320(YJ016) VC0395_A1296(O395) VC1692(cholerae)
ORTHOMCL92	11	ASAL:1;CHOLERAE:1;CMCP6:1;FISCHERI:1;HARVEYI:2;MJ11:1;O395:1;PARAHAE:1;PPRO:2;VSPL:2;YJ016:1	14	C	COG0056	F0F1-type ATP synthase, alpha subunit	ABU69438.1(harveyi) ABU73999.1(harveyi) ACH64819.1(MJ11) CAG21862.1(Ppro) CAG22007.1(Ppro) CAQ80745.1(Asal) CAV20406.1(Vspl) CAV26762.1(Vspl) NT01VF2791(fischeri) NT01VP2890(parahae) NT01VV1008(CMCP6) NT02VVA3070(YJ016) VC0395_A2526(O395) VC2766(cholerae)
ORTHOMCL93	11	ASAL:1;CHOLERAE:1;CMCP6:1;FISCHERI:1;HARVEYI:2;MJ11:1;O395:1;PARAHAE:1;PPRO:2;VSPL:2;YJ016:1	14	C	COG0055	F0F1-type ATP synthase, beta subunit	ABU69436.1(harveyi) ABU73997.1(harveyi) ACH65096.1(MJ11) CAG21860.1(Ppro) CAG22009.1(Ppro) CAQ80743.1(Asal) CAV20404.1(Vspl) CAV26767.1(Vspl) NT01VF2789(fischeri) NT01VP2888(parahae) NT01VV1010(CMCP6) NT02VVA3068(YJ016) VC0395_A2528(O395) VC2764(cholerae)
ORTHOMCL134	11	ASAL:1;CHOLERAE:1;CMCP6:1;FISCHERI:1;HARVEYI:2;MJ11:1;O395:1;PARAHAE:1;PPRO:1;VSPL:1;YJ016:1	12	C	COG0584	Glycerophosphoryl diester phosphodiesterase	ABU74286.1(harveyi) ABU74648.1(harveyi) ACH64118.1(MJ11) CAG22877.1(Ppro) CAQ81091.1(Asal) CAV27213.1(Vspl) NT01VFA0967(fischeri) NT01VPA0137(parahae) NT01VV2680(CMCP6) NT02VVA1449(YJ016) VC0395_A1160(O395) VC1554(cholerae)
ORTHOMCL110	11	ASAL:1;CHOLERAE:1;CMCP6:1;FISCHERI:1;HARVEYI:1;MJ11:1;O395:2;PARAHAE:1;PPRO:2;VSPL:1;YJ016:1	13	C	COG5016	Pyruvate/oxaloacetate carboxyltransferase	ABU72436.1(harveyi) ACH66998.1(MJ11) CAG20684.1(Ppro) CAG21379.1(Ppro) CAQ78324.1(Asal) CAV19757.1(Vspl) NT01VF0590(fischeri) NT01VP2387(parahae) NT01VV1530(CMCP6) NT02VVA2627(YJ016) VC0395_A0085(O395) VC0395_A0320(O395) VC0550(cholerae)
ORTHOMCL117	11	ASAL:1;CHOLERAE:1;CMCP6:1;FISCHERI:1;HARVEYI:1;MJ11:1;O395:1;PARAHAE:1;PPRO:2;VSPL:1;YJ016:2	13	C	COG0281	Malic enzyme	ABU70999.1(harveyi) ACH66955.1(MJ11) CAG20400.1(Ppro) CAG23225.1(Ppro) CAQ78959.1(Asal) CAV18328.1(Vspl) NT01VF1661(fischeri) NT01VP1185(parahae) NT01VV2726(CMCP6) NT02VVA1406(YJ016) NT02VVA2080(YJ016) VC0395_A0809(O395) VC1188(cholerae)
ORTHOMCL143	11	ASAL:1;CHOLERAE:1;CMCP6:1;FISCHERI:1;HARVEYI:1;MJ11:1;O395:1;PARAHAE:1;PPRO:2;VSPL:1;YJ016:1	12	C	COG3005	Nitrate/TMAO reductases, membrane-bound tetraheme cytochrome c subunit	ABU73356.1(harveyi) ACH64365.1(MJ11) CAG19879.1(Ppro) CAG19907.1(Ppro) CAQ81527.1(Asal) CAV19181.1(Vspl) NT01VFA0303(fischeri) NT01VP1093(parahae) NT01VV2813(CMCP6) NT02VVA1319(YJ016) VC0395_A1297(O395) VC1693(cholerae)
ORTHOMCL159	11	ASAL:1;CHOLERAE:1;CMCP6:1;FISCHERI:1;HARVEYI:1;MJ11:1;O395:1;PARAHAE:1;PPRO:1;VSPL:2;YJ016:1	12	C	COG4656	Predicted NADH:ubiquinone oxidoreductase, subunit RnfC	ABU71917.1(harveyi) ACH65408.1(MJ11) CAG20941.1(Ppro) CAQ79555.1(Asal) CAV18000.1(Vspl) CAV18003.1(Vspl) NT01VF1014(fischeri) NT01VP1965(parahae) NT01VV3014(CMCP6) NT02VVA1140(YJ016) VC0395_A0536(O395) VC1015(cholerae)
ORTHOMCL1006	11	ASAL:1;CHOLERAE:1;CMCP6:1;FISCHERI:1;HARVEYI:1;MJ11:1;O395:1;PARAHAE:1;PPRO:1;VSPL:1;YJ016:1	11	C	COG2993	Cbb3-type cytochrome oxidase, cytochrome c subunit	ABU71264.1(harveyi) ACH65562.1(MJ11) CAG20236.1(Ppro) CAQ79249.1(Asal) CAV18624.1(Vspl) NT01VF1395(fischeri) NT01VP1458(parahae) NT01VV2547(CMCP6) NT02VVA1606(YJ016) VC0395_A1052(O395) VC1441(cholerae)
ORTHOMCL1008	11	ASAL:1;CHOLERAE:1;CMCP6:1;FISCHERI:1;HARVEYI:1;MJ11:1;O395:1;PARAHAE:1;PPRO:1;VSPL:1;YJ016:1	11	C	COG2010	Cytochrome c, mono- and diheme variants	ABU71262.1(harveyi) ACH66385.1(MJ11) CAG20238.1(Ppro) CAQ79251.1(Asal) CAV18626.1(Vspl) NT01VF1397(fischeri) NT01VP1456(parahae) NT01VV2545(CMCP6) NT02VVA1608(YJ016) VC0395_A1050(O395) VC1439(cholerae)
ORTHOMCL1025	11	ASAL:1;CHOLERAE:1;CMCP6:1;FISCHERI:1;HARVEYI:1;MJ11:1;O395:1;PARAHAE:1;PPRO:1;VSPL:1;YJ016:1	11	C	COG2864	Cytochrome b subunit of formate dehydrogenase	ABU71242.1(harveyi) ACH65587.1(MJ11) CAG20264.1(Ppro) CAQ79140.1(Asal) CAV18650.1(Vspl) NT01VF1453(fischeri) NT01VP1432(parahae) NT01VV2522(CMCP6) NT02VVA1628(YJ016) VC0395_A1118(O395) VC1511(cholerae)
ORTHOMCL1026	11	ASAL:1;CHOLERAE:1;CMCP6:1;FISCHERI:1;HARVEYI:1;MJ11:1;O395:1;PARAHAE:1;PPRO:1;VSPL:1;YJ016:1	11	C	COG0437	Fe-S-cluster-containing hydrogenase components 1	ABU71241.1(harveyi) ACH65788.1(MJ11) CAG20265.1(Ppro) CAQ79139.1(Asal) CAV18651.1(Vspl) NT01VF1454(fischeri) NT01VP1431(parahae) NT01VV2521(CMCP6) NT02VVA1629(YJ016) VC0395_A1119(O395) VC1512(cholerae)
ORTHOMCL1029	11	ASAL:1;CHOLERAE:1;CMCP6:1;FISCHERI:1;HARVEYI:1;MJ11:1;O395:1;PARAHAE:1;PPRO:1;VSPL:1;YJ016:1	11	C	COG1145	Ferredoxin	ABU71236.1(harveyi) ACH66060.1(MJ11) CAG20269.1(Ppro) CAQ79135.1(Asal) CAV18657.1(Vspl) NT01VF1458(fischeri) NT01VP1427(parahae) NT01VV2517(CMCP6) NT02VVA1633(YJ016) VC0395_A1123(O395) VC1516(cholerae)
ORTHOMCL1031	11	ASAL:1;CHOLERAE:1;CMCP6:1;FISCHERI:1;HARVEYI:1;MJ11:1;O395:1;PARAHAE:1;PPRO:1;VSPL:1;YJ016:1	11	C	COG1526	Uncharacterized protein required for formate dehydrogenase activity	ABU71233.1(harveyi) ACH67079.1(MJ11) CAG20272.1(Ppro) CAQ79133.1(Asal) CAV18661.1(Vspl) NT01VF1461(fischeri) NT01VP1424(parahae) NT01VV2514(CMCP6) NT02VVA1636(YJ016) VC0395_A1126(O395) VC1519(cholerae)
ORTHOMCL1070	11	ASAL:1;CHOLERAE:1;CMCP6:1;FISCHERI:1;HARVEYI:1;MJ11:1;O395:1;PARAHAE:1;PPRO:1;VSPL:1;YJ016:1	11	C	COG0277	FAD/FMN-containing dehydrogenases	ABU71028.1(harveyi) ACH66378.1(MJ11) CAG19705.1(Ppro) CAQ79747.1(Asal) CAV18338.1(Vspl) NT01VF1628(fischeri) NT01VP1197(parahae) NT01VV2299(CMCP6) NT02VVA1812(YJ016) VC0395_A0818(O395) VC1198(cholerae)
ORTHOMCL1084	11	ASAL:1;CHOLERAE:1;CMCP6:1;FISCHERI:1;HARVEYI:1;MJ11:1;O395:1;PARAHAE:1;PPRO:1;VSPL:1;YJ016:1	11	C	COG1951	Tartrate dehydratase alpha subunit/Fumarate hydratase class I, N-terminal domain	ABU70880.1(harveyi) ACH65803.1(MJ11) CAG20793.1(Ppro) CAQ79032.1(Asal) CAV18981.1(Vspl) NT01VF1270(fischeri) NT01VP1744(parahae) NT01VV2178(CMCP6) NT02VVA1932(YJ016) VC0395_A0922(O395) VC1304(cholerae)
ORTHOMCL1105	11	ASAL:1;CHOLERAE:1;CMCP6:1;FISCHERI:1;HARVEYI:1;MJ11:1;O395:1;PARAHAE:1;PPRO:1;VSPL:1;YJ016:1	11	C	COG1227	Inorganic pyrophosphatase/exopolyphosphatase	ABU70827.1(harveyi) ACH63440.1(MJ11) CAG19924.1(Ppro) CAQ81492.1(Asal) CAV19178.1(Vspl) NT01VFA0433(fischeri) NT01VP1097(parahae) NT01VV2806(CMCP6) NT02VVA1328(YJ016) VC0395_A1292(O395) VC1687(cholerae)
ORTHOMCL1124	11	ASAL:1;CHOLERAE:1;CMCP6:1;FISCHERI:1;HARVEYI:1;MJ11:1;O395:1;PARAHAE:1;PPRO:1;VSPL:1;YJ016:1	11	C	COG1757	Na+/H+ antiporter	ABU70797.1(harveyi) ACH66828.1(MJ11) CAG19494.1(Ppro) CAQ79829.1(Asal) CAV19204.1(Vspl) NT01VF1749(fischeri) NT01VP1066(parahae) NT01VV2836(CMCP6) NT02VVA1295(YJ016) VC0395_A0701(O395) VC1131(cholerae)
ORTHOMCL1156	11	ASAL:1;CHOLERAE:1;CMCP6:1;FISCHERI:1;HARVEYI:1;MJ11:1;O395:1;PARAHAE:1;PPRO:1;VSPL:1;YJ016:1	11	C	COG1294	Cytochrome bd-type quinol oxidase, subunit 2	ABU70573.1(harveyi) ACH66496.1(MJ11) CAG20936.1(Ppro) CAQ79576.1(Asal) CAV18236.1(Vspl) NT01VF1037(fischeri) NT01VP0990(parahae) NT01VV2077(CMCP6) NT02VVA2117(YJ016) VC0395_A1434(O395) VC1843(cholerae)
ORTHOMCL1209	11	ASAL:1;CHOLERAE:1;CMCP6:1;FISCHERI:1;HARVEYI:1;MJ11:1;O395:1;PARAHAE:1;PPRO:1;VSPL:1;YJ016:1	11	C	COG1252	NADH dehydrogenase, FAD-containing subunit	ABU70495.1(harveyi) ACH65299.1(MJ11) CAG20781.1(Ppro) CAQ78996.1(Asal) CAV19248.1(Vspl) NT01VF1233(fischeri) NT01VP0913(parahae) NT01VV1989(CMCP6) NT02VVA2204(YJ016) VC0395_A1480(O395) VC1890(cholerae)
ORTHOMCL1267	11	ASAL:1;CHOLERAE:1;CMCP6:1;FISCHERI:1;HARVEYI:1;MJ11:1;O395:1;PARAHAE:1;PPRO:1;VSPL:1;YJ016:1	11	C	COG0074	Succinyl-CoA synthetase, alpha subunit	ABU70335.1(harveyi) ACH66944.1(MJ11) CAG19462.1(Ppro) CAQ78534.1(Asal) CAV19404.1(Vspl) NT01VF0903(fischeri) NT01VP0799(parahae) NT01VV0153(CMCP6) NT02VVA0985(YJ016) VC0395_A1670(O395) VC2084(cholerae)
ORTHOMCL1268	11	ASAL:1;CHOLERAE:1;CMCP6:1;FISCHERI:1;HARVEYI:1;MJ11:1;O395:1;PARAHAE:1;PPRO:1;VSPL:1;YJ016:1	11	C	COG0045	Succinyl-CoA synthetase, beta subunit	ABU70334.1(harveyi) ACH65631.1(MJ11) CAG19461.1(Ppro) CAQ78533.1(Asal) CAV19405.1(Vspl) NT01VF0902(fischeri) NT01VP0798(parahae) NT01VV0154(CMCP6) NT02VVA0984(YJ016) VC0395_A1671(O395) VC2085(cholerae)
ORTHOMCL1269	11	ASAL:1;CHOLERAE:1;CMCP6:1;FISCHERI:1;HARVEYI:1;MJ11:1;O395:1;PARAHAE:1;PPRO:1;VSPL:1;YJ016:1	11	C	COG0508	Pyruvate/2-oxoglutarate dehydrogenase complex, dihydrolipoamide acyltransferase (E2) component, and related enzymes	ABU70333.1(harveyi) ACH66183.1(MJ11) CAG19460.1(Ppro) CAQ78532.1(Asal) CAV19406.1(Vspl) NT01VF0901(fischeri) NT01VP0797(parahae) NT01VV0155(CMCP6) NT02VVA0983(YJ016) VC0395_A1672(O395) VC2086(cholerae)
ORTHOMCL1270	11	ASAL:1;CHOLERAE:1;CMCP6:1;FISCHERI:1;HARVEYI:1;MJ11:1;O395:1;PARAHAE:1;PPRO:1;VSPL:1;YJ016:1	11	C	COG0567	2-oxoglutarate dehydrogenase complex, dehydrogenase (E1) component, and related enzymes	ABU70332.1(harveyi) ACH66298.1(MJ11) CAG19459.1(Ppro) CAQ78531.1(Asal) CAV19407.1(Vspl) NT01VF0900(fischeri) NT01VP0796(parahae) NT01VV0156(CMCP6) NT02VVA0982(YJ016) VC0395_A1673(O395) VC2087(cholerae)
ORTHOMCL1271	11	ASAL:1;CHOLERAE:1;CMCP6:1;FISCHERI:1;HARVEYI:1;MJ11:1;O395:1;PARAHAE:1;PPRO:1;VSPL:1;YJ016:1	11	C	COG0479	Succinate dehydrogenase/fumarate reductase, Fe-S protein subunit	ABU70331.1(harveyi) ACH66839.1(MJ11) CAG19458.1(Ppro) CAQ78530.1(Asal) CAV19408.1(Vspl) NT01VF0899(fischeri) NT01VP0795(parahae) NT01VV0157(CMCP6) NT02VVA0981(YJ016) VC0395_A1674(O395) VC2088(cholerae)
ORTHOMCL1272	11	ASAL:1;CHOLERAE:1;CMCP6:1;FISCHERI:1;HARVEYI:1;MJ11:1;O395:1;PARAHAE:1;PPRO:1;VSPL:1;YJ016:1	11	C	COG1053	Succinate dehydrogenase/fumarate reductase, flavoprotein subunit	ABU70330.1(harveyi) ACH65963.1(MJ11) CAG19457.1(Ppro) CAQ78529.1(Asal) CAV19409.1(Vspl) NT01VF0898(fischeri) NT01VP0794(parahae) NT01VV0158(CMCP6) NT02VVA0980(YJ016) VC0395_A1675(O395) VC2089(cholerae)
ORTHOMCL1273	11	ASAL:1;CHOLERAE:1;CMCP6:1;FISCHERI:1;HARVEYI:1;MJ11:1;O395:1;PARAHAE:1;PPRO:1;VSPL:1;YJ016:1	11	C	COG2142	Succinate dehydrogenase, hydrophobic anchor subunit	ABU70329.1(harveyi) ACH66282.1(MJ11) CAG19456.1(Ppro) CAQ78528.1(Asal) CAV19410.1(Vspl) NT01VF0897(fischeri) NT01VP0793(parahae) NT01VV0159(CMCP6) NT02VVA0979(YJ016) VC0395_A1676(O395) VC2090(cholerae)
ORTHOMCL1274	11	ASAL:1;CHOLERAE:1;CMCP6:1;FISCHERI:1;HARVEYI:1;MJ11:1;O395:1;PARAHAE:1;PPRO:1;VSPL:1;YJ016:1	11	C	COG2009	Succinate dehydrogenase/fumarate reductase, cytochrome b subunit	ABU70328.1(harveyi) ACH66605.1(MJ11) CAG19455.1(Ppro) CAQ78527.1(Asal) CAV19411.1(Vspl) NT01VF0896(fischeri) NT01VP0792(parahae) NT01VV0160(CMCP6) NT02VVA0978(YJ016) VC0395_A1677(O395) VC2091(cholerae)
ORTHOMCL1275	11	ASAL:1;CHOLERAE:1;CMCP6:1;FISCHERI:1;HARVEYI:1;MJ11:1;O395:1;PARAHAE:1;PPRO:1;VSPL:1;YJ016:1	11	C	COG0372	Citrate synthase	ABU70327.1(harveyi) ACH65363.1(MJ11) CAG19454.1(Ppro) CAQ78526.1(Asal) CAV19412.1(Vspl) NT01VF0895(fischeri) NT01VP0791(parahae) NT01VV0161(CMCP6) NT02VVA0977(YJ016) VC0395_A1678(O395) VC2092(cholerae)
ORTHOMCL1280	11	ASAL:1;CHOLERAE:1;CMCP6:1;FISCHERI:1;HARVEYI:1;MJ11:1;O395:1;PARAHAE:1;PPRO:1;VSPL:1;YJ016:1	11	C	COG0716	Flavodoxins	ABU70318.1(harveyi) ACH67135.1(MJ11) CAG19447.1(Ppro) CAQ78520.1(Asal) CAV19419.1(Vspl) NT01VF0889(fischeri) NT01VP0784(parahae) NT01VV0172(CMCP6) NT02VVA0966(YJ016) VC0395_A1685(O395) VC2099(cholerae)
ORTHOMCL1425	11	ASAL:1;CHOLERAE:1;CMCP6:1;FISCHERI:1;HARVEYI:1;MJ11:1;O395:1;PARAHAE:1;PPRO:1;VSPL:1;YJ016:1	11	C	COG0633	Ferredoxin	ABU70053.1(harveyi) ACH66093.1(MJ11) CAG19168.1(Ppro) CAQ78407.1(Asal) CAV17605.1(Vspl) NT01VF0678(fischeri) NT01VP0567(parahae) NT01VV0434(CMCP6) NT02VVA0723(YJ016) VC0395_A0282(O395) VC0753(cholerae)
ORTHOMCL1429	11	ASAL:1;CHOLERAE:1;CMCP6:1;FISCHERI:1;HARVEYI:1;MJ11:1;O395:1;PARAHAE:1;PPRO:1;VSPL:1;YJ016:1	11	C	COG0822	NifU homolog involved in Fe-S cluster formation	ABU70049.1(harveyi) ACH66774.1(MJ11) CAG19164.1(Ppro) CAQ78403.1(Asal) CAV17601.1(Vspl) NT01VF0674(fischeri) NT01VP0563(parahae) NT01VV0438(CMCP6) NT02VVA0719(YJ016) VC0395_A0278(O395) VC0749(cholerae)
ORTHOMCL1440	11	ASAL:1;CHOLERAE:1;CMCP6:1;FISCHERI:1;HARVEYI:1;MJ11:1;O395:1;PARAHAE:1;PPRO:1;VSPL:1;YJ016:1	11	C	COG2224	Isocitrate lyase	ABU70035.1(harveyi) ACH66211.1(MJ11) CAG19151.1(Ppro) CAQ80122.1(Asal) CAV25644.1(Vspl) NT01VF2111(fischeri) NT01VP0551(parahae) NT01VV0450(CMCP6) NT02VVA0706(YJ016) VC0395_A0267(O395) VC0736(cholerae)
ORTHOMCL1454	11	ASAL:1;CHOLERAE:1;CMCP6:1;FISCHERI:1;HARVEYI:1;MJ11:1;O395:1;PARAHAE:1;PPRO:1;VSPL:1;YJ016:1	11	C	COG1145	Ferredoxin	ABU70016.1(harveyi) ACH66878.1(MJ11) CAG19129.1(Ppro) CAQ80151.1(Asal) CAV17570.1(Vspl) NT01VF2130(fischeri) NT01VP0534(parahae) NT01VV0471(CMCP6) NT02VVA0685(YJ016) VC0395_A0250(O395) VC0716(cholerae)
ORTHOMCL1493	11	ASAL:1;CHOLERAE:1;CMCP6:1;FISCHERI:1;HARVEYI:1;MJ11:1;O395:1;PARAHAE:1;PPRO:1;VSPL:1;YJ016:1	11	C	COG0716	Flavodoxins	ABU69954.1(harveyi) ACH66973.1(MJ11) CAG18988.1(Ppro) CAQ78246.1(Asal) CAV17516.1(Vspl) NT01VF0483(fischeri) NT01VP0482(parahae) NT01VV0528(CMCP6) NT02VVA0631(YJ016) VC0395_A1996(O395) VC2420(cholerae)
ORTHOMCL1539	11	ASAL:1;CHOLERAE:1;CMCP6:1;FISCHERI:1;HARVEYI:1;MJ11:1;O395:1;PARAHAE:1;PPRO:1;VSPL:1;YJ016:1	11	C	COG2857	Cytochrome c1	ABU69885.1(harveyi) ACH66232.1(MJ11) CAG21539.1(Ppro) CAQ80344.1(Asal) CAV17441.1(Vspl) NT01VF2388(fischeri) NT01VP0422(parahae) NT01VV0593(CMCP6) NT02VVA0566(YJ016) VC0395_A0107(O395) VC0575(cholerae)
ORTHOMCL1540	11	ASAL:1;CHOLERAE:1;CMCP6:1;FISCHERI:1;HARVEYI:1;MJ11:1;O395:1;PARAHAE:1;PPRO:1;VSPL:1;YJ016:1	11	C	COG1290	Cytochrome b subunit of the bc complex	ABU69884.1(harveyi) ACH66854.1(MJ11) CAG21540.1(Ppro) CAQ80345.1(Asal) CAV17440.1(Vspl) NT01VF2389(fischeri) NT01VP0421(parahae) NT01VV0594(CMCP6) NT02VVA0565(YJ016) VC0395_A0106(O395) VC0574(cholerae)
ORTHOMCL1541	11	ASAL:1;CHOLERAE:1;CMCP6:1;FISCHERI:1;HARVEYI:1;MJ11:1;O395:1;PARAHAE:1;PPRO:1;VSPL:1;YJ016:1	11	C	COG0723	Rieske Fe-S protein	ABU69883.1(harveyi) ACH65351.1(MJ11) CAG21541.1(Ppro) CAQ80346.1(Asal) CAV17439.1(Vspl) NT01VF2391(fischeri) NT01VP0420(parahae) NT01VV0595(CMCP6) NT02VVA0564(YJ016) VC0395_A0105(O395) VC0573(cholerae)
ORTHOMCL1595	11	ASAL:1;CHOLERAE:1;CMCP6:1;FISCHERI:1;HARVEYI:1;MJ11:1;O395:1;PARAHAE:1;PPRO:1;VSPL:1;YJ016:1	11	C	COG0039	Malate/lactate dehydrogenases	ABU69796.1(harveyi) ACH65140.1(MJ11) CAG18823.1(Ppro) CAQ78044.1(Asal) CAV17367.1(Vspl) NT01VF0288(fischeri) NT01VP0312(parahae) NT01VV0670(CMCP6) NT02VVA0441(YJ016) VC0395_A2850(O395) VC0432(cholerae)
ORTHOMCL1701	11	ASAL:1;CHOLERAE:1;CMCP6:1;FISCHERI:1;HARVEYI:1;MJ11:1;O395:1;PARAHAE:1;PPRO:1;VSPL:1;YJ016:1	11	C	COG1866	Phosphoenolpyruvate carboxykinase (ATP)	ABU69599.1(harveyi) ACH67324.1(MJ11) CAG21756.1(Ppro) CAQ80612.1(Asal) CAV17164.1(Vspl) NT01VF2679(fischeri) NT01VP0124(parahae) NT01VV0876(CMCP6) NT02VVA0199(YJ016) VC0395_A2310(O395) VC2738(cholerae)
ORTHOMCL1713	11	ASAL:1;CHOLERAE:1;CMCP6:1;FISCHERI:1;HARVEYI:1;MJ11:1;O395:1;PARAHAE:1;PPRO:1;VSPL:1;YJ016:1	11	C	COG2863	Cytochrome c553	ABU69577.1(harveyi) ACH64984.1(MJ11) CAG21772.1(Ppro) CAQ77914.1(Asal) CAV17145.1(Vspl) NT01VF0081(fischeri) NT01VP0106(parahae) NT01VV0895(CMCP6) NT02VVA0180(YJ016) VC0112(cholerae) VC0395_A2406(O395)
ORTHOMCL1734	11	ASAL:1;CHOLERAE:1;CMCP6:1;FISCHERI:1;HARVEYI:1;MJ11:1;O395:1;PARAHAE:1;PPRO:1;VSPL:1;YJ016:1	11	C	COG1249	Pyruvate/2-oxoglutarate dehydrogenase complex, dihydrolipoamide dehydrogenase (E3) component, and related enzymes	ABU69526.1(harveyi) ACH67347.1(MJ11) CAG21816.1(Ppro) CAQ77805.1(Asal) CAV17117.1(Vspl) NT01VF2692(fischeri) NT01VP0064(parahae) NT01VV1087(CMCP6) NT02VVA0059(YJ016) VC0186(cholerae) VC0395_A2568(O395)
ORTHOMCL1739	11	ASAL:1;CHOLERAE:1;CMCP6:1;FISCHERI:1;HARVEYI:1;MJ11:1;O395:1;PARAHAE:1;PPRO:1;VSPL:1;YJ016:1	11	C	COG3245	Cytochrome c5	ABU69492.1(harveyi) ACH67317.1(MJ11) CAG18537.1(Ppro) CAQ77778.1(Asal) CAV17108.1(Vspl) NT01VF2730(fischeri) NT01VP0039(parahae) NT01VV1066(CMCP6) NT02VVA0036(YJ016) VC0168(cholerae) VC0395_A2556(O395)
ORTHOMCL1772	11	ASAL:1;CHOLERAE:1;CMCP6:1;FISCHERI:1;HARVEYI:1;MJ11:1;O395:1;PARAHAE:1;PPRO:1;VSPL:1;YJ016:1	11	C	COG3312	F0F1-type ATP synthase, subunit I	ABU69444.1(harveyi) ACH64944.1(MJ11) CAG21867.1(Ppro) CAQ80750.1(Asal) CAV20411.1(Vspl) NT01VF2796(fischeri) NT01VP2895(parahae) NT01VV1003(CMCP6) NT02VVA3075(YJ016) VC0395_A2521(O395) VC2771(cholerae)
ORTHOMCL1773	11	ASAL:1;CHOLERAE:1;CMCP6:1;FISCHERI:1;HARVEYI:1;MJ11:1;O395:1;PARAHAE:1;PPRO:1;VSPL:1;YJ016:1	11	C	COG0356	F0F1-type ATP synthase, subunit a	ABU69443.1(harveyi) ACH64974.1(MJ11) CAG21866.1(Ppro) CAQ80749.1(Asal) CAV20410.1(Vspl) NT01VF2795(fischeri) NT01VP2894(parahae) NT01VV1004(CMCP6) NT02VVA3074(YJ016) VC0395_A2522(O395) VC2770(cholerae)
ORTHOMCL1774	11	ASAL:1;CHOLERAE:1;CMCP6:1;FISCHERI:1;HARVEYI:1;MJ11:1;O395:1;PARAHAE:1;PPRO:1;VSPL:1;YJ016:1	11	C	COG0636	F0F1-type ATP synthase, subunit c/Archaeal/vacuolar-type H+-ATPase, subunit K	ABU69442.1(harveyi) ACH65124.1(MJ11) CAG21865.1(Ppro) CAQ80748.1(Asal) CAV20409.1(Vspl) NT01VF2794(fischeri) NT01VP2893(parahae) NT01VV1005(CMCP6) NT02VVA3073(YJ016) VC0395_A2523(O395) VC2769(cholerae)
ORTHOMCL1775	11	ASAL:1;CHOLERAE:1;CMCP6:1;FISCHERI:1;HARVEYI:1;MJ11:1;O395:1;PARAHAE:1;PPRO:1;VSPL:1;YJ016:1	11	C	COG0711	F0F1-type ATP synthase, subunit b	ABU69441.1(harveyi) ACH65030.1(MJ11) CAG21864.1(Ppro) CAQ80747.1(Asal) CAV20408.1(Vspl) NT01VF2793(fischeri) NT01VP2892(parahae) NT01VV1006(CMCP6) NT02VVA3072(YJ016) VC0395_A2524(O395) VC2768(cholerae)
ORTHOMCL1776	11	ASAL:1;CHOLERAE:1;CMCP6:1;FISCHERI:1;HARVEYI:1;MJ11:1;O395:1;PARAHAE:1;PPRO:1;VSPL:1;YJ016:1	11	C	COG0712	F0F1-type ATP synthase, delta subunit (mitochondrial oligomycin sensitivity protein)	ABU69439.1(harveyi) ACH64954.1(MJ11) CAG21863.1(Ppro) CAQ80746.1(Asal) CAV20407.1(Vspl) NT01VF2792(fischeri) NT01VP2891(parahae) NT01VV1007(CMCP6) NT02VVA3071(YJ016) VC0395_A2525(O395) VC2767(cholerae)
ORTHOMCL1777	11	ASAL:1;CHOLERAE:1;CMCP6:1;FISCHERI:1;HARVEYI:1;MJ11:1;O395:1;PARAHAE:1;PPRO:1;VSPL:1;YJ016:1	11	C	COG0224	F0F1-type ATP synthase, gamma subunit	ABU69437.1(harveyi) ACH65129.1(MJ11) CAG21861.1(Ppro) CAQ80744.1(Asal) CAV20405.1(Vspl) NT01VF2790(fischeri) NT01VP2889(parahae) NT01VV1009(CMCP6) NT02VVA3069(YJ016) VC0395_A2527(O395) VC2765(cholerae)
ORTHOMCL1778	11	ASAL:1;CHOLERAE:1;CMCP6:1;FISCHERI:1;HARVEYI:1;MJ11:1;O395:1;PARAHAE:1;PPRO:1;VSPL:1;YJ016:1	11	C	COG0355	F0F1-type ATP synthase, epsilon subunit (mitochondrial delta subunit)	ABU69435.1(harveyi) ACH65051.1(MJ11) CAG21859.1(Ppro) CAQ80742.1(Asal) CAV20403.1(Vspl) NT01VF2788(fischeri) NT01VP2887(parahae) NT01VV1011(CMCP6) NT02VVA3067(YJ016) VC0395_A2529(O395) VC2763(cholerae)
ORTHOMCL1785	11	ASAL:1;CHOLERAE:1;CMCP6:1;FISCHERI:1;HARVEYI:1;MJ11:1;O395:1;PARAHAE:1;PPRO:1;VSPL:1;YJ016:1	11	C	COG0348	Polyferredoxin	ABU69417.1(harveyi) ACH65025.1(MJ11) CAG21844.1(Ppro) CAQ77731.1(Asal) CAV20390.1(Vspl) NT01VF2776(fischeri) NT01VP2871(parahae) NT01VV1028(CMCP6) NT02VVA3050(YJ016) VC0036(cholerae) VC0395_A2483(O395)
ORTHOMCL1819	11	ASAL:1;CHOLERAE:1;CMCP6:1;FISCHERI:1;HARVEYI:1;MJ11:1;O395:1;PARAHAE:1;PPRO:1;VSPL:1;YJ016:1	11	C	COG0633	Ferredoxin	ABU69355.1(harveyi) ACH65026.1(MJ11) CAG21808.1(Ppro) CAQ77836.1(Asal) CAV20335.1(Vspl) NT01VF0066(fischeri) NT01VP2821(parahae) NT01VV0926(CMCP6) NT02VVA2993(YJ016) VC0311(cholerae) VC0395_A2703(O395)
ORTHOMCL1853	11	ASAL:1;CHOLERAE:1;CMCP6:1;FISCHERI:1;HARVEYI:1;MJ11:1;O395:1;PARAHAE:1;PPRO:1;VSPL:1;YJ016:1	11	C	COG1249	Pyruvate/2-oxoglutarate dehydrogenase complex, dihydrolipoamide dehydrogenase (E3) component, and related enzymes	ABU69293.1(harveyi) ACH67346.1(MJ11) CAG21739.1(Ppro) CAQ80574.1(Asal) CAV20281.1(Vspl) NT01VF2639(fischeri) NT01VP2770(parahae) NT01VV1145(CMCP6) NT02VVA0120(YJ016) VC0151(cholerae) VC0395_A2370(O395)
ORTHOMCL1904	11	ASAL:1;CHOLERAE:1;CMCP6:1;FISCHERI:1;HARVEYI:1;MJ11:1;O395:1;PARAHAE:1;PPRO:1;VSPL:1;YJ016:1	11	C	COG3080	Fumarate reductase subunit D	ABU69182.1(harveyi) ACH66930.1(MJ11) CAG21666.1(Ppro) CAQ80475.1(Asal) CAV17276.1(Vspl) NT01VF2515(fischeri) NT01VP2675(parahae) NT01VV1227(CMCP6) NT02VVA2920(YJ016) VC0395_A2233(O395) VC2659(cholerae)
ORTHOMCL1905	11	ASAL:1;CHOLERAE:1;CMCP6:1;FISCHERI:1;HARVEYI:1;MJ11:1;O395:1;PARAHAE:1;PPRO:1;VSPL:1;YJ016:1	11	C	COG3029	Fumarate reductase subunit C	ABU69181.1(harveyi) ACH66883.1(MJ11) CAG21665.1(Ppro) CAQ80474.1(Asal) CAV17277.1(Vspl) NT01VF2514(fischeri) NT01VP2674(parahae) NT01VV1228(CMCP6) NT02VVA2919(YJ016) VC0395_A2232(O395) VC2658(cholerae)
ORTHOMCL1906	11	ASAL:1;CHOLERAE:1;CMCP6:1;FISCHERI:1;HARVEYI:1;MJ11:1;O395:1;PARAHAE:1;PPRO:1;VSPL:1;YJ016:1	11	C	COG0479	Succinate dehydrogenase/fumarate reductase, Fe-S protein subunit	ABU69180.1(harveyi) ACH65379.1(MJ11) CAG21664.1(Ppro) CAQ80473.1(Asal) CAV17278.1(Vspl) NT01VF2513(fischeri) NT01VP2673(parahae) NT01VV1229(CMCP6) NT02VVA2918(YJ016) VC0395_A2231(O395) VC2657(cholerae)
ORTHOMCL1907	11	ASAL:1;CHOLERAE:1;CMCP6:1;FISCHERI:1;HARVEYI:1;MJ11:1;O395:1;PARAHAE:1;PPRO:1;VSPL:1;YJ016:1	11	C	COG1053	Succinate dehydrogenase/fumarate reductase, flavoprotein subunit	ABU69179.1(harveyi) ACH65791.1(MJ11) CAG21663.1(Ppro) CAQ80472.1(Asal) CAV17279.1(Vspl) NT01VF2512(fischeri) NT01VP2672(parahae) NT01VV1230(CMCP6) NT02VVA2917(YJ016) VC0395_A2230(O395) VC2656(cholerae)
ORTHOMCL1912	11	ASAL:1;CHOLERAE:1;CMCP6:1;FISCHERI:1;HARVEYI:1;MJ11:1;O395:1;PARAHAE:1;PPRO:1;VSPL:1;YJ016:1	11	C	COG0240	Glycerol-3-phosphate dehydrogenase	ABU69172.1(harveyi) ACH66601.1(MJ11) CAG18666.1(Ppro) CAQ80485.1(Asal) CAV17237.1(Vspl) NT01VF2528(fischeri) NT01VP2664(parahae) NT01VV1238(CMCP6) NT02VVA2907(YJ016) VC0395_A2226(O395) VC2651(cholerae)
ORTHOMCL1919	11	ASAL:1;CHOLERAE:1;CMCP6:1;FISCHERI:1;HARVEYI:1;MJ11:1;O395:1;PARAHAE:1;PPRO:1;VSPL:1;YJ016:1	11	C	COG1600	Uncharacterized Fe-S protein	ABU69159.1(harveyi) ACH66071.1(MJ11) CAG21654.1(Ppro) CAQ80466.1(Asal) CAV17287.1(Vspl) NT01VF2499(fischeri) NT01VP2652(parahae) NT01VV1248(CMCP6) NT02VVA2896(YJ016) VC0342(cholerae) VC0395_A2753(O395)
ORTHOMCL1931	11	ASAL:1;CHOLERAE:1;CMCP6:1;FISCHERI:1;HARVEYI:1;MJ11:1;O395:1;PARAHAE:1;PPRO:1;VSPL:1;YJ016:1	11	C	COG1018	Flavodoxin reductases (ferredoxin-NADPH reductases) family 1	ABU69147.1(harveyi) ACH65322.1(MJ11) CAG21641.1(Ppro) CAQ80454.1(Asal) CAV26148.1(Vspl) NT01VF2487(fischeri) NT01VP2639(parahae) NT01VV1260(CMCP6) NT02VVA2884(YJ016) VC0395_1093(O395) VCA0183(cholerae)
ORTHOMCL1940	11	ASAL:1;CHOLERAE:1;CMCP6:1;FISCHERI:1;HARVEYI:1;MJ11:1;O395:1;PARAHAE:1;PPRO:1;VSPL:1;YJ016:1	11	C	COG1012	NAD-dependent aldehyde dehydrogenases	ABU69137.1(harveyi) ACH66245.1(MJ11) CAG18730.1(Ppro) CAQ80419.1(Asal) CAV20152.1(Vspl) NT01VF2453(fischeri) NT01VP2628(parahae) NT01VV1276(CMCP6) NT02VVA2871(YJ016) VC0395_A2193(O395) VC2616(cholerae)
ORTHOMCL1943	11	ASAL:1;CHOLERAE:1;CMCP6:1;FISCHERI:1;HARVEYI:1;MJ11:1;O395:1;PARAHAE:1;PPRO:1;VSPL:1;YJ016:1	11	C	COG3954	Phosphoribulokinase	ABU69134.1(harveyi) ACH65122.1(MJ11) CAG18734.1(Ppro) CAQ77979.1(Asal) CAV20147.1(Vspl) NT01VF0223(fischeri) NT01VP2625(parahae) NT01VV1279(CMCP6) NT02VVA2868(YJ016) VC0395_A2190(O395) VC2613(cholerae)
ORTHOMCL1961	11	ASAL:1;CHOLERAE:1;CMCP6:1;FISCHERI:1;HARVEYI:1;MJ11:1;O395:1;PARAHAE:1;PPRO:1;VSPL:1;YJ016:1	11	C	COG0281	Malic enzyme	ABU69111.1(harveyi) ACH65861.1(MJ11) CAG18698.1(Ppro) CAQ80429.1(Asal) CAV20193.1(Vspl) NT01VF2443(fischeri) NT01VP2602(parahae) NT01VV1319(CMCP6) NT02VVA2828(YJ016) VC0395_A2254(O395) VC2681(cholerae)
ORTHOMCL1966	11	ASAL:1;CHOLERAE:1;CMCP6:1;FISCHERI:1;HARVEYI:1;MJ11:1;O395:1;PARAHAE:1;PPRO:1;VSPL:1;YJ016:1	11	C	COG2352	Phosphoenolpyruvate carboxylase	ABU69105.1(harveyi) ACH67224.1(MJ11) CAG18704.1(Ppro) CAQ80438.1(Asal) CAV20187.1(Vspl) NT01VF2479(fischeri) NT01VP2596(parahae) NT01VV1325(CMCP6) NT02VVA2822(YJ016) VC0395_A2222(O395) VC2646(cholerae)
ORTHOMCL225	11	ASAL:1;CHOLERAE:1;CMCP6:1;FISCHERI:1;HARVEYI:1;MJ11:1;O395:1;PARAHAE:1;PPRO:1;VSPL:1;YJ016:1	11	C	COG0778	Nitroreductase	ABU74551.1(harveyi) ACH64177.1(MJ11) CAG20801.1(Ppro) CAQ81833.1(Asal) CAV25367.1(Vspl) NT01VFA0974(fischeri) NT01VPA1505(parahae) NT01VVA1396(CMCP6) NT02VV0223(YJ016) VC0395_A0249(O395) VC0715(cholerae)
ORTHOMCL230	11	ASAL:1;CHOLERAE:1;CMCP6:1;FISCHERI:1;HARVEYI:1;MJ11:1;O395:1;PARAHAE:1;PPRO:1;VSPL:1;YJ016:1	11	C	COG1902	NADH:flavin oxidoreductases, Old Yellow Enzyme family	ABU74389.1(harveyi) ACH64317.1(MJ11) CAG22470.1(Ppro) CAQ81667.1(Asal) CAV27659.1(Vspl) NT01VFA1061(fischeri) NT01VPA0360(parahae) NT01VVA1076(CMCP6) NT02VV1537(YJ016) VC0395_0244(O395) VCA0993(cholerae)
ORTHOMCL266	11	ASAL:1;CHOLERAE:1;CMCP6:1;FISCHERI:1;HARVEYI:1;MJ11:1;O395:1;PARAHAE:1;PPRO:1;VSPL:1;YJ016:1	11	C	COG3069	C4-dicarboxylate transporter	ABU73988.1(harveyi) ACH66673.1(MJ11) CAG19777.1(Ppro) CAQ78542.1(Asal) CAV26218.1(Vspl) NT01VF1851(fischeri) NT01VPA0658(parahae) NT01VVA0411(CMCP6) NT02VV0941(YJ016) VC0395_0607(O395) VCA0665(cholerae)
ORTHOMCL275	11	ASAL:1;CHOLERAE:1;CMCP6:1;FISCHERI:1;HARVEYI:1;MJ11:1;O395:1;PARAHAE:1;PPRO:1;VSPL:1;YJ016:1	11	C	COG1979	Uncharacterized oxidoreductases, Fe-dependent alcohol dehydrogenase family	ABU73840.1(harveyi) ACH65932.1(MJ11) CAG21131.1(Ppro) CAQ78779.1(Asal) CAV26098.1(Vspl) NT01VF1804(fischeri) NT01VPA0775(parahae) NT01VVA0215(CMCP6) NT02VV0714(YJ016) VC0395_0640(O395) VCA0702(cholerae)
ORTHOMCL299	11	ASAL:1;CHOLERAE:1;CMCP6:1;FISCHERI:1;HARVEYI:1;MJ11:1;O395:1;PARAHAE:1;PPRO:1;VSPL:1;YJ016:1	11	C	COG1042	Acyl-CoA synthetase (NDP forming)	ABU73681.1(harveyi) ACH63909.1(MJ11) CAG22794.1(Ppro) CAQ81395.1(Asal) CAV26462.1(Vspl) NT01VFA0581(fischeri) NT01VPA0831(parahae) NT01VVA0279(CMCP6) NT02VV0775(YJ016) VC0395_0517(O395) VCA0574(cholerae)
ORTHOMCL307	11	ASAL:1;CHOLERAE:1;CMCP6:1;FISCHERI:1;HARVEYI:1;MJ11:1;O395:1;PARAHAE:1;PPRO:1;VSPL:1;YJ016:1	11	C	COG1282	NAD/NADP transhydrogenase beta subunit	ABU73628.1(harveyi) ACH64366.1(MJ11) CAG22775.1(Ppro) CAQ81378.1(Asal) CAV26434.1(Vspl) NT01VFA0598(fischeri) NT01VPA0865(parahae) NT01VVA0317(CMCP6) NT02VV0797(YJ016) VC0395_0498(O395) VCA0564(cholerae)
ORTHOMCL308	11	ASAL:1;CHOLERAE:1;CMCP6:1;FISCHERI:1;HARVEYI:1;MJ11:1;O395:1;PARAHAE:1;PPRO:1;VSPL:1;YJ016:1	11	C	COG3288	NAD/NADP transhydrogenase alpha subunit	ABU73627.1(harveyi) ACH64189.1(MJ11) CAG22774.1(Ppro) CAQ81377.1(Asal) CAV26432.1(Vspl) NT01VFA0599(fischeri) NT01VPA0866(parahae) NT01VVA0318(CMCP6) NT02VV0798(YJ016) VC0395_0497(O395) VCA0563(cholerae)
ORTHOMCL346	11	ASAL:1;CHOLERAE:1;CMCP6:1;FISCHERI:1;HARVEYI:1;MJ11:1;O395:1;PARAHAE:1;PPRO:1;VSPL:1;YJ016:1	11	C	COG1145	Ferredoxin	ABU73284.1(harveyi) ACH67267.1(MJ11) CAG19264.1(Ppro) CAQ80052.1(Asal) CAV26213.1(Vspl) NT01VF2044(fischeri) NT01VPA1130(parahae) NT01VVA0713(CMCP6) NT02VV1147(YJ016) VC0395_0615(O395) VCA0676(cholerae)
ORTHOMCL349	11	ASAL:1;CHOLERAE:1;CMCP6:1;FISCHERI:1;HARVEYI:1;MJ11:1;O395:1;PARAHAE:1;PPRO:1;VSPL:1;YJ016:1	11	C	COG3043	Nitrate reductase cytochrome c-type subunit	ABU73281.1(harveyi) ACH65708.1(MJ11) CAG19267.1(Ppro) CAQ80049.1(Asal) CAV26207.1(Vspl) NT01VF2041(fischeri) NT01VPA1133(parahae) NT01VVA0716(CMCP6) NT02VV1150(YJ016) VC0395_0618(O395) VCA0679(cholerae)
ORTHOMCL350	11	ASAL:1;CHOLERAE:1;CMCP6:1;FISCHERI:1;HARVEYI:1;MJ11:1;O395:1;PARAHAE:1;PPRO:1;VSPL:1;YJ016:1	11	C	COG3005	Nitrate/TMAO reductases, membrane-bound tetraheme cytochrome c subunit	ABU73280.1(harveyi) ACH66454.1(MJ11) CAG19268.1(Ppro) CAQ80048.1(Asal) CAV26205.1(Vspl) NT01VF2040(fischeri) NT01VPA1134(parahae) NT01VVA0717(CMCP6) NT02VV1151(YJ016) VC0395_0619(O395) VCA0680(cholerae)
ORTHOMCL542	11	ASAL:1;CHOLERAE:1;CMCP6:1;FISCHERI:1;HARVEYI:1;MJ11:1;O395:1;PARAHAE:1;PPRO:1;VSPL:1;YJ016:1	11	C	COG3630	Na+-transporting methylmalonyl-CoA/oxaloacetate decarboxylase, gamma subunit	ABU72437.1(harveyi) ACH65216.1(MJ11) CAG21380.1(Ppro) CAQ78323.1(Asal) CAV19759.1(Vspl) NT01VF0589(fischeri) NT01VP2388(parahae) NT01VV1529(CMCP6) NT02VVA2628(YJ016) VC0395_A0084(O395) VC0549(cholerae)
ORTHOMCL543	11	ASAL:1;CHOLERAE:1;CMCP6:1;FISCHERI:1;HARVEYI:1;MJ11:1;O395:1;PARAHAE:1;PPRO:1;VSPL:1;YJ016:1	11	C	COG1883	Na+-transporting methylmalonyl-CoA/oxaloacetate decarboxylase, beta subunit	ABU72435.1(harveyi) ACH66396.1(MJ11) CAG21378.1(Ppro) CAQ78325.1(Asal) CAV19755.1(Vspl) NT01VF0591(fischeri) NT01VP2386(parahae) NT01VV1531(CMCP6) NT02VVA2626(YJ016) VC0395_A0086(O395) VC0551(cholerae)
ORTHOMCL565	11	ASAL:1;CHOLERAE:1;CMCP6:1;FISCHERI:1;HARVEYI:1;MJ11:1;O395:1;PARAHAE:1;PPRO:1;VSPL:1;YJ016:1	11	C	COG2609	Pyruvate dehydrogenase complex, dehydrogenase (E1) component	ABU72409.1(harveyi) ACH65597.1(MJ11) CAG21502.1(Ppro) CAQ80309.1(Asal) CAV19705.1(Vspl) NT01VF2351(fischeri) NT01VP2362(parahae) NT01VV1558(CMCP6) NT02VVA2602(YJ016) VC0395_A1990(O395) VC2414(cholerae)
ORTHOMCL566	11	ASAL:1;CHOLERAE:1;CMCP6:1;FISCHERI:1;HARVEYI:1;MJ11:1;O395:1;PARAHAE:1;PPRO:1;VSPL:1;YJ016:1	11	C	COG1249	Pyruvate/2-oxoglutarate dehydrogenase complex, dihydrolipoamide dehydrogenase (E3) component, and related enzymes	ABU72407.1(harveyi) ACH66307.1(MJ11) CAG21500.1(Ppro) CAQ80307.1(Asal) CAV19701.1(Vspl) NT01VF2348(fischeri) NT01VP2360(parahae) NT01VV1560(CMCP6) NT02VVA2600(YJ016) VC0395_A1988(O395) VC2412(cholerae)
ORTHOMCL579	11	ASAL:1;CHOLERAE:1;CMCP6:1;FISCHERI:1;HARVEYI:1;MJ11:1;O395:1;PARAHAE:1;PPRO:1;VSPL:1;YJ016:1	11	C	COG1049	Aconitase B	ABU72385.1(harveyi) ACH66304.1(MJ11) CAG21497.1(Ppro) CAQ80279.1(Asal) CAV19679.1(Vspl) NT01VF2319(fischeri) NT01VP2341(parahae) NT01VV1579(CMCP6) NT02VVA2583(YJ016) VC0395_A0133(O395) VC0604(cholerae)
ORTHOMCL637	11	ASAL:1;CHOLERAE:1;CMCP6:1;FISCHERI:1;HARVEYI:1;MJ11:1;O395:1;PARAHAE:1;PPRO:1;VSPL:1;YJ016:1	11	C	COG0578	Glycerol-3-phosphate dehydrogenase	ABU72263.1(harveyi) ACH64530.1(MJ11) CAG18599.1(Ppro) CAQ81141.1(Asal) CAV25375.1(Vspl) NT01VFA0242(fischeri) NT01VP2237(parahae) NT01VV1710(CMCP6) NT02VVA2456(YJ016) VC0395_0601(O395) VCA0657(cholerae)
ORTHOMCL639	11	ASAL:1;CHOLERAE:1;CMCP6:1;FISCHERI:1;HARVEYI:1;MJ11:1;O395:1;PARAHAE:1;PPRO:1;VSPL:1;YJ016:1	11	C	COG0554	Glycerol kinase	ABU72261.1(harveyi) ACH64306.1(MJ11) CAG18687.1(Ppro) CAQ81139.1(Asal) CAV25379.1(Vspl) NT01VFA0239(fischeri) NT01VP2235(parahae) NT01VV1712(CMCP6) NT02VVA2454(YJ016) VC0395_0682(O395) VCA0744(cholerae)
ORTHOMCL660	11	ASAL:1;CHOLERAE:1;CMCP6:1;FISCHERI:1;HARVEYI:1;MJ11:1;O395:1;PARAHAE:1;PPRO:1;VSPL:1;YJ016:1	11	C	COG1726	Na+-transporting NADH:ubiquinone oxidoreductase, subunit NqrA	ABU72223.1(harveyi) ACH67163.1(MJ11) CAG19236.1(Ppro) CAQ78634.1(Asal) CAV17687.1(Vspl) NT01VF0786(fischeri) NT01VP2202(parahae) NT01VV1744(CMCP6) NT02VVA2422(YJ016) VC0395_A1884(O395) VC2295(cholerae)
ORTHOMCL661	11	ASAL:1;CHOLERAE:1;CMCP6:1;FISCHERI:1;HARVEYI:1;MJ11:1;O395:1;PARAHAE:1;PPRO:1;VSPL:1;YJ016:1	11	C	COG1805	Na+-transporting NADH:ubiquinone oxidoreductase, subunit NqrB	ABU72222.1(harveyi) ACH66766.1(MJ11) CAG19237.1(Ppro) CAQ78635.1(Asal) CAV17688.1(Vspl) NT01VF0787(fischeri) NT01VP2201(parahae) NT01VV1745(CMCP6) NT02VVA2421(YJ016) VC0395_A1883(O395) VC2294(cholerae)
ORTHOMCL662	11	ASAL:1;CHOLERAE:1;CMCP6:1;FISCHERI:1;HARVEYI:1;MJ11:1;O395:1;PARAHAE:1;PPRO:1;VSPL:1;YJ016:1	11	C	COG2869	Na+-transporting NADH:ubiquinone oxidoreductase, subunit NqrC	ABU72221.1(harveyi) ACH66167.1(MJ11) CAG19238.1(Ppro) CAQ78636.1(Asal) CAV17689.1(Vspl) NT01VF0788(fischeri) NT01VP2200(parahae) NT01VV1746(CMCP6) NT02VVA2420(YJ016) VC0395_A1882(O395) VC2293(cholerae)
ORTHOMCL663	11	ASAL:1;CHOLERAE:1;CMCP6:1;FISCHERI:1;HARVEYI:1;MJ11:1;O395:1;PARAHAE:1;PPRO:1;VSPL:1;YJ016:1	11	C	COG1347	Na+-transporting NADH:ubiquinone oxidoreductase, subunit NqrD	ABU72220.1(harveyi) ACH65875.1(MJ11) CAG19239.1(Ppro) CAQ78637.1(Asal) CAV17690.1(Vspl) NT01VF0789(fischeri) NT01VP2199(parahae) NT01VV1747(CMCP6) NT02VVA2419(YJ016) VC0395_A1881(O395) VC2292(cholerae)
ORTHOMCL664	11	ASAL:1;CHOLERAE:1;CMCP6:1;FISCHERI:1;HARVEYI:1;MJ11:1;O395:1;PARAHAE:1;PPRO:1;VSPL:1;YJ016:1	11	C	COG2209	Na+-transporting NADH:ubiquinone oxidoreductase, subunit NqrE	ABU72219.1(harveyi) ACH65405.1(MJ11) CAG19240.1(Ppro) CAQ78638.1(Asal) CAV17691.1(Vspl) NT01VF0791(fischeri) NT01VP2198(parahae) NT01VV1748(CMCP6) NT02VVA2418(YJ016) VC0395_A1880(O395) VC2291(cholerae)
ORTHOMCL665	11	ASAL:1;CHOLERAE:1;CMCP6:1;FISCHERI:1;HARVEYI:1;MJ11:1;O395:1;PARAHAE:1;PPRO:1;VSPL:1;YJ016:1	11	C	COG2871	Na+-transporting NADH:ubiquinone oxidoreductase, subunit NqrF	ABU72218.1(harveyi) ACH67129.1(MJ11) CAG19241.1(Ppro) CAQ78639.1(Asal) CAV17692.1(Vspl) NT01VF0792(fischeri) NT01VP2197(parahae) NT01VV1749(CMCP6) NT02VVA2417(YJ016) VC0395_A1879(O395) VC2290(cholerae)
ORTHOMCL702	11	ASAL:1;CHOLERAE:1;CMCP6:1;FISCHERI:1;HARVEYI:1;MJ11:1;O395:1;PARAHAE:1;PPRO:1;VSPL:1;YJ016:1	11	C	COG2863	Cytochrome c553	ABU72168.1(harveyi) ACH66321.1(MJ11) CAG21284.1(Ppro) CAQ80093.1(Asal) CAV19496.1(Vspl) NT01VF2082(fischeri) NT01VP2151(parahae) NT01VV1800(CMCP6) NT02VVA2370(YJ016) VC0395_A1833(O395) VC2241(cholerae)
ORTHOMCL806	11	ASAL:1;CHOLERAE:1;CMCP6:1;FISCHERI:1;HARVEYI:1;MJ11:1;O395:1;PARAHAE:1;PPRO:1;VSPL:1;YJ016:1	11	C	COG1902	NADH:flavin oxidoreductases, Old Yellow Enzyme family	ABU71993.1(harveyi) ACH66085.1(MJ11) CAG20973.1(Ppro) CAQ79841.1(Asal) CAV17953.1(Vspl) NT01VF1761(fischeri) NT01VP2007(parahae) NT01VV3052(CMCP6) NT02VVA1101(YJ016) VC0395_A1578(O395) VC1993(cholerae)
ORTHOMCL812	11	ASAL:1;CHOLERAE:1;CMCP6:1;FISCHERI:1;HARVEYI:1;MJ11:1;O395:1;PARAHAE:1;PPRO:1;VSPL:1;YJ016:1	11	C	COG1454	Alcohol dehydrogenase, class IV	ABU71969.1(harveyi) ACH66691.1(MJ11) CAG19514.1(Ppro) CAQ79540.1(Asal) CAV17978.1(Vspl) NT01VF0999(fischeri) NT01VP1980(parahae) NT01VV3030(CMCP6) NT02VVA1124(YJ016) VC0395_A1619(O395) VC2033(cholerae)
ORTHOMCL823	11	ASAL:1;CHOLERAE:1;CMCP6:1;FISCHERI:1;HARVEYI:1;MJ11:1;O395:1;PARAHAE:1;PPRO:1;VSPL:1;YJ016:1	11	C	COG4660	Predicted NADH:ubiquinone oxidoreductase, subunit RnfE	ABU71920.1(harveyi) ACH65321.1(MJ11) CAG20944.1(Ppro) CAQ79552.1(Asal) CAV17996.1(Vspl) NT01VF1011(fischeri) NT01VP1968(parahae) NT01VV3017(CMCP6) NT02VVA1136(YJ016) VC0395_A0533(O395) VC1012(cholerae)
ORTHOMCL824	11	ASAL:1;CHOLERAE:1;CMCP6:1;FISCHERI:1;HARVEYI:1;MJ11:1;O395:1;PARAHAE:1;PPRO:1;VSPL:1;YJ016:1	11	C	COG4659	Predicted NADH:ubiquinone oxidoreductase, subunit RnfG	ABU71919.1(harveyi) ACH67160.1(MJ11) CAG20943.1(Ppro) CAQ79553.1(Asal) CAV17998.1(Vspl) NT01VF1012(fischeri) NT01VP1967(parahae) NT01VV3016(CMCP6) NT02VVA1137(YJ016) VC0395_A0534(O395) VC1013(cholerae)
ORTHOMCL825	11	ASAL:1;CHOLERAE:1;CMCP6:1;FISCHERI:1;HARVEYI:1;MJ11:1;O395:1;PARAHAE:1;PPRO:1;VSPL:1;YJ016:1	11	C	COG4658	Predicted NADH:ubiquinone oxidoreductase, subunit RnfD	ABU71918.1(harveyi) ACH66945.1(MJ11) CAG20942.1(Ppro) CAQ79554.1(Asal) CAV17999.1(Vspl) NT01VF1013(fischeri) NT01VP1966(parahae) NT01VV3015(CMCP6) NT02VVA1138(YJ016) VC0395_A0535(O395) VC1014(cholerae)
ORTHOMCL826	11	ASAL:1;CHOLERAE:1;CMCP6:1;FISCHERI:1;HARVEYI:1;MJ11:1;O395:1;PARAHAE:1;PPRO:1;VSPL:1;YJ016:1	11	C	COG2878	Predicted NADH:ubiquinone oxidoreductase, subunit RnfB	ABU71916.1(harveyi) ACH65814.1(MJ11) CAG20940.1(Ppro) CAQ79556.1(Asal) CAV18005.1(Vspl) NT01VF1015(fischeri) NT01VP1964(parahae) NT01VV3013(CMCP6) NT02VVA1141(YJ016) VC0395_A0537(O395) VC1016(cholerae)
ORTHOMCL827	11	ASAL:1;CHOLERAE:1;CMCP6:1;FISCHERI:1;HARVEYI:1;MJ11:1;O395:1;PARAHAE:1;PPRO:1;VSPL:1;YJ016:1	11	C	COG4657	Predicted NADH:ubiquinone oxidoreductase, subunit RnfA	ABU71915.1(harveyi) ACH66181.1(MJ11) CAG20939.1(Ppro) CAQ79557.1(Asal) CAV18008.1(Vspl) NT01VF1016(fischeri) NT01VP1963(parahae) NT01VV3012(CMCP6) NT02VVA1142(YJ016) VC0395_A0538(O395) VC1017(cholerae)
ORTHOMCL841	11	ASAL:1;CHOLERAE:1;CMCP6:1;FISCHERI:1;HARVEYI:1;MJ11:1;O395:1;PARAHAE:1;PPRO:1;VSPL:1;YJ016:1	11	C	COG0282	Acetate kinase	ABU71895.1(harveyi) ACH65487.1(MJ11) CAG21170.1(Ppro) CAQ79797.1(Asal) CAV18045.1(Vspl) NT01VF0914(fischeri) NT01VP1944(parahae) NT01VV2133(CMCP6) NT02VVA1984(YJ016) VC0395_A0616(O395) VC1098(cholerae)
ORTHOMCL880	11	ASAL:1;CHOLERAE:1;CMCP6:1;FISCHERI:1;HARVEYI:1;MJ11:1;O395:1;PARAHAE:1;PPRO:1;VSPL:1;YJ016:1	11	C	COG1032	Fe-S oxidoreductase	ABU71731.1(harveyi) ACH65265.1(MJ11) CAG19713.1(Ppro) CAQ78541.1(Asal) CAV18267.1(Vspl) NT01VF1853(fischeri) NT01VP1844(parahae) NT01VV2125(CMCP6) NT02VVA1993(YJ016) VC0395_A1314(O395) VC1711(cholerae)
ORTHOMCL904	11	ASAL:1;CHOLERAE:1;CMCP6:1;FISCHERI:1;HARVEYI:1;MJ11:1;O395:1;PARAHAE:1;PPRO:1;VSPL:1;YJ016:1	11	C	COG0633	Ferredoxin	ABU71693.1(harveyi) ACH65223.1(MJ11) CAG20843.1(Ppro) CAQ79457.1(Asal) CAV19124.1(Vspl) NT01VF1289(fischeri) NT01VP1802(parahae) NT01VV2958(CMCP6) NT02VVA1192(YJ016) VC0395_A0873(O395) VC1254(cholerae)
ORTHOMCL910	11	ASAL:1;CHOLERAE:1;CMCP6:1;FISCHERI:1;HARVEYI:1;MJ11:1;O395:1;PARAHAE:1;PPRO:1;VSPL:1;YJ016:1	11	C	COG3488	Predicted thiol oxidoreductase	ABU71672.1(harveyi) ACH66539.1(MJ11) CAG23751.1(Ppro) CAQ79470.1(Asal) CAV19105.1(Vspl) NT01VF1281(fischeri) NT01VP1786(parahae) NT01VV2881(CMCP6) NT02VVA1970(YJ016) VC0395_A0884(O395) VC1265(cholerae)
ORTHOMCL1580	11	ASAL:1;CHOLERAE:1;CMCP6:1;FISCHERI:1;HARVEYI:1;MJ11:1;O395:1;PARAHAE:1;PPRO:1;VSPL:1;YJ016:1	11	CE	COG0473	Isocitrate/isopropylmalate dehydrogenase	ABU69817.1(harveyi) ACH65048.1(MJ11) CAG18850.1(Ppro) CAQ78061.1(Asal) CAV17388.1(Vspl) NT01VF0306(fischeri) NT01VP0331(parahae) NT01VV0651(CMCP6) NT02VVA0460(YJ016) VC0395_A2066(O395) VC2491(cholerae)
ORTHOMCL1746	11	ASAL:1;CHOLERAE:1;CMCP6:1;FISCHERI:1;HARVEYI:1;MJ11:1;O395:1;PARAHAE:1;PPRO:1;VSPL:1;YJ016:1	11	CH	COG4635	Flavodoxin	ABU69478.1(harveyi) ACH65040.1(MJ11) CAG18522.1(Ppro) CAQ80661.1(Asal) CAV17100.1(Vspl) NT01VF0030(fischeri) NT01VP0031(parahae) NT01VV0970(CMCP6) NT02VVA0028(YJ016) VC0395_A2537(O395) VC2755(cholerae)
ORTHOMCL477	11	ASAL:1;CHOLERAE:1;CMCP6:1;FISCHERI:1;HARVEYI:1;MJ11:1;O395:1;PARAHAE:1;PPRO:1;VSPL:1;YJ016:1	11	CO	COG2924	Fe-S cluster protector protein	ABU72527.1(harveyi) ACH65449.1(MJ11) CAG21470.1(Ppro) CAQ78218.1(Asal) CAV19960.1(Vspl) NT01VF0456(fischeri) NT01VP2465(parahae) NT01VV1447(CMCP6) NT02VVA2708(YJ016) VC0395_A0002(O395) VC0451(cholerae)
ORTHOMCL945	11	ASAL:1;CHOLERAE:1;CMCP6:1;FISCHERI:1;HARVEYI:1;MJ11:1;O395:1;PARAHAE:1;PPRO:1;VSPL:1;YJ016:1	11	CO	COG4987	ABC-type transport system involved in cytochrome bd biosynthesis, fused ATPase and permease components	ABU71569.1(harveyi) ACH66439.1(MJ11) CAG19568.1(Ppro) CAQ79521.1(Asal) CAV18310.1(Vspl) NT01VF0979(fischeri) NT01VP1176(parahae) NT01VV2735(CMCP6) NT02VVA1395(YJ016) VC0395_A0801(O395) VC1180(cholerae)
ORTHOMCL946	11	ASAL:1;CHOLERAE:1;CMCP6:1;FISCHERI:1;HARVEYI:1;MJ11:1;O395:1;PARAHAE:1;PPRO:1;VSPL:1;YJ016:1	11	CO	COG4988	ABC-type transport system involved in cytochrome bd biosynthesis, ATPase and permease components	ABU71568.1(harveyi) ACH67193.1(MJ11) CAG19569.1(Ppro) CAQ79522.1(Asal) CAV18311.1(Vspl) NT01VF0980(fischeri) NT01VP1177(parahae) NT01VV2734(CMCP6) NT02VVA1396(YJ016) VC0395_A0802(O395) VC1181(cholerae)
ORTHOMCL1751	11	ASAL:1;CHOLERAE:1;CMCP6:1;FISCHERI:1;HARVEYI:1;MJ11:1;O395:1;PARAHAE:1;PPRO:1;VSPL:1;YJ016:1	11	CR	COG0604	NADPH:quinone reductase and related Zn-dependent oxidoreductases	ABU69473.1(harveyi) ACH65057.1(MJ11) CAG18517.1(Ppro) CAQ80656.1(Asal) CAV17095.1(Vspl) NT01VF0025(fischeri) NT01VP0026(parahae) NT01VV0975(CMCP6) NT02VVA0023(YJ016) VC0026(cholerae) VC0395_A2493(O395)
ORTHOMCL173	11	ASAL:1;CHOLERAE:1;CMCP6:1;FISCHERI:2;HARVEYI:1;MJ11:1;O395:1;PARAHAE:1;PPRO:1;VSPL:1;YJ016:1	12	D	COG3096	Uncharacterized protein involved in chromosome partitioning	ABU70559.1(harveyi) ACH63382.1(MJ11) CAG20761.1(Ppro) CAQ81481.1(Asal) CAV18217.1(Vspl) NT01VFA0444(fischeri) NT01VFA0445(fischeri) NT01VP0975(parahae) NT01VV2058(CMCP6) NT02VVA2134(YJ016) VC0395_A1317(O395) VC1714(cholerae)
ORTHOMCL1014	11	ASAL:1;CHOLERAE:1;CMCP6:1;FISCHERI:1;HARVEYI:1;MJ11:1;O395:1;PARAHAE:1;PPRO:1;VSPL:1;YJ016:1	11	D	COG0037	Predicted ATPase of the PP-loop superfamily implicated in cell cycle control	ABU71255.1(harveyi) ACH65977.1(MJ11) CAG20245.1(Ppro) CAQ79258.1(Asal) CAV18636.1(Vspl) NT01VF1406(fischeri) NT01VP1449(parahae) NT01VV2537(CMCP6) NT02VVA1615(YJ016) VC0395_A1043(O395) VC1432(cholerae)
ORTHOMCL1139	11	ASAL:1;CHOLERAE:1;CMCP6:1;FISCHERI:1;HARVEYI:1;MJ11:1;O395:1;PARAHAE:1;PPRO:1;VSPL:1;YJ016:1	11	D	COG1674	DNA segregation ATPase FtsK/SpoIIIE and related proteins	ABU70766.1(harveyi) ACH66314.1(MJ11) CAG19573.1(Ppro) CAQ79526.1(Asal) CAV19222.1(Vspl) NT01VF0984(fischeri) NT01VP1037(parahae) NT01VV2863(CMCP6) NT02VVA1269(YJ016) VC0395_A1493(O395) VC1903(cholerae)
ORTHOMCL1166	11	ASAL:1;CHOLERAE:1;CMCP6:1;FISCHERI:1;HARVEYI:1;MJ11:1;O395:1;PARAHAE:1;PPRO:1;VSPL:1;YJ016:1	11	D	COG3095	Uncharacterized protein involved in chromosome partitioning	ABU70558.1(harveyi) ACH63384.1(MJ11) CAG20762.1(Ppro) CAQ81482.1(Asal) CAV18215.1(Vspl) NT01VFA0443(fischeri) NT01VP0974(parahae) NT01VV2057(CMCP6) NT02VVA2135(YJ016) VC0395_A1318(O395) VC1715(cholerae)
ORTHOMCL1167	11	ASAL:1;CHOLERAE:1;CMCP6:1;FISCHERI:1;HARVEYI:1;MJ11:1;O395:1;PARAHAE:1;PPRO:1;VSPL:1;YJ016:1	11	D	COG3006	Uncharacterized protein involved in chromosome partitioning	ABU70557.1(harveyi) ACH64213.1(MJ11) CAG20763.1(Ppro) CAQ81483.1(Asal) CAV18214.1(Vspl) NT01VFA0442(fischeri) NT01VP0973(parahae) NT01VV2056(CMCP6) NT02VVA2136(YJ016) VC0395_A1319(O395) VC1716(cholerae)
ORTHOMCL1248	11	ASAL:1;CHOLERAE:1;CMCP6:1;FISCHERI:1;HARVEYI:1;MJ11:1;O395:1;PARAHAE:1;PPRO:1;VSPL:1;YJ016:1	11	D	COG0850	Septum formation inhibitor	ABU70363.1(harveyi) ACH66007.1(MJ11) CAG19490.1(Ppro) CAQ78752.1(Asal) CAV17890.1(Vspl) NT01VF1831(fischeri) NT01VP0821(parahae) NT01VV0129(CMCP6) NT02VVA1007(YJ016) VC0395_A1545(O395) VC1959(cholerae)
ORTHOMCL1249	11	ASAL:1;CHOLERAE:1;CMCP6:1;FISCHERI:1;HARVEYI:1;MJ11:1;O395:1;PARAHAE:1;PPRO:1;VSPL:1;YJ016:1	11	D	COG2894	Septum formation inhibitor-activating ATPase	ABU70361.1(harveyi) ACH66625.1(MJ11) CAG19489.1(Ppro) CAQ78751.1(Asal) CAV17889.1(Vspl) NT01VF1832(fischeri) NT01VP0820(parahae) NT01VV0130(CMCP6) NT02VVA1006(YJ016) VC0395_A1546(O395) VC1960(cholerae)
ORTHOMCL1250	11	ASAL:1;CHOLERAE:1;CMCP6:1;FISCHERI:1;HARVEYI:1;MJ11:1;O395:1;PARAHAE:1;PPRO:1;VSPL:1;YJ016:1	11	D	COG0851	Septum formation topological specificity factor	ABU70360.1(harveyi) ACH67273.1(MJ11) CAG19488.1(Ppro) CAQ78750.1(Asal) CAV17888.1(Vspl) NT01VF1833(fischeri) NT01VP0819(parahae) NT01VV0131(CMCP6) NT02VVA1005(YJ016) VC0395_A1547(O395) VC1961(cholerae)
ORTHOMCL1298	11	ASAL:1;CHOLERAE:1;CMCP6:1;FISCHERI:1;HARVEYI:1;MJ11:1;O395:1;PARAHAE:1;PPRO:1;VSPL:1;YJ016:1	11	D	COG3115	Cell division protein	ABU70288.1(harveyi) ACH66436.1(MJ11) CAG19279.1(Ppro) CAQ80038.1(Asal) CAV19450.1(Vspl) NT01VF2029(fischeri) NT01VP0751(parahae) NT01VV0208(CMCP6) NT02VVA0930(YJ016) VC0395_A0491(O395) VC0970(cholerae)
ORTHOMCL1353	11	ASAL:1;CHOLERAE:1;CMCP6:1;FISCHERI:1;HARVEYI:1;MJ11:1;O395:1;PARAHAE:1;PPRO:1;VSPL:1;YJ016:1	11	D	COG0772	Bacterial cell division membrane protein	ABU70205.1(harveyi) ACH66711.1(MJ11) CAG21234.1(Ppro) CAQ78669.1(Asal) CAV17707.1(Vspl) NT01VF0808(fischeri) NT01VP0682(parahae) NT01VV0285(CMCP6) NT02VVA0858(YJ016) VC0395_A0472(O395) VC0949(cholerae)
ORTHOMCL1520	11	ASAL:1;CHOLERAE:1;CMCP6:1;FISCHERI:1;HARVEYI:1;MJ11:1;O395:1;PARAHAE:1;PPRO:1;VSPL:1;YJ016:1	11	D	COG0206	Cell division GTPase	ABU69905.1(harveyi) ACH65244.1(MJ11) CAG21517.1(Ppro) CAQ80324.1(Asal) CAV17461.1(Vspl) NT01VF2366(fischeri) NT01VP0442(parahae) NT01VV0572(CMCP6) NT02VVA0586(YJ016) VC0395_A1975(O395) VC2397(cholerae)
ORTHOMCL1521	11	ASAL:1;CHOLERAE:1;CMCP6:1;FISCHERI:1;HARVEYI:1;MJ11:1;O395:1;PARAHAE:1;PPRO:1;VSPL:1;YJ016:1	11	D	COG0849	Actin-like ATPase involved in cell division	ABU69904.1(harveyi) ACH67061.1(MJ11) CAG21518.1(Ppro) CAQ80325.1(Asal) CAV17460.1(Vspl) NT01VF2367(fischeri) NT01VP0441(parahae) NT01VV0574(CMCP6) NT02VVA0585(YJ016) VC0395_A1976(O395) VC2398(cholerae)
ORTHOMCL1524	11	ASAL:1;CHOLERAE:1;CMCP6:1;FISCHERI:1;HARVEYI:1;MJ11:1;O395:1;PARAHAE:1;PPRO:1;VSPL:1;YJ016:1	11	D	COG0772	Bacterial cell division membrane protein	ABU69900.1(harveyi) ACH65971.1(MJ11) CAG21522.1(Ppro) CAQ80329.1(Asal) CAV17456.1(Vspl) NT01VF2372(fischeri) NT01VP0437(parahae) NT01VV0578(CMCP6) NT02VVA0581(YJ016) VC0395_A1980(O395) VC2402(cholerae)
ORTHOMCL1530	11	ASAL:1;CHOLERAE:1;CMCP6:1;FISCHERI:1;HARVEYI:1;MJ11:1;O395:1;PARAHAE:1;PPRO:1;VSPL:1;YJ016:1	11	D	COG3116	Cell division protein	ABU69894.1(harveyi) ACH67240.1(MJ11) CAG21528.1(Ppro) CAQ80335.1(Asal) CAV17450.1(Vspl) NT01VF2379(fischeri) NT01VP0431(parahae) NT01VV0584(CMCP6) NT02VVA0575(YJ016) VC0395_A1986(O395) VC2408(cholerae)
ORTHOMCL1652	11	ASAL:1;CHOLERAE:1;CMCP6:1;FISCHERI:1;HARVEYI:1;MJ11:1;O395:1;PARAHAE:1;PPRO:1;VSPL:1;YJ016:1	11	D	COG3087	Cell division protein	ABU69726.1(harveyi) ACH66517.1(MJ11) CAG18694.1(Ppro) CAQ80425.1(Asal) CAV20197.1(Vspl) NT01VF2447(fischeri) NT01VP0244(parahae) NT01VV1315(CMCP6) NT02VVA2832(YJ016) VC0395_A2249(O395) VC2676(cholerae)
ORTHOMCL1768	11	ASAL:1;CHOLERAE:1;CMCP6:1;FISCHERI:1;HARVEYI:1;MJ11:1;O395:1;PARAHAE:1;PPRO:1;VSPL:1;YJ016:1	11	D	COG0445	NAD/FAD-utilizing enzyme apparently involved in cell division	ABU69448.1(harveyi) ACH64833.1(MJ11) CAG21871.1(Ppro) CAQ80754.1(Asal) CAV20415.1(Vspl) NT01VF2800(fischeri) NT01VP2899(parahae) NT01VV0999(CMCP6) NT02VVA3079(YJ016) VC0395_A2517(O395) VC2775(cholerae)
ORTHOMCL1770	11	ASAL:1;CHOLERAE:1;CMCP6:1;FISCHERI:1;HARVEYI:1;MJ11:1;O395:1;PARAHAE:1;PPRO:1;VSPL:1;YJ016:1	11	D	COG1192	ATPases involved in chromosome partitioning	ABU69446.1(harveyi) ACH65032.1(MJ11) CAG21869.1(Ppro) CAQ80752.1(Asal) CAV20413.1(Vspl) NT01VF2798(fischeri) NT01VP2897(parahae) NT01VV1001(CMCP6) NT02VVA3077(YJ016) VC0395_A2519(O395) VC2773(cholerae)
ORTHOMCL1844	11	ASAL:1;CHOLERAE:1;CMCP6:1;FISCHERI:1;HARVEYI:1;MJ11:1;O395:1;PARAHAE:1;PPRO:1;VSPL:1;YJ016:1	11	D	COG2177	Cell division protein	ABU69306.1(harveyi) ACH67315.1(MJ11) CAG18593.1(Ppro) CAQ80585.1(Asal) CAV20297.1(Vspl) NT01VF2651(fischeri) NT01VP2782(parahae) NT01VV1135(CMCP6) NT02VVA0109(YJ016) VC0149(cholerae) VC0395_A2372(O395)
ORTHOMCL1910	11	ASAL:1;CHOLERAE:1;CMCP6:1;FISCHERI:1;HARVEYI:1;MJ11:1;O395:1;PARAHAE:1;PPRO:1;VSPL:1;YJ016:1	11	D	COG4942	Membrane-bound metallopeptidase	ABU69174.1(harveyi) ACH67171.1(MJ11) CAG18662.1(Ppro) CAQ80488.1(Asal) CAV17235.1(Vspl) NT01VF2531(fischeri) NT01VP2666(parahae) NT01VV1236(CMCP6) NT02VVA2910(YJ016) VC0335(cholerae) VC0395_A2736(O395)
ORTHOMCL206	11	ASAL:1;CHOLERAE:1;CMCP6:1;FISCHERI:1;HARVEYI:1;MJ11:1;O395:1;PARAHAE:1;PPRO:1;VSPL:1;YJ016:1	11	D	COG1192	ATPases involved in chromosome partitioning	ABU74922.1(harveyi) ACH64062.1(MJ11) CAG23870.1(Ppro) CAQ81859.1(Asal) CAV25166.1(Vspl) NT01VFA1187(fischeri) NT01VPA1649(parahae) NT01VVA1169(CMCP6) NT02VV1630(YJ016) VC0395_0130(O395) VCA1115(cholerae)
ORTHOMCL434	11	ASAL:1;CHOLERAE:1;CMCP6:1;FISCHERI:1;HARVEYI:1;MJ11:1;O395:1;PARAHAE:1;PPRO:1;VSPL:1;YJ016:1	11	D	COG1077	Actin-like ATPase involved in cell morphogenesis	ABU72599.1(harveyi) ACH65328.1(MJ11) CAG21576.1(Ppro) CAQ78168.1(Asal) CAV17350.1(Vspl) NT01VF0396(fischeri) NT01VP2530(parahae) NT01VV1396(CMCP6) NT02VVA2753(YJ016) VC0395_A2834(O395) VC0415(cholerae)
ORTHOMCL437	11	ASAL:1;CHOLERAE:1;CMCP6:1;FISCHERI:1;HARVEYI:1;MJ11:1;O395:1;PARAHAE:1;PPRO:1;VSPL:1;YJ016:1	11	D	COG0424	Nucleotide-binding protein implicated in inhibition of septum formation	ABU72596.1(harveyi) ACH66628.1(MJ11) CAG21573.1(Ppro) CAQ78171.1(Asal) CAV17353.1(Vspl) NT01VF0399(fischeri) NT01VP2527(parahae) NT01VV1399(CMCP6) NT02VVA2750(YJ016) VC0395_A2837(O395) VC0418(cholerae)
ORTHOMCL528	11	ASAL:1;CHOLERAE:1;CMCP6:1;FISCHERI:1;HARVEYI:1;MJ11:1;O395:1;PARAHAE:1;PPRO:1;VSPL:1;YJ016:1	11	D	COG2919	Septum formation initiator	ABU72460.1(harveyi) ACH66174.1(MJ11) CAG21394.1(Ppro) CAQ80197.1(Asal) CAV19806.1(Vspl) NT01VF2230(fischeri) NT01VP2403(parahae) NT01VV1514(CMCP6) NT02VVA2643(YJ016) VC0395_A0055(O395) VC0527(cholerae)
ORTHOMCL701	11	ASAL:1;CHOLERAE:1;CMCP6:1;FISCHERI:1;HARVEYI:1;MJ11:1;O395:1;PARAHAE:1;PPRO:1;VSPL:1;YJ016:1	11	D	COG0037	Predicted ATPase of the PP-loop superfamily implicated in cell cycle control	ABU72169.1(harveyi) ACH65719.1(MJ11) CAG21285.1(Ppro) CAQ80094.1(Asal) CAV19497.1(Vspl) NT01VF2083(fischeri) NT01VP2152(parahae) NT01VV1799(CMCP6) NT02VVA2371(YJ016) VC0395_A1834(O395) VC2242(cholerae)
ORTHOMCL751	11	ASAL:1;CHOLERAE:1;CMCP6:1;FISCHERI:1;HARVEYI:1;MJ11:1;O395:1;PARAHAE:1;PPRO:1;VSPL:1;YJ016:1	11	D	COG0455	ATPases involved in chromosome partitioning	ABU72094.1(harveyi) ACH66336.1(MJ11) CAG19349.1(Ppro) CAQ79975.1(Asal) CAV17838.1(Vspl) NT01VF1969(fischeri) NT01VP2087(parahae) NT01VV1872(CMCP6) NT02VVA2297(YJ016) VC0395_A1655(O395) VC2067(cholerae)
ORTHOMCL757	11	ASAL:1;CHOLERAE:1;CMCP6:1;FISCHERI:1;HARVEYI:1;MJ11:1;O395:1;PARAHAE:1;PPRO:1;VSPL:1;YJ016:1	11	D	COG1192	ATPases involved in chromosome partitioning	ABU72088.1(harveyi) ACH65206.1(MJ11) CAG19355.1(Ppro) CAQ79969.1(Asal) CAV17845.1(Vspl) NT01VF1963(fischeri) NT01VP2081(parahae) NT01VV1878(CMCP6) NT02VVA2291(YJ016) VC0395_A1649(O395) VC2061(cholerae)
ORTHOMCL848	11	ASAL:1;CHOLERAE:1;CMCP6:1;FISCHERI:1;HARVEYI:1;MJ11:1;O395:1;PARAHAE:1;PPRO:1;VSPL:1;YJ016:1	11	D	COG0489	ATPases involved in chromosome partitioning	ABU71879.1(harveyi) ACH65199.1(MJ11) CAG19580.1(Ppro) CAQ79911.1(Asal) CAV18061.1(Vspl) NT01VF1882(fischeri) NT01VP1930(parahae) NT01VV2939(CMCP6) NT02VVA1209(YJ016) VC0395_A0555(O395) VC1037(cholerae)
ORTHOMCL854	11	ASAL:1;CHOLERAE:1;CMCP6:1;FISCHERI:1;HARVEYI:1;MJ11:1;O395:1;PARAHAE:1;PPRO:1;VSPL:1;YJ016:1	11	D	COG0424	Nucleotide-binding protein implicated in inhibition of septum formation	ABU71867.1(harveyi) ACH65308.1(MJ11) CAG19600.1(Ppro) CAQ79919.1(Asal) CAV18070.1(Vspl) NT01VF1875(fischeri) NT01VP1922(parahae) NT01VV2929(CMCP6) NT02VVA1218(YJ016) VC0395_A1613(O395) VC2027(cholerae)
ORTHOMCL886	11	ASAL:1;CHOLERAE:1;CMCP6:1;FISCHERI:1;HARVEYI:1;MJ11:1;O395:1;PARAHAE:1;PPRO:1;VSPL:1;YJ016:1	11	D	COG2917	Intracellular septation protein A	ABU71722.1(harveyi) ACH65391.1(MJ11) CAG20888.1(Ppro) CAQ78832.1(Asal) CAV18275.1(Vspl) NT01VF1110(fischeri) NT01VP1834(parahae) NT01VV2989(CMCP6) NT02VVA1164(YJ016) VC0395_A1304(O395) VC1700(cholerae)
ORTHOMCL43	11	ASAL:2;CHOLERAE:2;CMCP6:1;FISCHERI:1;HARVEYI:1;MJ11:1;O395:2;PARAHAE:2;PPRO:2;VSPL:1;YJ016:1	16	E	COG3842	ABC-type spermidine/putrescine transport systems, ATPase components	ABU72788.1(harveyi) ACH63671.1(MJ11) CAG22052.1(Ppro) CAG22246.1(Ppro) CAQ81564.1(Asal) CAQ81785.1(Asal) CAV25874.1(Vspl) NT01VFA1102(fischeri) NT01VPA0225(parahae) NT01VPA0327(parahae) NT01VVA1654(CMCP6) NT02VV0474(YJ016) VC0395_0544(O395) VC0395_0627(O395) VCA0602(cholerae) VCA0687(cholerae)
ORTHOMCL41	11	ASAL:2;CHOLERAE:1;CMCP6:1;FISCHERI:2;HARVEYI:2;MJ11:2;O395:1;PARAHAE:2;PPRO:1;VSPL:1;YJ016:1	16	E	COG0786	Na+/glutamate symporter	ABU74878.1(harveyi) ABU74891.1(harveyi) ACH63646.1(MJ11) ACH63872.1(MJ11) CAG20491.1(Ppro) CAQ81427.1(Asal) CAQ81428.1(Asal) CAV27597.1(Vspl) NT01VFA0494(fischeri) NT01VFA0520(fischeri) NT01VPA0026(parahae) NT01VPA0030(parahae) NT01VVA1193(CMCP6) NT02VV0023(YJ016) VC0395_0092(O395) VCA0041(cholerae)
ORTHOMCL38	11	ASAL:1;CHOLERAE:2;CMCP6:2;FISCHERI:1;HARVEYI:2;MJ11:1;O395:2;PARAHAE:2;PPRO:2;VSPL:2;YJ016:2	19	E	COG0070	Glutamate synthase domain 3	ABU69925.1(harveyi) ABU69927.1(harveyi) ACH65676.1(MJ11) CAG18963.1(Ppro) CAG18965.1(Ppro) CAQ80246.1(Asal) CAV17478.1(Vspl) CAV17481.1(Vspl) NT01VF2280(fischeri) NT01VP0459(parahae) NT01VP0461(parahae) NT01VV0551(CMCP6) NT01VV0553(CMCP6) NT02VVA0605(YJ016) NT02VVA0607(YJ016) VC0395_A1952(O395) VC0395_A1954(O395) VC2373(cholerae) VC2376(cholerae)
ORTHOMCL69	11	ASAL:1;CHOLERAE:1;CMCP6:2;FISCHERI:1;HARVEYI:2;MJ11:1;O395:1;PARAHAE:2;PPRO:1;VSPL:1;YJ016:2	15	E	COG4166	ABC-type oligopeptide transport system, periplasmic component	ABU69643.1(harveyi) ABU71808.1(harveyi) ACH66972.1(MJ11) CAG21270.1(Ppro) CAQ78554.1(Asal) CAV26801.1(Vspl) NT01VF0751(fischeri) NT01VP0167(parahae) NT01VP1888(parahae) NT01VV0835(CMCP6) NT01VV2888(CMCP6) NT02VVA0242(YJ016) NT02VVA1255(YJ016) VC0395_0535(O395) VCA0591(cholerae)
ORTHOMCL108	11	ASAL:1;CHOLERAE:1;CMCP6:1;FISCHERI:1;HARVEYI:2;MJ11:1;O395:1;PARAHAE:1;PPRO:1;VSPL:1;YJ016:2	13	E	COG1760	L-serine deaminase	ABU72726.1(harveyi) ABU72807.1(harveyi) ACH64255.1(MJ11) CAG22192.1(Ppro) CAQ81831.1(Asal) CAV25897.1(Vspl) NT01VFA0975(fischeri) NT01VPA0239(parahae) NT01VVA1664(CMCP6) NT02VV0100(YJ016) NT02VV0491(YJ016) VC0395_0608(O395) VCA0666(cholerae)
ORTHOMCL153	11	ASAL:1;CHOLERAE:1;CMCP6:1;FISCHERI:1;HARVEYI:1;MJ11:1;O395:1;PARAHAE:1;PPRO:1;VSPL:2;YJ016:1	12	E	COG0078	Ornithine carbamoyltransferase	ABU72559.1(harveyi) ACH67297.1(MJ11) CAG18906.1(Ppro) CAQ78205.1(Asal) CAV20000.1(Vspl) CAV20223.1(Vspl) NT01VF0431(fischeri) NT01VP2490(parahae) NT01VV1411(CMCP6) NT02VVA2738(YJ016) VC0395_A2091(O395) VC2508(cholerae)
ORTHOMCL154	11	ASAL:1;CHOLERAE:1;CMCP6:1;FISCHERI:1;HARVEYI:1;MJ11:1;O395:1;PARAHAE:1;PPRO:1;VSPL:2;YJ016:1	12	E	COG2235	Arginine deiminase	ABU72558.1(harveyi) ACH65298.1(MJ11) CAG18908.1(Ppro) CAQ78206.1(Asal) CAV19998.1(Vspl) CAV20221.1(Vspl) NT01VF0432(fischeri) NT01VP2489(parahae) NT01VV1412(CMCP6) NT02VVA2737(YJ016) VC0395_A2842(O395) VC0423(cholerae)
ORTHOMCL1018	11	ASAL:1;CHOLERAE:1;CMCP6:1;FISCHERI:1;HARVEYI:1;MJ11:1;O395:1;PARAHAE:1;PPRO:1;VSPL:1;YJ016:1	11	E	COG3842	ABC-type spermidine/putrescine transport systems, ATPase components	ABU71251.1(harveyi) ACH66213.1(MJ11) CAG20256.1(Ppro) CAQ79265.1(Asal) CAV18641.1(Vspl) NT01VF1410(fischeri) NT01VP1445(parahae) NT01VV2533(CMCP6) NT02VVA1619(YJ016) VC0395_A1039(O395) VC1428(cholerae)
ORTHOMCL1019	11	ASAL:1;CHOLERAE:1;CMCP6:1;FISCHERI:1;HARVEYI:1;MJ11:1;O395:1;PARAHAE:1;PPRO:1;VSPL:1;YJ016:1	11	E	COG1176	ABC-type spermidine/putrescine transport system, permease component I	ABU71250.1(harveyi) ACH65745.1(MJ11) CAG20257.1(Ppro) CAQ79266.1(Asal) CAV18642.1(Vspl) NT01VF1411(fischeri) NT01VP1444(parahae) NT01VV2532(CMCP6) NT02VVA1620(YJ016) VC0395_A1038(O395) VC1427(cholerae)
ORTHOMCL1020	11	ASAL:1;CHOLERAE:1;CMCP6:1;FISCHERI:1;HARVEYI:1;MJ11:1;O395:1;PARAHAE:1;PPRO:1;VSPL:1;YJ016:1	11	E	COG1177	ABC-type spermidine/putrescine transport system, permease component II	ABU71249.1(harveyi) ACH65316.1(MJ11) CAG20258.1(Ppro) CAQ79267.1(Asal) CAV18643.1(Vspl) NT01VF1412(fischeri) NT01VP1443(parahae) NT01VV2531(CMCP6) NT02VVA1621(YJ016) VC0395_A1037(O395) VC1426(cholerae)
ORTHOMCL1021	11	ASAL:1;CHOLERAE:1;CMCP6:1;FISCHERI:1;HARVEYI:1;MJ11:1;O395:1;PARAHAE:1;PPRO:1;VSPL:1;YJ016:1	11	E	COG0687	Spermidine/putrescine-binding periplasmic protein	ABU71248.1(harveyi) ACH66432.1(MJ11) CAG20259.1(Ppro) CAQ79268.1(Asal) CAV18644.1(Vspl) NT01VF1413(fischeri) NT01VP1442(parahae) NT01VV2530(CMCP6) NT02VVA1622(YJ016) VC0395_A1036(O395) VC1425(cholerae)
ORTHOMCL1022	11	ASAL:1;CHOLERAE:1;CMCP6:1;FISCHERI:1;HARVEYI:1;MJ11:1;O395:1;PARAHAE:1;PPRO:1;VSPL:1;YJ016:1	11	E	COG0687	Spermidine/putrescine-binding periplasmic protein	ABU71247.1(harveyi) ACH65730.1(MJ11) CAG20260.1(Ppro) CAQ79269.1(Asal) CAV18645.1(Vspl) NT01VF1414(fischeri) NT01VP1441(parahae) NT01VV2529(CMCP6) NT02VVA1623(YJ016) VC0395_A1035(O395) VC1424(cholerae)
ORTHOMCL1046	11	ASAL:1;CHOLERAE:1;CMCP6:1;FISCHERI:1;HARVEYI:1;MJ11:1;O395:1;PARAHAE:1;PPRO:1;VSPL:1;YJ016:1	11	E	COG2195	Di- and tripeptidases	ABU71139.1(harveyi) ACH64341.1(MJ11) CAG22649.1(Ppro) CAQ80855.1(Asal) CAV18858.1(Vspl) NT01VFA0004(fischeri) NT01VP1276(parahae) NT01VV2694(CMCP6) NT02VVA1436(YJ016) VC0395_A0959(O395) VC1343(cholerae)
ORTHOMCL1052	11	ASAL:1;CHOLERAE:1;CMCP6:1;FISCHERI:1;HARVEYI:1;MJ11:1;O395:1;PARAHAE:1;PPRO:1;VSPL:1;YJ016:1	11	E	COG2988	Succinylglutamate desuccinylase	ABU71096.1(harveyi) ACH65691.1(MJ11) CAG20551.1(Ppro) CAQ79415.1(Asal) CAV18881.1(Vspl) NT01VF1328(fischeri) NT01VP1240(parahae) NT01VV2709(CMCP6) NT02VVA1421(YJ016) VC0395_A0863(O395) VC1242(cholerae)
ORTHOMCL1065	11	ASAL:1;CHOLERAE:1;CMCP6:1;FISCHERI:1;HARVEYI:1;MJ11:1;O395:1;PARAHAE:1;PPRO:1;VSPL:1;YJ016:1	11	E	COG0010	Arginase/agmatinase/formimionoglutamate hydrolase, arginase family	ABU71039.1(harveyi) ACH64612.1(MJ11) CAG20568.1(Ppro) CAQ81460.1(Asal) CAV18344.1(Vspl) NT01VFA0464(fischeri) NT01VP1202(parahae) NT01VV2305(CMCP6) NT02VVA1806(YJ016) VC0395_A0824(O395) VC1204(cholerae)
ORTHOMCL1066	11	ASAL:1;CHOLERAE:1;CMCP6:1;FISCHERI:1;HARVEYI:1;MJ11:1;O395:1;PARAHAE:1;PPRO:1;VSPL:1;YJ016:1	11	E	COG2987	Urocanate hydratase	ABU71038.1(harveyi) ACH63720.1(MJ11) CAG20569.1(Ppro) CAQ81461.1(Asal) CAV18343.1(Vspl) NT01VFA0463(fischeri) NT01VP1201(parahae) NT01VV2304(CMCP6) NT02VVA1807(YJ016) VC0395_A0823(O395) VC1203(cholerae)
ORTHOMCL1067	11	ASAL:1;CHOLERAE:1;CMCP6:1;FISCHERI:1;HARVEYI:1;MJ11:1;O395:1;PARAHAE:1;PPRO:1;VSPL:1;YJ016:1	11	E	COG2986	Histidine ammonia-lyase	ABU71037.1(harveyi) ACH63495.1(MJ11) CAG20570.1(Ppro) CAQ81462.1(Asal) CAV18342.1(Vspl) NT01VFA0462(fischeri) NT01VP1200(parahae) NT01VV2303(CMCP6) NT02VVA1808(YJ016) VC0395_A0822(O395) VC1202(cholerae)
ORTHOMCL1079	11	ASAL:1;CHOLERAE:1;CMCP6:1;FISCHERI:1;HARVEYI:1;MJ11:1;O395:1;PARAHAE:1;PPRO:1;VSPL:1;YJ016:1	11	E	COG0520	Selenocysteine lyase	ABU70993.1(harveyi) ACH64106.1(MJ11) CAG23703.1(Ppro) CAQ81633.1(Asal) CAV18318.1(Vspl) NT01VFA0777(fischeri) NT01VP1180(parahae) NT01VV2731(CMCP6) NT02VVA1400(YJ016) VC0395_A0805(O395) VC1184(cholerae)
ORTHOMCL1087	11	ASAL:1;CHOLERAE:1;CMCP6:1;FISCHERI:1;HARVEYI:1;MJ11:1;O395:1;PARAHAE:1;PPRO:1;VSPL:1;YJ016:1	11	E	COG0814	Amino acid permeases	ABU70874.1(harveyi) ACH66679.1(MJ11) CAG20796.1(Ppro) CAQ79029.1(Asal) CAV18987.1(Vspl) NT01VF1267(fischeri) NT01VP1749(parahae) NT01VV2171(CMCP6) NT02VVA1937(YJ016) VC0395_A0919(O395) VC1301(cholerae)
ORTHOMCL1088	11	ASAL:1;CHOLERAE:1;CMCP6:1;FISCHERI:1;HARVEYI:1;MJ11:1;O395:1;PARAHAE:1;PPRO:1;VSPL:1;YJ016:1	11	E	COG1760	L-serine deaminase	ABU70873.1(harveyi) ACH65618.1(MJ11) CAG20797.1(Ppro) CAQ79028.1(Asal) CAV18988.1(Vspl) NT01VF1266(fischeri) NT01VP1750(parahae) NT01VV2170(CMCP6) NT02VVA1938(YJ016) VC0395_A0918(O395) VC1300(cholerae)
ORTHOMCL1090	11	ASAL:1;CHOLERAE:1;CMCP6:1;FISCHERI:1;HARVEYI:1;MJ11:1;O395:1;PARAHAE:1;PPRO:1;VSPL:1;YJ016:1	11	E	COG1448	Aspartate/tyrosine/aromatic aminotransferase	ABU70856.1(harveyi) ACH66104.1(MJ11) CAG20726.1(Ppro) CAQ79372.1(Asal) CAV19003.1(Vspl) NT01VF1588(fischeri) NT01VP1767(parahae) NT01VV2158(CMCP6) NT02VVA1950(YJ016) VC0395_A0911(O395) VC1293(cholerae)
ORTHOMCL1099	11	ASAL:1;CHOLERAE:1;CMCP6:1;FISCHERI:1;HARVEYI:1;MJ11:1;O395:1;PARAHAE:1;PPRO:1;VSPL:1;YJ016:1	11	E	COG4166	ABC-type oligopeptide transport system, periplasmic component	ABU70837.1(harveyi) ACH64248.1(MJ11) CAG20824.1(Ppro) CAQ81233.1(Asal) CAV19170.1(Vspl) NT01VFA0314(fischeri) NT01VP1103(parahae) NT01VV2799(CMCP6) NT02VVA1336(YJ016) VC0395_A1285(O395) VC1680(cholerae)
ORTHOMCL1116	11	ASAL:1;CHOLERAE:1;CMCP6:1;FISCHERI:1;HARVEYI:1;MJ11:1;O395:1;PARAHAE:1;PPRO:1;VSPL:1;YJ016:1	11	E	COG0140	Phosphoribosyl-ATP pyrophosphohydrolase	ABU70806.1(harveyi) ACH66271.1(MJ11) CAG19496.1(Ppro) CAQ78825.1(Asal) CAV19196.1(Vspl) NT01VF1104(fischeri) NT01VP1076(parahae) NT01VV2828(CMCP6) NT02VVA1303(YJ016) VC0395_A0709(O395) VC1139(cholerae)
ORTHOMCL1117	11	ASAL:1;CHOLERAE:1;CMCP6:1;FISCHERI:1;HARVEYI:1;MJ11:1;O395:1;PARAHAE:1;PPRO:1;VSPL:1;YJ016:1	11	E	COG0107	Imidazoleglycerol-phosphate synthase	ABU70805.1(harveyi) ACH65784.1(MJ11) CAG19497.1(Ppro) CAQ78824.1(Asal) CAV19197.1(Vspl) NT01VF1103(fischeri) NT01VP1075(parahae) NT01VV2829(CMCP6) NT02VVA1302(YJ016) VC0395_A0708(O395) VC1138(cholerae)
ORTHOMCL1118	11	ASAL:1;CHOLERAE:1;CMCP6:1;FISCHERI:1;HARVEYI:1;MJ11:1;O395:1;PARAHAE:1;PPRO:1;VSPL:1;YJ016:1	11	E	COG0106	Phosphoribosylformimino-5-aminoimidazole carboxamide ribonucleotide (ProFAR) isomerase	ABU70804.1(harveyi) ACH65335.1(MJ11) CAG19498.1(Ppro) CAQ78823.1(Asal) CAV19198.1(Vspl) NT01VF1102(fischeri) NT01VP1074(parahae) NT01VV2830(CMCP6) NT02VVA1301(YJ016) VC0395_A0707(O395) VC1137(cholerae)
ORTHOMCL1119	11	ASAL:1;CHOLERAE:1;CMCP6:1;FISCHERI:1;HARVEYI:1;MJ11:1;O395:1;PARAHAE:1;PPRO:1;VSPL:1;YJ016:1	11	E	COG0118	Glutamine amidotransferase	ABU70803.1(harveyi) ACH66988.1(MJ11) CAG19499.1(Ppro) CAQ78822.1(Asal) CAV19199.1(Vspl) NT01VF1101(fischeri) NT01VP1073(parahae) NT01VV2831(CMCP6) NT02VVA1300(YJ016) VC0395_A0706(O395) VC1136(cholerae)
ORTHOMCL1120	11	ASAL:1;CHOLERAE:1;CMCP6:1;FISCHERI:1;HARVEYI:1;MJ11:1;O395:1;PARAHAE:1;PPRO:1;VSPL:1;YJ016:1	11	E	COG0241	Histidinol phosphatase and related phosphatases	ABU70802.1(harveyi) ACH66482.1(MJ11) CAG19500.1(Ppro) CAQ78821.1(Asal) CAV19200.1(Vspl) NT01VF1100(fischeri) NT01VP1072(parahae) NT01VV2832(CMCP6) NT02VVA1299(YJ016) VC0395_A0705(O395) VC1135(cholerae)
ORTHOMCL1121	11	ASAL:1;CHOLERAE:1;CMCP6:1;FISCHERI:1;HARVEYI:1;MJ11:1;O395:1;PARAHAE:1;PPRO:1;VSPL:1;YJ016:1	11	E	COG0079	Histidinol-phosphate/aromatic aminotransferase and cobyric acid decarboxylase	ABU70801.1(harveyi) ACH66609.1(MJ11) CAG19501.1(Ppro) CAQ78820.1(Asal) CAV19201.1(Vspl) NT01VF1099(fischeri) NT01VP1071(parahae) NT01VV2833(CMCP6) NT02VVA1298(YJ016) VC0395_A0704(O395) VC1134(cholerae)
ORTHOMCL1122	11	ASAL:1;CHOLERAE:1;CMCP6:1;FISCHERI:1;HARVEYI:1;MJ11:1;O395:1;PARAHAE:1;PPRO:1;VSPL:1;YJ016:1	11	E	COG0141	Histidinol dehydrogenase	ABU70800.1(harveyi) ACH66337.1(MJ11) CAG19502.1(Ppro) CAQ78819.1(Asal) CAV19202.1(Vspl) NT01VF1098(fischeri) NT01VP1070(parahae) NT01VV2834(CMCP6) NT02VVA1297(YJ016) VC0395_A0703(O395) VC1133(cholerae)
ORTHOMCL1123	11	ASAL:1;CHOLERAE:1;CMCP6:1;FISCHERI:1;HARVEYI:1;MJ11:1;O395:1;PARAHAE:1;PPRO:1;VSPL:1;YJ016:1	11	E	COG0040	ATP phosphoribosyltransferase	ABU70799.1(harveyi) ACH65706.1(MJ11) CAG19503.1(Ppro) CAQ78818.1(Asal) CAV19203.1(Vspl) NT01VF1097(fischeri) NT01VP1069(parahae) NT01VV2835(CMCP6) NT02VVA1296(YJ016) VC0395_A0702(O395) VC1132(cholerae)
ORTHOMCL1141	11	ASAL:1;CHOLERAE:1;CMCP6:1;FISCHERI:1;HARVEYI:1;MJ11:1;O395:1;PARAHAE:1;PPRO:1;VSPL:1;YJ016:1	11	E	COG0686	Alanine dehydrogenase	ABU70764.1(harveyi) ACH66198.1(MJ11) CAG19571.1(Ppro) CAQ79524.1(Asal) CAV19224.1(Vspl) NT01VF0982(fischeri) NT01VP1035(parahae) NT01VV2865(CMCP6) NT02VVA1267(YJ016) VC0395_A1495(O395) VC1905(cholerae)
ORTHOMCL1178	11	ASAL:1;CHOLERAE:1;CMCP6:1;FISCHERI:1;HARVEYI:1;MJ11:1;O395:1;PARAHAE:1;PPRO:1;VSPL:1;YJ016:1	11	E	COG0128	5-enolpyruvylshikimate-3-phosphate synthase	ABU70542.1(harveyi) ACH66919.1(MJ11) CAG20835.1(Ppro) CAQ79903.1(Asal) CAV18185.1(Vspl) NT01VF1890(fischeri) NT01VP0959(parahae) NT01VV2042(CMCP6) NT02VVA2153(YJ016) VC0395_A1334(O395) VC1732(cholerae)
ORTHOMCL1189	11	ASAL:1;CHOLERAE:1;CMCP6:1;FISCHERI:1;HARVEYI:1;MJ11:1;O395:1;PARAHAE:1;PPRO:1;VSPL:1;YJ016:1	11	E	COG4160	ABC-type arginine/histidine transport system, permease component	ABU70522.1(harveyi) ACH66257.1(MJ11) CAG21111.1(Ppro) CAQ79645.1(Asal) CAV18142.1(Vspl) NT01VF1700(fischeri) NT01VP0940(parahae) NT01VV2019(CMCP6) NT02VVA2172(YJ016) VC0395_A1452(O395) VC1861(cholerae)
ORTHOMCL1190	11	ASAL:1;CHOLERAE:1;CMCP6:1;FISCHERI:1;HARVEYI:1;MJ11:1;O395:1;PARAHAE:1;PPRO:1;VSPL:1;YJ016:1	11	E	COG4215	ABC-type arginine transport system, permease component	ABU70521.1(harveyi) ACH65880.1(MJ11) CAG21112.1(Ppro) CAQ79644.1(Asal) CAV18140.1(Vspl) NT01VF1701(fischeri) NT01VP0939(parahae) NT01VV2018(CMCP6) NT02VVA2173(YJ016) VC0395_A1453(O395) VC1862(cholerae)
ORTHOMCL1192	11	ASAL:1;CHOLERAE:1;CMCP6:1;FISCHERI:1;HARVEYI:1;MJ11:1;O395:1;PARAHAE:1;PPRO:1;VSPL:1;YJ016:1	11	E	COG4598	ABC-type histidine transport system, ATPase component	ABU70519.1(harveyi) ACH66905.1(MJ11) CAG21114.1(Ppro) CAQ79642.1(Asal) CAV18136.1(Vspl) NT01VF1703(fischeri) NT01VP0937(parahae) NT01VV2016(CMCP6) NT02VVA2175(YJ016) VC0395_A1455(O395) VC1864(cholerae)
ORTHOMCL1225	11	ASAL:1;CHOLERAE:1;CMCP6:1;FISCHERI:1;HARVEYI:1;MJ11:1;O395:1;PARAHAE:1;PPRO:1;VSPL:1;YJ016:1	11	E	COG0031	Cysteine synthase	ABU70419.1(harveyi) ACH66099.1(MJ11) CAG19380.1(Ppro) CAQ79651.1(Asal) CAV19342.1(Vspl) NT01VF1688(fischeri) NT01VP0890(parahae) NT01VV3074(CMCP6) NT02VVA1079(YJ016) VC0395_A0579(O395) VC1061(cholerae)
ORTHOMCL1234	11	ASAL:1;CHOLERAE:1;CMCP6:1;FISCHERI:1;HARVEYI:1;MJ11:1;O395:1;PARAHAE:1;PPRO:1;VSPL:1;YJ016:1	11	E	COG0436	Aspartate/tyrosine/aromatic aminotransferase	ABU70402.1(harveyi) ACH66186.1(MJ11) CAG21005.1(Ppro) CAQ78782.1(Asal) CAV19359.1(Vspl) NT01VF1798(fischeri) NT01VP0871(parahae) NT01VV3093(CMCP6) NT02VVA1063(YJ016) VC0395_A1563(O395) VC1977(cholerae)
ORTHOMCL1286	11	ASAL:1;CHOLERAE:1;CMCP6:1;FISCHERI:1;HARVEYI:1;MJ11:1;O395:1;PARAHAE:1;PPRO:1;VSPL:1;YJ016:1	11	E	COG0367	Asparagine synthase (glutamine-hydrolyzing)	ABU70309.1(harveyi) ACH66753.1(MJ11) CAG19438.1(Ppro) CAQ78512.1(Asal) CAV19427.1(Vspl) NT01VF0881(fischeri) NT01VP0776(parahae) NT01VV0181(CMCP6) NT02VVA0958(YJ016) VC0395_A0512(O395) VC0991(cholerae)
ORTHOMCL1299	11	ASAL:1;CHOLERAE:1;CMCP6:1;FISCHERI:1;HARVEYI:1;MJ11:1;O395:1;PARAHAE:1;PPRO:1;VSPL:1;YJ016:1	11	E	COG2981	Uncharacterized protein involved in cysteine biosynthesis	ABU70287.1(harveyi) ACH65984.1(MJ11) CAG19278.1(Ppro) CAQ80039.1(Asal) CAV19451.1(Vspl) NT01VF2030(fischeri) NT01VP0750(parahae) NT01VV0209(CMCP6) NT02VVA0929(YJ016) VC0395_A0490(O395) VC0969(cholerae)
ORTHOMCL1300	11	ASAL:1;CHOLERAE:1;CMCP6:1;FISCHERI:1;HARVEYI:1;MJ11:1;O395:1;PARAHAE:1;PPRO:1;VSPL:1;YJ016:1	11	E	COG0031	Cysteine synthase	ABU70286.1(harveyi) ACH65553.1(MJ11) CAG19277.1(Ppro) CAQ80040.1(Asal) CAV19452.1(Vspl) NT01VF2031(fischeri) NT01VP0749(parahae) NT01VV0210(CMCP6) NT02VVA0928(YJ016) VC0395_A0489(O395) VC0968(cholerae)
ORTHOMCL1359	11	ASAL:1;CHOLERAE:1;CMCP6:1;FISCHERI:1;HARVEYI:1;MJ11:1;O395:1;PARAHAE:1;PPRO:1;VSPL:1;YJ016:1	11	E	COG0112	Glycine/serine hydroxymethyltransferase	ABU70197.1(harveyi) ACH67091.1(MJ11) CAG19208.1(Ppro) CAQ78549.1(Asal) CAV19533.1(Vspl) NT01VF0756(fischeri) NT01VP0676(parahae) NT01VV0292(CMCP6) NT02VVA0851(YJ016) VC0395_A0465(O395) VC0941(cholerae)
ORTHOMCL1361	11	ASAL:1;CHOLERAE:1;CMCP6:1;FISCHERI:1;HARVEYI:1;MJ11:1;O395:1;PARAHAE:1;PPRO:1;VSPL:1;YJ016:1	11	E	COG0241	Histidinol phosphatase and related phosphatases	ABU70192.1(harveyi) ACH66045.1(MJ11) CAG21273.1(Ppro) CAQ78570.1(Asal) CAV19541.1(Vspl) NT01VF0747(fischeri) NT01VP0669(parahae) NT01VV0297(CMCP6) NT02VVA0846(YJ016) VC0395_A0430(O395) VC0908(cholerae)
ORTHOMCL1388	11	ASAL:1;CHOLERAE:1;CMCP6:1;FISCHERI:1;HARVEYI:1;MJ11:1;O395:1;PARAHAE:1;PPRO:1;VSPL:1;YJ016:1	11	E	COG0014	Gamma-glutamyl phosphate reductase	ABU70153.1(harveyi) ACH66355.1(MJ11) CAG19253.1(Ppro) CAQ78663.1(Asal) CAV19574.1(Vspl) NT01VF0802(fischeri) NT01VP0638(parahae) NT01VV0330(CMCP6) NT02VVA0813(YJ016) VC0395_A1863(O395) VC2273(cholerae)
ORTHOMCL1389	11	ASAL:1;CHOLERAE:1;CMCP6:1;FISCHERI:1;HARVEYI:1;MJ11:1;O395:1;PARAHAE:1;PPRO:1;VSPL:1;YJ016:1	11	E	COG0263	Glutamate 5-kinase	ABU70152.1(harveyi) ACH65489.1(MJ11) CAG19252.1(Ppro) CAQ78662.1(Asal) CAV19575.1(Vspl) NT01VF0801(fischeri) NT01VP0637(parahae) NT01VV0331(CMCP6) NT02VVA0812(YJ016) VC0395_A1864(O395) VC2274(cholerae)
ORTHOMCL1392	11	ASAL:1;CHOLERAE:1;CMCP6:1;FISCHERI:1;HARVEYI:1;MJ11:1;O395:1;PARAHAE:1;PPRO:1;VSPL:1;YJ016:1	11	E	COG2195	Di- and tripeptidases	ABU70147.1(harveyi) ACH65253.1(MJ11) CAG19246.1(Ppro) CAQ78658.1(Asal) CAV19581.1(Vspl) NT01VF0797(fischeri) NT01VP0632(parahae) NT01VV0338(CMCP6) NT02VVA0806(YJ016) VC0395_A1869(O395) VC2279(cholerae)
ORTHOMCL1409	11	ASAL:1;CHOLERAE:1;CMCP6:1;FISCHERI:1;HARVEYI:1;MJ11:1;O395:1;PARAHAE:1;PPRO:1;VSPL:1;YJ016:1	11	E	COG1115	Na+/alanine symporter	ABU70077.1(harveyi) ACH63967.1(MJ11) CAG19856.1(Ppro) CAQ81756.1(Asal) CAV17628.1(Vspl) NT01VFA0368(fischeri) NT01VP0587(parahae) NT01VV0415(CMCP6) NT02VVA0742(YJ016) VC0395_A0312(O395) VC0784(cholerae)
ORTHOMCL1423	11	ASAL:1;CHOLERAE:1;CMCP6:1;FISCHERI:1;HARVEYI:1;MJ11:1;O395:1;PARAHAE:1;PPRO:1;VSPL:1;YJ016:1	11	E	COG0260	Leucyl aminopeptidase	ABU70056.1(harveyi) ACH66573.1(MJ11) CAG19170.1(Ppro) CAQ78409.1(Asal) CAV17607.1(Vspl) NT01VF0680(fischeri) NT01VP0569(parahae) NT01VV0432(CMCP6) NT02VVA0725(YJ016) VC0395_A0284(O395) VC0755(cholerae)
ORTHOMCL1430	11	ASAL:1;CHOLERAE:1;CMCP6:1;FISCHERI:1;HARVEYI:1;MJ11:1;O395:1;PARAHAE:1;PPRO:1;VSPL:1;YJ016:1	11	E	COG1104	Cysteine sulfinate desulfinase/cysteine desulfurase and related enzymes	ABU70048.1(harveyi) ACH65404.1(MJ11) CAG19163.1(Ppro) CAQ78402.1(Asal) CAV17600.1(Vspl) NT01VF0673(fischeri) NT01VP0562(parahae) NT01VV0439(CMCP6) NT02VVA0718(YJ016) VC0395_A0277(O395) VC0748(cholerae)
ORTHOMCL1460	11	ASAL:1;CHOLERAE:1;CMCP6:1;FISCHERI:1;HARVEYI:1;MJ11:1;O395:1;PARAHAE:1;PPRO:1;VSPL:1;YJ016:1	11	E	COG1605	Chorismate mutase	ABU70000.1(harveyi) ACH66829.1(MJ11) CAG21352.1(Ppro) CAQ78346.1(Asal) CAV17561.1(Vspl) NT01VF0612(fischeri) NT01VP0524(parahae) NT01VV0484(CMCP6) NT02VVA0674(YJ016) VC0395_A0235(O395) VC0705(cholerae)
ORTHOMCL1465	11	ASAL:1;CHOLERAE:1;CMCP6:1;FISCHERI:1;HARVEYI:1;MJ11:1;O395:1;PARAHAE:1;PPRO:1;VSPL:1;YJ016:1	11	E	COG1605	Chorismate mutase	ABU69992.1(harveyi) ACH66996.1(MJ11) CAG21353.1(Ppro) CAQ78339.1(Asal) CAV17553.1(Vspl) NT01VF0605(fischeri) NT01VP0517(parahae) NT01VV0491(CMCP6) NT02VVA0667(YJ016) VC0395_A0227(O395) VC0696(cholerae)
ORTHOMCL1466	11	ASAL:1;CHOLERAE:1;CMCP6:1;FISCHERI:1;HARVEYI:1;MJ11:1;O395:1;PARAHAE:1;PPRO:1;VSPL:1;YJ016:1	11	E	COG0722	3-deoxy-D-arabino-heptulosonate 7-phosphate (DAHP) synthase	ABU69991.1(harveyi) ACH65204.1(MJ11) CAG21354.1(Ppro) CAQ78338.1(Asal) CAV17552.1(Vspl) NT01VF0604(fischeri) NT01VP0516(parahae) NT01VV0492(CMCP6) NT02VVA0666(YJ016) VC0395_A0226(O395) VC0695(cholerae)
ORTHOMCL1494	11	ASAL:1;CHOLERAE:1;CMCP6:1;FISCHERI:1;HARVEYI:1;MJ11:1;O395:1;PARAHAE:1;PPRO:1;VSPL:1;YJ016:1	11	E	COG1114	Branched-chain amino acid permeases	ABU69953.1(harveyi) ACH67294.1(MJ11) CAG18987.1(Ppro) CAQ78245.1(Asal) CAV17513.1(Vspl) NT01VF0482(fischeri) NT01VP0481(parahae) NT01VV0529(CMCP6) NT02VVA0629(YJ016) VC0395_A0193(O395) VC0662(cholerae)
ORTHOMCL1498	11	ASAL:1;CHOLERAE:1;CMCP6:1;FISCHERI:1;HARVEYI:1;MJ11:1;O395:1;PARAHAE:1;PPRO:1;VSPL:1;YJ016:1	11	E	COG1115	Na+/alanine symporter	ABU69947.1(harveyi) ACH66004.1(MJ11) CAG18983.1(Ppro) CAQ80232.1(Asal) CAV17509.1(Vspl) NT01VF2265(fischeri) NT01VP0477(parahae) NT01VV0534(CMCP6) NT02VVA0624(YJ016) VC0395_A1935(O395) VC2356(cholerae)
ORTHOMCL1503	11	ASAL:1;CHOLERAE:1;CMCP6:1;FISCHERI:1;HARVEYI:1;MJ11:1;O395:1;PARAHAE:1;PPRO:1;VSPL:1;YJ016:1	11	E	COG0498	Threonine synthase	ABU69940.1(harveyi) ACH65432.1(MJ11) CAG18977.1(Ppro) CAQ80238.1(Asal) CAV17491.1(Vspl) NT01VF2272(fischeri) NT01VP0471(parahae) NT01VV0540(CMCP6) NT02VVA0618(YJ016) VC0395_A1941(O395) VC2362(cholerae)
ORTHOMCL1504	11	ASAL:1;CHOLERAE:1;CMCP6:1;FISCHERI:1;HARVEYI:1;MJ11:1;O395:1;PARAHAE:1;PPRO:1;VSPL:1;YJ016:1	11	E	COG0083	Homoserine kinase	ABU69939.1(harveyi) ACH65660.1(MJ11) CAG18976.1(Ppro) CAQ80239.1(Asal) CAV17490.1(Vspl) NT01VF2273(fischeri) NT01VP0470(parahae) NT01VV0541(CMCP6) NT02VVA0617(YJ016) VC0395_A1942(O395) VC2363(cholerae)
ORTHOMCL1505	11	ASAL:1;CHOLERAE:1;CMCP6:1;FISCHERI:1;HARVEYI:1;MJ11:1;O395:1;PARAHAE:1;PPRO:1;VSPL:1;YJ016:1	11	E	COG0527	Aspartokinases	ABU69938.1(harveyi) ACH66564.1(MJ11) CAG18975.1(Ppro) CAQ80240.1(Asal) CAV17489.1(Vspl) NT01VF2274(fischeri) NT01VP0469(parahae) NT01VV0542(CMCP6) NT02VVA0616(YJ016) VC0395_A1943(O395) VC2364(cholerae)
ORTHOMCL1516	11	ASAL:1;CHOLERAE:1;CMCP6:1;FISCHERI:1;HARVEYI:1;MJ11:1;O395:1;PARAHAE:1;PPRO:1;VSPL:1;YJ016:1	11	E	COG0289	Dihydrodipicolinate reductase	ABU69910.1(harveyi) ACH65642.1(MJ11) CAG19018.1(Ppro) CAQ78269.1(Asal) CAV17467.1(Vspl) NT01VF0506(fischeri) NT01VP0447(parahae) NT01VV0566(CMCP6) NT02VVA0592(YJ016) VC0395_A1970(O395) VC2391(cholerae)
ORTHOMCL1575	11	ASAL:1;CHOLERAE:1;CMCP6:1;FISCHERI:1;HARVEYI:1;MJ11:1;O395:1;PARAHAE:1;PPRO:1;VSPL:1;YJ016:1	11	E	COG0440	Acetolactate synthase, small (regulatory) subunit	ABU69827.1(harveyi) ACH67109.1(MJ11) CAG18858.1(Ppro) CAQ80389.1(Asal) CAV17398.1(Vspl) NT01VF2433(fischeri) NT01VP0339(parahae) NT01VV0643(CMCP6) NT02VVA0468(YJ016) VC0395_A2058(O395) VC2482(cholerae)
ORTHOMCL1579	11	ASAL:1;CHOLERAE:1;CMCP6:1;FISCHERI:1;HARVEYI:1;MJ11:1;O395:1;PARAHAE:1;PPRO:1;VSPL:1;YJ016:1	11	E	COG0119	Isopropylmalate/homocitrate/citramalate synthases	ABU69818.1(harveyi) ACH65003.1(MJ11) CAG18851.1(Ppro) CAQ78062.1(Asal) CAV17389.1(Vspl) NT01VF0307(fischeri) NT01VP0332(parahae) NT01VV0650(CMCP6) NT02VVA0461(YJ016) VC0395_A2065(O395) VC2490(cholerae)
ORTHOMCL1581	11	ASAL:1;CHOLERAE:1;CMCP6:1;FISCHERI:1;HARVEYI:1;MJ11:1;O395:1;PARAHAE:1;PPRO:1;VSPL:1;YJ016:1	11	E	COG0065	3-isopropylmalate dehydratase large subunit	ABU69816.1(harveyi) ACH65033.1(MJ11) CAG18849.1(Ppro) CAQ78060.1(Asal) CAV17387.1(Vspl) NT01VF0305(fischeri) NT01VP0330(parahae) NT01VV0652(CMCP6) NT02VVA0459(YJ016) VC0395_A2067(O395) VC2492(cholerae)
ORTHOMCL1582	11	ASAL:1;CHOLERAE:1;CMCP6:1;FISCHERI:1;HARVEYI:1;MJ11:1;O395:1;PARAHAE:1;PPRO:1;VSPL:1;YJ016:1	11	E	COG0066	3-isopropylmalate dehydratase small subunit	ABU69815.1(harveyi) ACH64970.1(MJ11) CAG18848.1(Ppro) CAQ78059.1(Asal) CAV17386.1(Vspl) NT01VF0304(fischeri) NT01VP0329(parahae) NT01VV0653(CMCP6) NT02VVA0458(YJ016) VC0395_A2068(O395) VC2493(cholerae)
ORTHOMCL1659	11	ASAL:1;CHOLERAE:1;CMCP6:1;FISCHERI:1;HARVEYI:1;MJ11:1;O395:1;PARAHAE:1;PPRO:1;VSPL:1;YJ016:1	11	E	COG3232	5-carboxymethyl-2-hydroxymuconate isomerase	ABU69711.1(harveyi) ACH64978.1(MJ11) CAG18675.1(Ppro) CAQ77969.1(Asal) CAV20207.1(Vspl) NT01VF0217(fischeri) NT01VP0234(parahae) NT01VV1305(CMCP6) NT02VVA2842(YJ016) VC0395_A2242(O395) VC2669(cholerae)
ORTHOMCL1707	11	ASAL:1;CHOLERAE:1;CMCP6:1;FISCHERI:1;HARVEYI:1;MJ11:1;O395:1;PARAHAE:1;PPRO:1;VSPL:1;YJ016:1	11	E	COG0174	Glutamine synthetase	ABU69590.1(harveyi) ACH65171.1(MJ11) CAG21763.1(Ppro) CAQ80624.1(Asal) CAV17154.1(Vspl) NT01VF0104(fischeri) NT01VP0116(parahae) NT01VV0885(CMCP6) NT02VVA0190(YJ016) VC0395_A2318(O395) VC2746(cholerae)
ORTHOMCL1733	11	ASAL:1;CHOLERAE:1;CMCP6:1;FISCHERI:1;HARVEYI:1;MJ11:1;O395:1;PARAHAE:1;PPRO:1;VSPL:1;YJ016:1	11	E	COG0339	Zn-dependent oligopeptidases	ABU69529.1(harveyi) ACH67313.1(MJ11) CAG21815.1(Ppro) CAQ77807.1(Asal) CAV17119.1(Vspl) NT01VF2690(fischeri) NT01VP0066(parahae) NT01VV1089(CMCP6) NT02VVA0061(YJ016) VC0188(cholerae) VC0395_A2570(O395)
ORTHOMCL1738	11	ASAL:1;CHOLERAE:1;CMCP6:1;FISCHERI:1;HARVEYI:1;MJ11:1;O395:1;PARAHAE:1;PPRO:1;VSPL:1;YJ016:1	11	E	COG0747	ABC-type dipeptide transport system, periplasmic component	ABU69496.1(harveyi) ACH67348.1(MJ11) CAG18539.1(Ppro) CAQ77780.1(Asal) CAV17110.1(Vspl) NT01VF2723(fischeri) NT01VP0044(parahae) NT01VV1068(CMCP6) NT02VVA0038(YJ016) VC0171(cholerae) VC0395_A2564(O395)
ORTHOMCL1757	11	ASAL:1;CHOLERAE:1;CMCP6:1;FISCHERI:1;HARVEYI:1;MJ11:1;O395:1;PARAHAE:1;PPRO:1;VSPL:1;YJ016:1	11	E	COG3977	Alanine-alpha-ketoisovalerate (or valine-pyruvate) aminotransferase	ABU69462.1(harveyi) ACH64854.1(MJ11) CAG18509.1(Ppro) CAQ80647.1(Asal) CAV17072.1(Vspl) NT01VF0016(fischeri) NT01VP0017(parahae) NT01VV0984(CMCP6) NT02VVA0015(YJ016) VC0019(cholerae) VC0395_A2500(O395)
ORTHOMCL1763	11	ASAL:1;CHOLERAE:1;CMCP6:1;FISCHERI:1;HARVEYI:1;MJ11:1;O395:1;PARAHAE:1;PPRO:1;VSPL:1;YJ016:1	11	E	COG0765	ABC-type amino acid transport system, permease component	ABU69455.1(harveyi) ACH64859.1(MJ11) CAG18461.1(Ppro) CAQ77692.1(Asal) CAV17065.1(Vspl) NT01VF0008(fischeri) NT01VP0007(parahae) NT01VV0993(CMCP6) NT02VVA0006(YJ016) VC0009(cholerae) VC0395_A2510(O395)
ORTHOMCL1764	11	ASAL:1;CHOLERAE:1;CMCP6:1;FISCHERI:1;HARVEYI:1;MJ11:1;O395:1;PARAHAE:1;PPRO:1;VSPL:1;YJ016:1	11	E	COG1126	ABC-type polar amino acid transport system, ATPase component	ABU69454.1(harveyi) ACH65054.1(MJ11) CAG18460.1(Ppro) CAQ77691.1(Asal) CAV17064.1(Vspl) NT01VF0006(fischeri) NT01VP0006(parahae) NT01VV0994(CMCP6) NT02VVA0005(YJ016) VC0008(cholerae) VC0395_A2511(O395)
ORTHOMCL1780	11	ASAL:1;CHOLERAE:1;CMCP6:1;FISCHERI:1;HARVEYI:1;MJ11:1;O395:1;PARAHAE:1;PPRO:1;VSPL:1;YJ016:1	11	E	COG1171	Threonine dehydratase	ABU69429.1(harveyi) ACH64962.1(MJ11) CAG21852.1(Ppro) CAQ77737.1(Asal) CAV20399.1(Vspl) NT01VF2785(fischeri) NT01VP2881(parahae) NT01VV1018(CMCP6) NT02VVA3060(YJ016) VC0027(cholerae) VC0395_A2492(O395)
ORTHOMCL1799	11	ASAL:1;CHOLERAE:1;CMCP6:1;FISCHERI:1;HARVEYI:1;MJ11:1;O395:1;PARAHAE:1;PPRO:1;VSPL:1;YJ016:1	11	E	COG0169	Shikimate 5-dehydrogenase	ABU69397.1(harveyi) ACH65075.1(MJ11) CAG21827.1(Ppro) CAQ77768.1(Asal) CAV20370.1(Vspl) NT01VF2759(fischeri) NT01VP2853(parahae) NT01VV1047(CMCP6) NT02VVA3031(YJ016) VC0056(cholerae) VC0395_A2464(O395)
ORTHOMCL1807	11	ASAL:1;CHOLERAE:1;CMCP6:1;FISCHERI:1;HARVEYI:1;MJ11:1;O395:1;PARAHAE:1;PPRO:1;VSPL:1;YJ016:1	11	E	COG0006	Xaa-Pro aminopeptidase	ABU69381.1(harveyi) ACH65015.1(MJ11) CAG18550.1(Ppro) CAQ80674.1(Asal) CAV20359.1(Vspl) NT01VF0041(fischeri) NT01VP2843(parahae) NT01VV0949(CMCP6) NT02VVA3015(YJ016) VC0067(cholerae) VC0395_A2447(O395)
ORTHOMCL1827	11	ASAL:1;CHOLERAE:1;CMCP6:1;FISCHERI:1;HARVEYI:1;MJ11:1;O395:1;PARAHAE:1;PPRO:1;VSPL:1;YJ016:1	11	E	COG0019	Diaminopimelate decarboxylase	ABU69338.1(harveyi) ACH67342.1(MJ11) CAG21794.1(Ppro) CAQ77810.1(Asal) CAV20326.1(Vspl) NT01VF2687(fischeri) NT01VP2812(parahae) NT01VV1107(CMCP6) NT02VVA0081(YJ016) VC0125(cholerae) VC0395_A2394(O395)
ORTHOMCL1828	11	ASAL:1;CHOLERAE:1;CMCP6:1;FISCHERI:1;HARVEYI:1;MJ11:1;O395:1;PARAHAE:1;PPRO:1;VSPL:1;YJ016:1	11	E	COG0253	Diaminopimelate epimerase	ABU69337.1(harveyi) ACH67332.1(MJ11) CAG21793.1(Ppro) CAQ77811.1(Asal) CAV20325.1(Vspl) NT01VF2686(fischeri) NT01VP2810(parahae) NT01VV1108(CMCP6) NT02VVA0082(YJ016) VC0126(cholerae) VC0395_A2393(O395)
ORTHOMCL1885	11	ASAL:1;CHOLERAE:1;CMCP6:1;FISCHERI:1;HARVEYI:1;MJ11:1;O395:1;PARAHAE:1;PPRO:1;VSPL:1;YJ016:1	11	E	COG0757	3-dehydroquinate dehydratase II	ABU69218.1(harveyi) ACH65525.1(MJ11) CAG21688.1(Ppro) CAQ80518.1(Asal) CAV20239.1(Vspl) NT01VF2566(fischeri) NT01VP2711(parahae) NT01VV1198(CMCP6) NT02VVA2951(YJ016) VC0297(cholerae) VC0395_A2690(O395)
ORTHOMCL1893	11	ASAL:1;CHOLERAE:1;CMCP6:1;FISCHERI:1;HARVEYI:1;MJ11:1;O395:1;PARAHAE:1;PPRO:1;VSPL:1;YJ016:1	11	E	COG1027	Aspartate ammonia-lyase	ABU69202.1(harveyi) ACH66111.1(MJ11) CAG21676.1(Ppro) CAQ80490.1(Asal) CAV20218.1(Vspl) NT01VF2533(fischeri) NT01VP2696(parahae) NT01VV1210(CMCP6) NT02VVA2938(YJ016) VC0395_A2270(O395) VC2698(cholerae)
ORTHOMCL1902	11	ASAL:1;CHOLERAE:1;CMCP6:1;FISCHERI:1;HARVEYI:1;MJ11:1;O395:1;PARAHAE:1;PPRO:1;VSPL:1;YJ016:1	11	E	COG1509	Lysine 2,3-aminomutase	ABU69186.1(harveyi) ACH65478.1(MJ11) CAG21668.1(Ppro) CAQ80477.1(Asal) CAV17274.1(Vspl) NT01VF2517(fischeri) NT01VP2678(parahae) NT01VV1224(CMCP6) NT02VVA2923(YJ016) VC0395_A2235(O395) VC2661(cholerae)
ORTHOMCL1911	11	ASAL:1;CHOLERAE:1;CMCP6:1;FISCHERI:1;HARVEYI:1;MJ11:1;O395:1;PARAHAE:1;PPRO:1;VSPL:1;YJ016:1	11	E	COG1045	Serine acetyltransferase	ABU69173.1(harveyi) ACH66586.1(MJ11) CAG18667.1(Ppro) CAQ80484.1(Asal) CAV17236.1(Vspl) NT01VF2527(fischeri) NT01VP2665(parahae) NT01VV1237(CMCP6) NT02VVA2908(YJ016) VC0395_A2225(O395) VC2649(cholerae)
ORTHOMCL1938	11	ASAL:1;CHOLERAE:1;CMCP6:1;FISCHERI:1;HARVEYI:1;MJ11:1;O395:1;PARAHAE:1;PPRO:1;VSPL:1;YJ016:1	11	E	COG4992	Ornithine/acetylornithine aminotransferase	ABU69139.1(harveyi) ACH67112.1(MJ11) CAG18728.1(Ppro) CAQ80417.1(Asal) CAV20154.1(Vspl) NT01VF2455(fischeri) NT01VP2630(parahae) NT01VV1274(CMCP6) NT02VVA2873(YJ016) VC0395_A2195(O395) VC2618(cholerae)
ORTHOMCL1939	11	ASAL:1;CHOLERAE:1;CMCP6:1;FISCHERI:1;HARVEYI:1;MJ11:1;O395:1;PARAHAE:1;PPRO:1;VSPL:1;YJ016:1	11	E	COG3138	Arginine/ornithine N-succinyltransferase beta subunit	ABU69138.1(harveyi) ACH65777.1(MJ11) CAG18729.1(Ppro) CAQ80418.1(Asal) CAV20153.1(Vspl) NT01VF2454(fischeri) NT01VP2629(parahae) NT01VV1275(CMCP6) NT02VVA2872(YJ016) VC0395_A2194(O395) VC2617(cholerae)
ORTHOMCL1963	11	ASAL:1;CHOLERAE:1;CMCP6:1;FISCHERI:1;HARVEYI:1;MJ11:1;O395:1;PARAHAE:1;PPRO:1;VSPL:1;YJ016:1	11	E	COG0626	Cystathionine beta-lyases/cystathionine gamma-synthases	ABU69109.1(harveyi) ACH65734.1(MJ11) CAG18700.1(Ppro) CAQ80431.1(Asal) CAV20191.1(Vspl) NT01VF2438(fischeri) NT01VP2600(parahae) NT01VV1321(CMCP6) NT02VVA2826(YJ016) VC0395_A2256(O395) VC2683(cholerae)
ORTHOMCL1964	11	ASAL:1;CHOLERAE:1;CMCP6:1;FISCHERI:1;HARVEYI:1;MJ11:1;O395:1;PARAHAE:1;PPRO:1;VSPL:1;YJ016:1	11	E	COG0527	Aspartokinases	ABU69108.1(harveyi) ACH66788.1(MJ11) CAG18701.1(Ppro) CAQ80432.1(Asal) CAV20190.1(Vspl) NT01VF2437(fischeri) NT01VP2599(parahae) NT01VV1322(CMCP6) NT02VVA2825(YJ016) VC0395_A2257(O395) VC2684(cholerae)
ORTHOMCL1965	11	ASAL:1;CHOLERAE:1;CMCP6:1;FISCHERI:1;HARVEYI:1;MJ11:1;O395:1;PARAHAE:1;PPRO:1;VSPL:1;YJ016:1	11	E	COG0685	5,10-methylenetetrahydrofolate reductase	ABU69107.1(harveyi) ACH65839.1(MJ11) CAG18702.1(Ppro) CAQ80446.1(Asal) CAV20189.1(Vspl) NT01VF2480(fischeri) NT01VP2598(parahae) NT01VV1323(CMCP6) NT02VVA2824(YJ016) VC0395_A2258(O395) VC2685(cholerae)
ORTHOMCL1967	11	ASAL:1;CHOLERAE:1;CMCP6:1;FISCHERI:1;HARVEYI:1;MJ11:1;O395:1;PARAHAE:1;PPRO:1;VSPL:1;YJ016:1	11	E	COG0624	Acetylornithine deacetylase/Succinyl-diaminopimelate desuccinylase and related deacylases	ABU69104.1(harveyi) ACH66706.1(MJ11) CAG20395.1(Ppro) CAQ80439.1(Asal) CAV20186.1(Vspl) NT01VF2478(fischeri) NT01VP2595(parahae) NT01VV1326(CMCP6) NT02VVA2821(YJ016) VC0395_A2221(O395) VC2645(cholerae)
ORTHOMCL1968	11	ASAL:1;CHOLERAE:1;CMCP6:1;FISCHERI:1;HARVEYI:1;MJ11:1;O395:1;PARAHAE:1;PPRO:1;VSPL:1;YJ016:1	11	E	COG0002	Acetylglutamate semialdehyde dehydrogenase	ABU69103.1(harveyi) ACH66009.1(MJ11) CAG18705.1(Ppro) CAQ80440.1(Asal) CAV20185.1(Vspl) NT01VF2477(fischeri) NT01VP2594(parahae) NT01VV1327(CMCP6) NT02VVA2820(YJ016) VC0395_A2220(O395) VC2644(cholerae)
ORTHOMCL1969	11	ASAL:1;CHOLERAE:1;CMCP6:1;FISCHERI:1;HARVEYI:1;MJ11:1;O395:1;PARAHAE:1;PPRO:1;VSPL:1;YJ016:1	11	E	COG0548	Acetylglutamate kinase	ABU69102.1(harveyi) ACH65556.1(MJ11) CAG18706.1(Ppro) CAQ80441.1(Asal) CAV20184.1(Vspl) NT01VF2476(fischeri) NT01VP2593(parahae) NT01VV1328(CMCP6) NT02VVA2819(YJ016) VC0395_A2219(O395) VC2643(cholerae)
ORTHOMCL1970	11	ASAL:1;CHOLERAE:1;CMCP6:1;FISCHERI:1;HARVEYI:1;MJ11:1;O395:1;PARAHAE:1;PPRO:1;VSPL:1;YJ016:1	11	E	COG0137	Argininosuccinate synthase	ABU69101.1(harveyi) ACH66914.1(MJ11) CAG18707.1(Ppro) CAQ80442.1(Asal) CAV20183.1(Vspl) NT01VF2475(fischeri) NT01VP2592(parahae) NT01VV1329(CMCP6) NT02VVA2818(YJ016) VC0395_A2218(O395) VC2642(cholerae)
ORTHOMCL1971	11	ASAL:1;CHOLERAE:1;CMCP6:1;FISCHERI:1;HARVEYI:1;MJ11:1;O395:1;PARAHAE:1;PPRO:1;VSPL:1;YJ016:1	11	E	COG0165	Argininosuccinate lyase	ABU69100.1(harveyi) ACH66492.1(MJ11) CAG18708.1(Ppro) CAQ80394.1(Asal) CAV20181.1(Vspl) NT01VF2474(fischeri) NT01VP2591(parahae) NT01VV1330(CMCP6) NT02VVA2817(YJ016) VC0395_A2217(O395) VC2641(cholerae)
ORTHOMCL1978	11	ASAL:1;CHOLERAE:1;CMCP6:1;FISCHERI:1;HARVEYI:1;MJ11:1;O395:1;PARAHAE:1;PPRO:1;VSPL:1;YJ016:1	11	E	COG0703	Shikimate kinase	ABU69088.1(harveyi) ACH65778.1(MJ11) CAG18719.1(Ppro) CAQ80406.1(Asal) CAV20165.1(Vspl) NT01VF2463(fischeri) NT01VP2581(parahae) NT01VV1338(CMCP6) NT02VVA2808(YJ016) VC0395_A2206(O395) VC2629(cholerae)
ORTHOMCL1979	11	ASAL:1;CHOLERAE:1;CMCP6:1;FISCHERI:1;HARVEYI:1;MJ11:1;O395:1;PARAHAE:1;PPRO:1;VSPL:1;YJ016:1	11	E	COG0337	3-dehydroquinate synthetase	ABU69087.1(harveyi) ACH65398.1(MJ11) CAG18720.1(Ppro) CAQ80407.1(Asal) CAV20164.1(Vspl) NT01VF2462(fischeri) NT01VP2580(parahae) NT01VV1339(CMCP6) NT02VVA2807(YJ016) VC0395_A2205(O395) VC2628(cholerae)
ORTHOMCL216	11	ASAL:1;CHOLERAE:1;CMCP6:1;FISCHERI:1;HARVEYI:1;MJ11:1;O395:1;PARAHAE:1;PPRO:1;VSPL:1;YJ016:1	11	E	COG1280	Putative threonine efflux protein	ABU74787.1(harveyi) ACH63496.1(MJ11) CAG18738.1(Ppro) CAQ81795.1(Asal) CAV25480.1(Vspl) NT01VFA1123(fischeri) NT01VPA0084(parahae) NT01VVA1254(CMCP6) NT02VV0078(YJ016) VC0395_A1315(O395) VC1712(cholerae)
ORTHOMCL229	11	ASAL:1;CHOLERAE:1;CMCP6:1;FISCHERI:1;HARVEYI:1;MJ11:1;O395:1;PARAHAE:1;PPRO:1;VSPL:1;YJ016:1	11	E	COG0560	Phosphoserine phosphatase	ABU74429.1(harveyi) ACH64249.1(MJ11) CAG22274.1(Ppro) CAQ81786.1(Asal) CAV27737.1(Vspl) NT01VFA1103(fischeri) NT01VPA0326(parahae) NT01VVA1365(CMCP6) NT02VV0191(YJ016) VC0395_A1529(O395) VC1940(cholerae)
ORTHOMCL240	11	ASAL:1;CHOLERAE:1;CMCP6:1;FISCHERI:1;HARVEYI:1;MJ11:1;O395:1;PARAHAE:1;PPRO:1;VSPL:1;YJ016:1	11	E	COG1280	Putative threonine efflux protein	ABU74170.1(harveyi) ACH65957.1(MJ11) CAG19637.1(Ppro) CAQ78871.1(Asal) CAV25810.1(Vspl) NT01VF1144(fischeri) NT01VPA0497(parahae) NT01VVA0568(CMCP6) NT02VV1084(YJ016) VC0395_0237(O395) VCA1000(cholerae)
ORTHOMCL268	11	ASAL:1;CHOLERAE:1;CMCP6:1;FISCHERI:1;HARVEYI:1;MJ11:1;O395:1;PARAHAE:1;PPRO:1;VSPL:1;YJ016:1	11	E	COG0509	Glycine cleavage system H protein (lipoate-binding)	ABU73865.1(harveyi) ACH63411.1(MJ11) CAG23194.1(Ppro) CAQ81518.1(Asal) CAV26586.1(Vspl) NT01VFA0710(fischeri) NT01VPA0749(parahae) NT01VVA0191(CMCP6) NT02VV0687(YJ016) VC0395_0953(O395) VCA0277(cholerae)
ORTHOMCL292	11	ASAL:1;CHOLERAE:1;CMCP6:1;FISCHERI:1;HARVEYI:1;MJ11:1;O395:1;PARAHAE:1;PPRO:1;VSPL:1;YJ016:1	11	E	COG2755	Lysophospholipase L1 and related esterases	ABU73695.1(harveyi) ACH64142.1(MJ11) CAG21188.1(Ppro) CAQ81039.1(Asal) CAV26481.1(Vspl) NT01VFA1056(fischeri) NT01VPA0819(parahae) NT01VVA0267(CMCP6) NT02VV0762(YJ016) VC0395_0724(O395) VCA0783(cholerae)
ORTHOMCL295	11	ASAL:1;CHOLERAE:1;CMCP6:1;FISCHERI:1;HARVEYI:1;MJ11:1;O395:1;PARAHAE:1;PPRO:1;VSPL:1;YJ016:1	11	E	COG1984	Allophanate hydrolase subunit 2	ABU73691.1(harveyi) ACH66052.1(MJ11) CAG19694.1(Ppro) CAQ79123.1(Asal) CAV26473.1(Vspl) NT01VF1469(fischeri) NT01VPA0823(parahae) NT01VVA0271(CMCP6) NT02VV0767(YJ016) VC0395_0718(O395) VCA0778(cholerae)
ORTHOMCL296	11	ASAL:1;CHOLERAE:1;CMCP6:1;FISCHERI:1;HARVEYI:1;MJ11:1;O395:1;PARAHAE:1;PPRO:1;VSPL:1;YJ016:1	11	E	COG2049	Allophanate hydrolase subunit 1	ABU73690.1(harveyi) ACH66646.1(MJ11) CAG19693.1(Ppro) CAQ79122.1(Asal) CAV26472.1(Vspl) NT01VF1470(fischeri) NT01VPA0824(parahae) NT01VVA0272(CMCP6) NT02VV0768(YJ016) VC0395_0717(O395) VCA0777(cholerae)
ORTHOMCL318	11	ASAL:1;CHOLERAE:1;CMCP6:1;FISCHERI:1;HARVEYI:1;MJ11:1;O395:1;PARAHAE:1;PPRO:1;VSPL:1;YJ016:1	11	E	COG1448	Aspartate/tyrosine/aromatic aminotransferase	ABU73613.1(harveyi) ACH63919.1(MJ11) CAG22564.1(Ppro) CAQ81543.1(Asal) CAV26403.1(Vspl) NT01VFA0288(fischeri) NT01VPA0881(parahae) NT01VVA0336(CMCP6) NT02VV0866(YJ016) VC0395_0447(O395) VCA0513(cholerae)
ORTHOMCL330	11	ASAL:1;CHOLERAE:1;CMCP6:1;FISCHERI:1;HARVEYI:1;MJ11:1;O395:1;PARAHAE:1;PPRO:1;VSPL:1;YJ016:1	11	E	COG2008	Threonine aldolase	ABU73570.1(harveyi) ACH64151.1(MJ11) CAG22667.1(Ppro) CAQ81336.1(Asal) CAV26281.1(Vspl) NT01VFA0509(fischeri) NT01VPA0951(parahae) NT01VVA0054(CMCP6) NT02VV0560(YJ016) VC0395_0706(O395) VCA0765(cholerae)
ORTHOMCL344	11	ASAL:1;CHOLERAE:1;CMCP6:1;FISCHERI:1;HARVEYI:1;MJ11:1;O395:1;PARAHAE:1;PPRO:1;VSPL:1;YJ016:1	11	E	COG2195	Di- and tripeptidases	ABU73289.1(harveyi) ACH64219.1(MJ11) CAG20252.1(Ppro) CAQ81153.1(Asal) CAV27079.1(Vspl) NT01VFA0256(fischeri) NT01VPA1125(parahae) NT01VVA0531(CMCP6) NT02VV1050(YJ016) VC0395_1096(O395) VCA0180(cholerae)
ORTHOMCL415	11	ASAL:1;CHOLERAE:1;CMCP6:1;FISCHERI:1;HARVEYI:1;MJ11:1;O395:1;PARAHAE:1;PPRO:1;VSPL:1;YJ016:1	11	E	COG3633	Na+/serine symporter	ABU72747.1(harveyi) ACH64375.1(MJ11) CAG23698.1(Ppro) CAQ80984.1(Asal) CAV25489.1(Vspl) NT01VFA0812(fischeri) NT01VPA1533(parahae) NT01VVA1236(CMCP6) NT02VV0061(YJ016) VC0395_0098(O395) VCA0036(cholerae)
ORTHOMCL420	11	ASAL:1;CHOLERAE:1;CMCP6:1;FISCHERI:1;HARVEYI:1;MJ11:1;O395:1;PARAHAE:1;PPRO:1;VSPL:1;YJ016:1	11	E	COG1410	Methionine synthase I, cobalamin-binding domain	ABU72626.1(harveyi) ACH65684.1(MJ11) CAG21599.1(Ppro) CAQ78127.1(Asal) CAV17325.1(Vspl) NT01VF0359(fischeri) NT01VP2555(parahae) NT01VV1370(CMCP6) NT02VVA2779(YJ016) VC0390(cholerae) VC0395_A2808(O395)
ORTHOMCL421	11	ASAL:1;CHOLERAE:1;CMCP6:1;FISCHERI:1;HARVEYI:1;MJ11:1;O395:1;PARAHAE:1;PPRO:1;VSPL:1;YJ016:1	11	E	COG0075	Serine-pyruvate aminotransferase/archaeal aspartate aminotransferase	ABU72624.1(harveyi) ACH66896.1(MJ11) CAG21597.1(Ppro) CAQ78130.1(Asal) CAV17327.1(Vspl) NT01VF0361(fischeri) NT01VP2552(parahae) NT01VV1372(CMCP6) NT02VVA2776(YJ016) VC0392(cholerae) VC0395_A2810(O395)
ORTHOMCL470	11	ASAL:1;CHOLERAE:1;CMCP6:1;FISCHERI:1;HARVEYI:1;MJ11:1;O395:1;PARAHAE:1;PPRO:1;VSPL:1;YJ016:1	11	E	COG0260	Leucyl aminopeptidase	ABU72549.1(harveyi) ACH65710.1(MJ11) CAG18915.1(Ppro) CAQ78211.1(Asal) CAV19983.1(Vspl) NT01VF0437(fischeri) NT01VP2482(parahae) NT01VV1423(CMCP6) NT02VVA2727(YJ016) VC0395_A2083(O395) VC2501(cholerae)
ORTHOMCL480	11	ASAL:1;CHOLERAE:1;CMCP6:1;FISCHERI:1;HARVEYI:1;MJ11:1;O395:1;PARAHAE:1;PPRO:1;VSPL:1;YJ016:1	11	E	COG2066	Glutaminase	ABU72523.1(harveyi) ACH66312.1(MJ11) CAG21466.1(Ppro) CAQ78221.1(Asal) CAV19955.1(Vspl) NT01VF0459(fischeri) NT01VP2461(parahae) NT01VV1450(CMCP6) NT02VVA2705(YJ016) VC0395_A0006(O395) VC0454(cholerae)
ORTHOMCL486	11	ASAL:1;CHOLERAE:1;CMCP6:1;FISCHERI:1;HARVEYI:1;MJ11:1;O395:1;PARAHAE:1;PPRO:1;VSPL:1;YJ016:1	11	E	COG0345	Pyrroline-5-carboxylate reductase	ABU72514.1(harveyi) ACH65423.1(MJ11) CAG21459.1(Ppro) CAQ78227.1(Asal) CAV19944.1(Vspl) NT01VF0465(fischeri) NT01VP2455(parahae) NT01VV1457(CMCP6) NT02VVA2698(YJ016) VC0395_A0012(O395) VC0460(cholerae)
ORTHOMCL540	11	ASAL:1;CHOLERAE:1;CMCP6:1;FISCHERI:1;HARVEYI:1;MJ11:1;O395:1;PARAHAE:1;PPRO:1;VSPL:1;YJ016:1	11	E	COG0527	Aspartokinases	ABU72446.1(harveyi) ACH66693.1(MJ11) CAG21382.1(Ppro) CAQ78321.1(Asal) CAV19762.1(Vspl) NT01VF0578(fischeri) NT01VP2390(parahae) NT01VV1527(CMCP6) NT02VVA2630(YJ016) VC0395_A0074(O395) VC0547(cholerae)
ORTHOMCL581	11	ASAL:1;CHOLERAE:1;CMCP6:1;FISCHERI:1;HARVEYI:1;MJ11:1;O395:1;PARAHAE:1;PPRO:1;VSPL:1;YJ016:1	11	E	COG0347	Nitrogen regulatory protein PII	ABU72382.1(harveyi) ACH66694.1(MJ11) CAG21492.1(Ppro) CAQ80274.1(Asal) CAV19677.1(Vspl) NT01VF2314(fischeri) NT01VP2339(parahae) NT01VV1584(CMCP6) NT02VVA2577(YJ016) VC0395_A0135(O395) VC0606(cholerae)
ORTHOMCL585	11	ASAL:1;CHOLERAE:1;CMCP6:1;FISCHERI:1;HARVEYI:1;MJ11:1;O395:1;PARAHAE:1;PPRO:1;VSPL:1;YJ016:1	11	E	COG3842	ABC-type spermidine/putrescine transport systems, ATPase components	ABU72378.1(harveyi) ACH66438.1(MJ11) CAG21488.1(Ppro) CAQ80270.1(Asal) CAV19673.1(Vspl) NT01VF2309(fischeri) NT01VP2335(parahae) NT01VV1589(CMCP6) NT02VVA2573(YJ016) VC0395_A0139(O395) VC0610(cholerae)
ORTHOMCL591	11	ASAL:1;CHOLERAE:1;CMCP6:1;FISCHERI:1;HARVEYI:1;MJ11:1;O395:1;PARAHAE:1;PPRO:1;VSPL:1;YJ016:1	11	E	COG4608	ABC-type oligopeptide transport system, ATPase component	ABU72372.1(harveyi) ACH66606.1(MJ11) CAG18944.1(Ppro) CAQ80264.1(Asal) CAV19667.1(Vspl) NT01VF2303(fischeri) NT01VP2329(parahae) NT01VV1595(CMCP6) NT02VVA2567(YJ016) VC0395_A0145(O395) VC0616(cholerae)
ORTHOMCL631	11	ASAL:1;CHOLERAE:1;CMCP6:1;FISCHERI:1;HARVEYI:1;MJ11:1;O395:1;PARAHAE:1;PPRO:1;VSPL:1;YJ016:1	11	E	COG0560	Phosphoserine phosphatase	ABU72319.1(harveyi) ACH66938.1(MJ11) CAG19056.1(Ppro) CAQ78309.1(Asal) CAV19617.1(Vspl) NT01VF0550(fischeri) NT01VP2278(parahae) NT01VV1657(CMCP6) NT02VVA2506(YJ016) VC0395_A1924(O395) VC2345(cholerae)
ORTHOMCL641	11	ASAL:1;CHOLERAE:1;CMCP6:1;FISCHERI:1;HARVEYI:1;MJ11:1;O395:1;PARAHAE:1;PPRO:1;VSPL:1;YJ016:1	11	E	COG2171	Tetrahydrodipicolinate N-succinyltransferase	ABU72257.1(harveyi) ACH66851.1(MJ11) CAG21338.1(Ppro) CAQ78360.1(Asal) CAV17660.1(Vspl) NT01VF0632(fischeri) NT01VP2231(parahae) NT01VV1714(CMCP6) NT02VVA2452(YJ016) VC0395_A1909(O395) VC2329(cholerae)
ORTHOMCL649	11	ASAL:1;CHOLERAE:1;CMCP6:1;FISCHERI:1;HARVEYI:1;MJ11:1;O395:1;PARAHAE:1;PPRO:1;VSPL:1;YJ016:1	11	E	COG1246	N-acetylglutamate synthase and related acetyltransferases	ABU72243.1(harveyi) ACH66226.1(MJ11) CAG21330.1(Ppro) CAQ78370.1(Asal) CAV17672.1(Vspl) NT01VF0641(fischeri) NT01VP2222(parahae) NT01VV1724(CMCP6) NT02VVA2441(YJ016) VC0395_A1901(O395) VC2316(cholerae)
ORTHOMCL653	11	ASAL:1;CHOLERAE:1;CMCP6:1;FISCHERI:1;HARVEYI:1;MJ11:1;O395:1;PARAHAE:1;PPRO:1;VSPL:1;YJ016:1	11	E	COG0520	Selenocysteine lyase	ABU72238.1(harveyi) ACH65615.1(MJ11) CAG21325.1(Ppro) CAQ78375.1(Asal) CAV17677.1(Vspl) NT01VF0646(fischeri) NT01VP2216(parahae) NT01VV1732(CMCP6) NT02VVA2435(YJ016) VC0395_A1896(O395) VC2309(cholerae)
ORTHOMCL703	11	ASAL:1;CHOLERAE:1;CMCP6:1;FISCHERI:1;HARVEYI:1;MJ11:1;O395:1;PARAHAE:1;PPRO:1;VSPL:1;YJ016:1	11	E	COG0347	Nitrogen regulatory protein PII	ABU72167.1(harveyi) ACH66934.1(MJ11) CAG19206.1(Ppro) CAQ80092.1(Asal) CAV19495.1(Vspl) NT01VF2081(fischeri) NT01VP2150(parahae) NT01VV1801(CMCP6) NT02VVA2369(YJ016) VC0395_A1831(O395) VC2239(cholerae)
ORTHOMCL723	11	ASAL:1;CHOLERAE:1;CMCP6:1;FISCHERI:1;HARVEYI:1;MJ11:1;O395:1;PARAHAE:1;PPRO:1;VSPL:1;YJ016:1	11	E	COG2716	Glycine cleavage system regulatory protein	ABU72137.1(harveyi) ACH67005.1(MJ11) CAG21242.1(Ppro) CAQ80064.1(Asal) CAV19469.1(Vspl) NT01VF2056(fischeri) NT01VP2125(parahae) NT01VV1832(CMCP6) NT02VVA2337(YJ016) VC0395_A1739(O395) VC2159(cholerae)
ORTHOMCL727	11	ASAL:1;CHOLERAE:1;CMCP6:1;FISCHERI:1;HARVEYI:1;MJ11:1;O395:1;PARAHAE:1;PPRO:1;VSPL:1;YJ016:1	11	E	COG0624	Acetylornithine deacetylase/Succinyl-diaminopimelate desuccinylase and related deacylases	ABU72132.1(harveyi) ACH65927.1(MJ11) CAG19257.1(Ppro) CAQ80059.1(Asal) CAV19464.1(Vspl) NT01VF2051(fischeri) NT01VP2120(parahae) NT01VV1837(CMCP6) NT02VVA2332(YJ016) VC0395_A1734(O395) VC2152(cholerae)
ORTHOMCL775	11	ASAL:1;CHOLERAE:1;CMCP6:1;FISCHERI:1;HARVEYI:1;MJ11:1;O395:1;PARAHAE:1;PPRO:1;VSPL:1;YJ016:1	11	E	COG0082	Chorismate synthase	ABU72063.1(harveyi) ACH67141.1(MJ11) CAG21092.1(Ppro) CAQ79853.1(Asal) CAV17900.1(Vspl) NT01VF1938(fischeri) NT01VP2056(parahae) NT01VV1902(CMCP6) NT02VVA2266(YJ016) VC0395_A1699(O395) VC2116(cholerae)
ORTHOMCL781	11	ASAL:1;CHOLERAE:1;CMCP6:1;FISCHERI:1;HARVEYI:1;MJ11:1;O395:1;PARAHAE:1;PPRO:1;VSPL:1;YJ016:1	11	E	COG0136	Aspartate-semialdehyde dehydrogenase	ABU72052.1(harveyi) ACH67042.1(MJ11) CAG21033.1(Ppro) CAQ78758.1(Asal) CAV17912.1(Vspl) NT01VF1825(fischeri) NT01VP2047(parahae) NT01VV1909(CMCP6) NT02VVA2258(YJ016) VC0395_A1691(O395) VC2107(cholerae)
ORTHOMCL811	11	ASAL:1;CHOLERAE:1;CMCP6:1;FISCHERI:1;HARVEYI:1;MJ11:1;O395:1;PARAHAE:1;PPRO:1;VSPL:1;YJ016:1	11	E	COG0136	Aspartate-semialdehyde dehydrogenase	ABU71972.1(harveyi) ACH66090.1(MJ11) CAG20958.1(Ppro) CAQ79844.1(Asal) CAV17973.1(Vspl) NT01VF1764(fischeri) NT01VP1983(parahae) NT01VV3034(CMCP6) NT02VVA1120(YJ016) VC0395_A1621(O395) VC2036(cholerae)
ORTHOMCL821	11	ASAL:1;CHOLERAE:1;CMCP6:1;FISCHERI:1;HARVEYI:1;MJ11:1;O395:1;PARAHAE:1;PPRO:1;VSPL:1;YJ016:1	11	E	COG0346	Lactoylglutathione lyase and related lyases	ABU71939.1(harveyi) ACH66761.1(MJ11) CAG20946.1(Ppro) CAQ79550.1(Asal) CAV17993.1(Vspl) NT01VF1009(fischeri) NT01VP1970(parahae) NT01VV3019(CMCP6) NT02VVA1134(YJ016) VC0395_A0531(O395) VC1010(cholerae)
ORTHOMCL836	11	ASAL:1;CHOLERAE:1;CMCP6:1;FISCHERI:1;HARVEYI:1;MJ11:1;O395:1;PARAHAE:1;PPRO:1;VSPL:1;YJ016:1	11	E	COG4166	ABC-type oligopeptide transport system, periplasmic component	ABU71902.1(harveyi) ACH67260.1(MJ11) CAG19542.1(Ppro) CAQ79631.1(Asal) CAV18029.1(Vspl) NT01VF1712(fischeri) NT01VP1953(parahae) NT01VV2999(CMCP6) NT02VVA1154(YJ016) VC0395_A0609(O395) VC1091(cholerae)
ORTHOMCL839	11	ASAL:1;CHOLERAE:1;CMCP6:1;FISCHERI:1;HARVEYI:1;MJ11:1;O395:1;PARAHAE:1;PPRO:1;VSPL:1;YJ016:1	11	E	COG4608	ABC-type oligopeptide transport system, ATPase component	ABU71898.1(harveyi) ACH66442.1(MJ11) CAG19546.1(Ppro) CAQ79635.1(Asal) CAV18038.1(Vspl) NT01VF1708(fischeri) NT01VP1949(parahae) NT01VV2995(CMCP6) NT02VVA1158(YJ016) VC0395_A0613(O395) VC1095(cholerae)
ORTHOMCL887	11	ASAL:1;CHOLERAE:1;CMCP6:1;FISCHERI:1;HARVEYI:1;MJ11:1;O395:1;PARAHAE:1;PPRO:1;VSPL:1;YJ016:1	11	E	COG0159	Tryptophan synthase alpha chain	ABU71717.1(harveyi) ACH67202.1(MJ11) CAG20873.1(Ppro) CAQ78834.1(Asal) CAV19148.1(Vspl) NT01VF1112(fischeri) NT01VP1826(parahae) NT01VV2985(CMCP6) NT02VVA1167(YJ016) VC0395_A0791(O395) VC1169(cholerae)
ORTHOMCL888	11	ASAL:1;CHOLERAE:1;CMCP6:1;FISCHERI:1;HARVEYI:1;MJ11:1;O395:1;PARAHAE:1;PPRO:1;VSPL:1;YJ016:1	11	E	COG0133	Tryptophan synthase beta chain	ABU71716.1(harveyi) ACH66717.1(MJ11) CAG20872.1(Ppro) CAQ78835.1(Asal) CAV19147.1(Vspl) NT01VF1113(fischeri) NT01VP1825(parahae) NT01VV2984(CMCP6) NT02VVA1168(YJ016) VC0395_A0792(O395) VC1170(cholerae)
ORTHOMCL889	11	ASAL:1;CHOLERAE:1;CMCP6:1;FISCHERI:1;HARVEYI:1;MJ11:1;O395:1;PARAHAE:1;PPRO:1;VSPL:1;YJ016:1	11	E	COG0135	Phosphoribosylanthranilate isomerase	ABU71715.1(harveyi) ACH65988.1(MJ11) CAG20871.1(Ppro) CAQ78836.1(Asal) CAV19146.1(Vspl) NT01VF1114(fischeri) NT01VP1824(parahae) NT01VV2982(CMCP6) NT02VVA1169(YJ016) VC0395_A0793(O395) VC1171(cholerae)
ORTHOMCL890	11	ASAL:1;CHOLERAE:1;CMCP6:1;FISCHERI:1;HARVEYI:1;MJ11:1;O395:1;PARAHAE:1;PPRO:1;VSPL:1;YJ016:1	11	E	COG0547	Anthranilate phosphoribosyltransferase	ABU71714.1(harveyi) ACH65550.1(MJ11) CAG20870.1(Ppro) CAQ78837.1(Asal) CAV19145.1(Vspl) NT01VF1115(fischeri) NT01VP1823(parahae) NT01VV2981(CMCP6) NT02VVA1170(YJ016) VC0395_A0794(O395) VC1172(cholerae)
ORTHOMCL915	11	ASAL:1;CHOLERAE:1;CMCP6:1;FISCHERI:1;HARVEYI:1;MJ11:1;O395:1;PARAHAE:1;PPRO:1;VSPL:1;YJ016:1	11	E	COG0626	Cystathionine beta-lyases/cystathionine gamma-synthases	ABU71654.1(harveyi) ACH66069.1(MJ11) CAG22327.1(Ppro) CAQ79040.1(Asal) CAV19159.1(Vspl) NT01VF1276(fischeri) NT01VP1114(parahae) NT01VV2790(CMCP6) NT02VVA1345(YJ016) VC0395_A1276(O395) VC1671(cholerae)
ORTHOMCL938	11	ASAL:1;CHOLERAE:1;CMCP6:1;FISCHERI:1;HARVEYI:1;MJ11:1;O395:1;PARAHAE:1;PPRO:1;VSPL:1;YJ016:1	11	E	COG0076	Glutamate decarboxylase and related PLP-dependent proteins	ABU71593.1(harveyi) ACH65184.1(MJ11) CAG19909.1(Ppro) CAQ79717.1(Asal) CAV19017.1(Vspl) NT01VF0971(fischeri) NT01VP1165(parahae) NT01VV2747(CMCP6) NT02VVA1384(YJ016) VC0395_A0719(O395) VC1149(cholerae)
ORTHOMCL949	11	ASAL:1;CHOLERAE:1;CMCP6:1;FISCHERI:1;HARVEYI:1;MJ11:1;O395:1;PARAHAE:1;PPRO:1;VSPL:1;YJ016:1	11	E	COG0814	Amino acid permeases	ABU71492.1(harveyi) ACH65592.1(MJ11) CAG20847.1(Ppro) CAQ79459.1(Asal) CAV26556.1(Vspl) NT01VF1287(fischeri) NT01VP1352(parahae) NT01VV2203(CMCP6) NT02VVA1907(YJ016) VC0395_0712(O395) VCA0772(cholerae)
ORTHOMCL957	11	ASAL:1;CHOLERAE:1;CMCP6:1;FISCHERI:1;HARVEYI:1;MJ11:1;O395:1;PARAHAE:1;PPRO:1;VSPL:1;YJ016:1	11	E	COG1897	Homoserine trans-succinylase	ABU71453.1(harveyi) ACH66787.1(MJ11) CAG18801.1(Ppro) CAQ80183.1(Asal) CAV18861.1(Vspl) NT01VF2218(fischeri) NT01VP1651(parahae) NT01VV2696(CMCP6) NT02VVA1434(YJ016) VC0395_A1216(O395) VC1611(cholerae)
ORTHOMCL958	11	ASAL:1;CHOLERAE:1;CMCP6:1;FISCHERI:1;HARVEYI:1;MJ11:1;O395:1;PARAHAE:1;PPRO:1;VSPL:1;YJ016:1	11	E	COG2317	Zn-dependent carboxypeptidase	ABU71439.1(harveyi) ACH66749.1(MJ11) CAG20247.1(Ppro) CAQ79485.1(Asal) CAV18431.1(Vspl) NT01VF1560(fischeri) NT01VP1646(parahae) NT01VV2623(CMCP6) NT02VVA1534(YJ016) VC0395_A1024(O395) VC1414(cholerae)
ORTHOMCL959	11	ASAL:1;CHOLERAE:1;CMCP6:1;FISCHERI:1;HARVEYI:1;MJ11:1;O395:1;PARAHAE:1;PPRO:1;VSPL:1;YJ016:1	11	E	COG1280	Putative threonine efflux protein	ABU71438.1(harveyi) ACH66368.1(MJ11) CAG22964.1(Ppro) CAQ79483.1(Asal) CAV18432.1(Vspl) NT01VF1558(fischeri) NT01VP1645(parahae) NT01VV2622(CMCP6) NT02VVA1535(YJ016) VC0395_A1031(O395) VC1421(cholerae)
ORTHOMCL960	11	ASAL:1;CHOLERAE:1;CMCP6:1;FISCHERI:1;HARVEYI:1;MJ11:1;O395:1;PARAHAE:1;PPRO:1;VSPL:1;YJ016:1	11	E	COG1115	Na+/alanine symporter	ABU71431.1(harveyi) ACH67082.1(MJ11) CAG20530.1(Ppro) CAQ79481.1(Asal) CAV18433.1(Vspl) NT01VF1555(fischeri) NT01VP1643(parahae) NT01VV2620(CMCP6) NT02VVA1537(YJ016) VC0395_A1032(O395) VC1422(cholerae)
ORTHOMCL977	11	ASAL:1;CHOLERAE:1;CMCP6:1;FISCHERI:1;HARVEYI:1;MJ11:1;O395:1;PARAHAE:1;PPRO:1;VSPL:1;YJ016:1	11	E	COG1126	ABC-type polar amino acid transport system, ATPase component	ABU71326.1(harveyi) ACH66168.1(MJ11) CAG20584.1(Ppro) CAQ79739.1(Asal) CAV18563.1(Vspl) NT01VF1638(fischeri) NT01VP1528(parahae) NT01VV2631(CMCP6) NT02VVA1496(YJ016) VC0395_A0972(O395) VC1359(cholerae)
ORTHOMCL978	11	ASAL:1;CHOLERAE:1;CMCP6:1;FISCHERI:1;HARVEYI:1;MJ11:1;O395:1;PARAHAE:1;PPRO:1;VSPL:1;YJ016:1	11	E	COG0765	ABC-type amino acid transport system, permease component	ABU71325.1(harveyi) ACH66728.1(MJ11) CAG20583.1(Ppro) CAQ79740.1(Asal) CAV18564.1(Vspl) NT01VF1637(fischeri) NT01VP1527(parahae) NT01VV2630(CMCP6) NT02VVA1497(YJ016) VC0395_A0973(O395) VC1360(cholerae)
ORTHOMCL979	11	ASAL:1;CHOLERAE:1;CMCP6:1;FISCHERI:1;HARVEYI:1;MJ11:1;O395:1;PARAHAE:1;PPRO:1;VSPL:1;YJ016:1	11	E	COG4597	ABC-type amino acid transport system, permease component	ABU71324.1(harveyi) ACH65675.1(MJ11) CAG20582.1(Ppro) CAQ79741.1(Asal) CAV18565.1(Vspl) NT01VF1636(fischeri) NT01VP1526(parahae) NT01VV2629(CMCP6) NT02VVA1498(YJ016) VC0395_A0974(O395) VC1361(cholerae)
ORTHOMCL983	11	ASAL:1;CHOLERAE:1;CMCP6:1;FISCHERI:1;HARVEYI:1;MJ11:1;O395:1;PARAHAE:1;PPRO:1;VSPL:1;YJ016:1	11	E	COG0722	3-deoxy-D-arabino-heptulosonate 7-phosphate (DAHP) synthase	ABU71319.1(harveyi) ACH66821.1(MJ11) CAG20426.1(Ppro) CAQ79412.1(Asal) CAV18569.1(Vspl) NT01VF1331(fischeri) NT01VP1521(parahae) NT01VV2578(CMCP6) NT02VVA1576(YJ016) VC0395_A1114(O395) VC1507(cholerae)
ORTHOMCL1514	11	ASAL:1;CHOLERAE:1;CMCP6:1;FISCHERI:1;HARVEYI:1;MJ11:1;O395:1;PARAHAE:1;PPRO:1;VSPL:1;YJ016:1	11	EF	COG0458	Carbamoylphosphate synthase large subunit (split gene in MJ)	ABU69912.1(harveyi) ACH65545.1(MJ11) CAG19020.1(Ppro) CAQ78271.1(Asal) CAV17469.1(Vspl) NT01VF0509(fischeri) NT01VP0449(parahae) NT01VV0564(CMCP6) NT02VVA0594(YJ016) VC0395_A1967(O395) VC2389(cholerae)
ORTHOMCL1515	11	ASAL:1;CHOLERAE:1;CMCP6:1;FISCHERI:1;HARVEYI:1;MJ11:1;O395:1;PARAHAE:1;PPRO:1;VSPL:1;YJ016:1	11	EF	COG0505	Carbamoylphosphate synthase small subunit	ABU69911.1(harveyi) ACH66568.1(MJ11) CAG19019.1(Ppro) CAQ78270.1(Asal) CAV17468.1(Vspl) NT01VF0508(fischeri) NT01VP0448(parahae) NT01VV0565(CMCP6) NT02VVA0593(YJ016) VC0395_A1968(O395) VC2390(cholerae)
ORTHOMCL1781	11	ASAL:1;CHOLERAE:1;CMCP6:1;FISCHERI:1;HARVEYI:1;MJ11:1;O395:1;PARAHAE:1;PPRO:1;VSPL:1;YJ016:1	11	EG	COG0129	Dihydroxyacid dehydratase/phosphogluconate dehydratase	ABU69428.1(harveyi) ACH64916.1(MJ11) CAG21851.1(Ppro) CAQ77738.1(Asal) CAV20398.1(Vspl) NT01VF2784(fischeri) NT01VP2880(parahae) NT01VV1019(CMCP6) NT02VVA3059(YJ016) VC0028(cholerae) VC0395_A2491(O395)
ORTHOMCL164	11	ASAL:1;CHOLERAE:1;CMCP6:1;FISCHERI:2;HARVEYI:1;MJ11:1;O395:1;PARAHAE:1;PPRO:1;VSPL:1;YJ016:1	12	EH	COG0147	Anthranilate/para-aminobenzoate synthases component I	ABU71712.1(harveyi) ACH66480.1(MJ11) CAG20868.1(Ppro) CAQ78839.1(Asal) CAV19143.1(Vspl) NT01VF1118(fischeri) NT01VF1119(fischeri) NT01VP1821(parahae) NT01VV2979(CMCP6) NT02VVA1172(YJ016) VC0395_A0796(O395) VC1174(cholerae)
ORTHOMCL1085	11	ASAL:1;CHOLERAE:1;CMCP6:1;FISCHERI:1;HARVEYI:1;MJ11:1;O395:1;PARAHAE:1;PPRO:1;VSPL:1;YJ016:1	11	EH	COG0147	Anthranilate/para-aminobenzoate synthases component I	ABU70879.1(harveyi) ACH65218.1(MJ11) CAG20794.1(Ppro) CAQ79031.1(Asal) CAV18982.1(Vspl) NT01VF1269(fischeri) NT01VP1745(parahae) NT01VV2177(CMCP6) NT02VVA1933(YJ016) VC0395_A0921(O395) VC1303(cholerae)
ORTHOMCL1576	11	ASAL:1;CHOLERAE:1;CMCP6:1;FISCHERI:1;HARVEYI:1;MJ11:1;O395:1;PARAHAE:1;PPRO:1;VSPL:1;YJ016:1	11	EH	COG0028	Thiamine pyrophosphate-requiring enzymes [acetolactate synthase, pyruvate dehydrogenase (cytochrome), glyoxylate carboligase, phosphonopyruvate decarboxylase]	ABU69826.1(harveyi) ACH65979.1(MJ11) CAG18857.1(Ppro) CAQ80390.1(Asal) CAV17397.1(Vspl) NT01VF2434(fischeri) NT01VP0338(parahae) NT01VV0644(CMCP6) NT02VVA0467(YJ016) VC0395_A2059(O395) VC2483(cholerae)
ORTHOMCL1616	11	ASAL:1;CHOLERAE:1;CMCP6:1;FISCHERI:1;HARVEYI:1;MJ11:1;O395:1;PARAHAE:1;PPRO:1;VSPL:1;YJ016:1	11	EH	COG0175	3'-phosphoadenosine 5'-phosphosulfate sulfotransferase (PAPS reductase)/FAD synthetase and related enzymes	ABU69767.1(harveyi) ACH65175.1(MJ11) CAG21609.1(Ppro) CAQ78105.1(Asal) CAV20075.1(Vspl) NT01VF0332(fischeri) NT01VP0284(parahae) NT01VV0722(CMCP6) NT02VVA0389(YJ016) VC0395_A2137(O395) VC2560(cholerae)
ORTHOMCL1744	11	ASAL:1;CHOLERAE:1;CMCP6:1;FISCHERI:1;HARVEYI:1;MJ11:1;O395:1;PARAHAE:1;PPRO:1;VSPL:1;YJ016:1	11	EH	COG0059	Ketol-acid reductoisomerase	ABU69486.1(harveyi) ACH67310.1(MJ11) CAG18530.1(Ppro) CAQ77772.1(Asal) CAV17102.1(Vspl) NT01VF2738(fischeri) NT01VP0033(parahae) NT01VV1058(CMCP6) NT02VVA0030(YJ016) VC0162(cholerae) VC0395_A2550(O395)
ORTHOMCL1937	11	ASAL:1;CHOLERAE:1;CMCP6:1;FISCHERI:1;HARVEYI:1;MJ11:1;O395:1;PARAHAE:1;PPRO:1;VSPL:1;YJ016:1	11	EH	COG0512	Anthranilate/para-aminobenzoate synthases component II	ABU69140.1(harveyi) ACH66611.1(MJ11) CAG18727.1(Ppro) CAQ80413.1(Asal) CAV20155.1(Vspl) NT01VF2456(fischeri) NT01VP2631(parahae) NT01VV1271(CMCP6) NT02VVA2875(YJ016) VC0395_A2196(O395) VC2619(cholerae)
ORTHOMCL1994	11	ASAL:1;CHOLERAE:1;CMCP6:1;FISCHERI:1;HARVEYI:1;MJ11:1;O395:1;PARAHAE:1;PPRO:1;VSPL:1;YJ016:1	11	EH	COG0175	3'-phosphoadenosine 5'-phosphosulfate sulfotransferase (PAPS reductase)/FAD synthetase and related enzymes	ABU69063.1(harveyi) ACH64931.1(MJ11) CAG21617.1(Ppro) CAQ78089.1(Asal) CAV17323.1(Vspl) NT01VF0324(fischeri) NT01VP2559(parahae) NT01VV1360(CMCP6) NT02VVA2785(YJ016) VC0386(cholerae) VC0395_A2797(O395)
ORTHOMCL862	11	ASAL:1;CHOLERAE:1;CMCP6:1;FISCHERI:1;HARVEYI:1;MJ11:1;O395:1;PARAHAE:1;PPRO:1;VSPL:1;YJ016:1	11	EH	COG0115	Branched-chain amino acid aminotransferase/4-amino-4-deoxychorismate lyase	ABU71858.1(harveyi) ACH66593.1(MJ11) CAG19609.1(Ppro) CAQ79927.1(Asal) CAV18083.1(Vspl) NT01VF1866(fischeri) NT01VP1913(parahae) NT01VV2919(CMCP6) NT02VVA1227(YJ016) VC0395_A1604(O395) VC2018(cholerae)
ORTHOMCL891	11	ASAL:1;CHOLERAE:1;CMCP6:1;FISCHERI:1;HARVEYI:1;MJ11:1;O395:1;PARAHAE:1;PPRO:1;VSPL:1;YJ016:1	11	EH	COG0512	Anthranilate/para-aminobenzoate synthases component II	ABU71713.1(harveyi) ACH66954.1(MJ11) CAG20869.1(Ppro) CAQ78838.1(Asal) CAV19144.1(Vspl) NT01VF1117(fischeri) NT01VP1822(parahae) NT01VV2980(CMCP6) NT02VVA1171(YJ016) VC0395_A0795(O395) VC1173(cholerae)
ORTHOMCL804	11	ASAL:1;CHOLERAE:1;CMCP6:1;FISCHERI:1;HARVEYI:1;MJ11:1;O395:1;PARAHAE:1;PPRO:1;VSPL:1;YJ016:1	11	EJ	COG0252	L-asparaginase/archaeal Glu-tRNAGln amidotransferase subunit D	ABU71995.1(harveyi) ACH67003.1(MJ11) CAG20975.1(Ppro) CAQ79843.1(Asal) CAV17951.1(Vspl) NT01VF1763(fischeri) NT01VP2009(parahae) NT01VV3055(CMCP6) NT02VVA1099(YJ016) VC0395_A1580(O395) VC1995(cholerae)
ORTHOMCL724	11	ASAL:1;CHOLERAE:1;CMCP6:1;FISCHERI:1;HARVEYI:1;MJ11:1;O395:1;PARAHAE:1;PPRO:1;VSPL:1;YJ016:1	11	EM	COG0329	Dihydrodipicolinate synthase/N-acetylneuraminate lyase	ABU72136.1(harveyi) ACH65674.1(MJ11) CAG21241.1(Ppro) CAQ80063.1(Asal) CAV19468.1(Vspl) NT01VF2055(fischeri) NT01VP2124(parahae) NT01VV1833(CMCP6) NT02VVA2336(YJ016) VC0395_A1738(O395) VC2157(cholerae)
ORTHOMCL1736	11	ASAL:1;CHOLERAE:1;CMCP6:1;FISCHERI:1;HARVEYI:1;MJ11:1;O395:1;PARAHAE:1;PPRO:1;VSPL:1;YJ016:1	11	EP	COG1173	ABC-type dipeptide/oligopeptide/nickel transport systems, permease components	ABU69498.1(harveyi) ACH67392.1(MJ11) CAG18541.1(Ppro) CAQ77782.1(Asal) CAV17112.1(Vspl) NT01VF2721(fischeri) NT01VP0046(parahae) NT01VV1070(CMCP6) NT02VVA0040(YJ016) VC0173(cholerae) VC0395_A2566(O395)
ORTHOMCL1737	11	ASAL:1;CHOLERAE:1;CMCP6:1;FISCHERI:1;HARVEYI:1;MJ11:1;O395:1;PARAHAE:1;PPRO:1;VSPL:1;YJ016:1	11	EP	COG0601	ABC-type dipeptide/oligopeptide/nickel transport systems, permease components	ABU69497.1(harveyi) ACH67325.1(MJ11) CAG18540.1(Ppro) CAQ77781.1(Asal) CAV17111.1(Vspl) NT01VF2722(fischeri) NT01VP0045(parahae) NT01VV1069(CMCP6) NT02VVA0039(YJ016) VC0172(cholerae) VC0395_A2565(O395)
ORTHOMCL592	11	ASAL:1;CHOLERAE:1;CMCP6:1;FISCHERI:1;HARVEYI:1;MJ11:1;O395:1;PARAHAE:1;PPRO:1;VSPL:1;YJ016:1	11	EP	COG0444	ABC-type dipeptide/oligopeptide/nickel transport system, ATPase component	ABU72371.1(harveyi) ACH67121.1(MJ11) CAG18945.1(Ppro) CAQ80263.1(Asal) CAV19666.1(Vspl) NT01VF2302(fischeri) NT01VP2328(parahae) NT01VV1596(CMCP6) NT02VVA2566(YJ016) VC0395_A0146(O395) VC0617(cholerae)
ORTHOMCL593	11	ASAL:1;CHOLERAE:1;CMCP6:1;FISCHERI:1;HARVEYI:1;MJ11:1;O395:1;PARAHAE:1;PPRO:1;VSPL:1;YJ016:1	11	EP	COG1173	ABC-type dipeptide/oligopeptide/nickel transport systems, permease components	ABU72370.1(harveyi) ACH66571.1(MJ11) CAG18946.1(Ppro) CAQ80262.1(Asal) CAV19665.1(Vspl) NT01VF2301(fischeri) NT01VP2327(parahae) NT01VV1597(CMCP6) NT02VVA2565(YJ016) VC0395_A0147(O395) VC0618(cholerae)
ORTHOMCL594	11	ASAL:1;CHOLERAE:1;CMCP6:1;FISCHERI:1;HARVEYI:1;MJ11:1;O395:1;PARAHAE:1;PPRO:1;VSPL:1;YJ016:1	11	EP	COG0601	ABC-type dipeptide/oligopeptide/nickel transport systems, permease components	ABU72369.1(harveyi) ACH67075.1(MJ11) CAG18947.1(Ppro) CAQ80261.1(Asal) CAV19664.1(Vspl) NT01VF2300(fischeri) NT01VP2326(parahae) NT01VV1598(CMCP6) NT02VVA2564(YJ016) VC0395_A0148(O395) VC0619(cholerae)
ORTHOMCL837	11	ASAL:1;CHOLERAE:1;CMCP6:1;FISCHERI:1;HARVEYI:1;MJ11:1;O395:1;PARAHAE:1;PPRO:1;VSPL:1;YJ016:1	11	EP	COG1173	ABC-type dipeptide/oligopeptide/nickel transport systems, permease components	ABU71900.1(harveyi) ACH65485.1(MJ11) CAG19544.1(Ppro) CAQ79633.1(Asal) CAV18033.1(Vspl) NT01VF1710(fischeri) NT01VP1951(parahae) NT01VV2997(CMCP6) NT02VVA1156(YJ016) VC0395_A0611(O395) VC1093(cholerae)
ORTHOMCL838	11	ASAL:1;CHOLERAE:1;CMCP6:1;FISCHERI:1;HARVEYI:1;MJ11:1;O395:1;PARAHAE:1;PPRO:1;VSPL:1;YJ016:1	11	EP	COG0444	ABC-type dipeptide/oligopeptide/nickel transport system, ATPase component	ABU71899.1(harveyi) ACH66201.1(MJ11) CAG19545.1(Ppro) CAQ79634.1(Asal) CAV18036.1(Vspl) NT01VF1709(fischeri) NT01VP1950(parahae) NT01VV2996(CMCP6) NT02VVA1157(YJ016) VC0395_A0612(O395) VC1094(cholerae)
ORTHOMCL1509	11	ASAL:1;CHOLERAE:1;CMCP6:1;FISCHERI:1;HARVEYI:1;MJ11:1;O395:1;PARAHAE:1;PPRO:1;VSPL:1;YJ016:1	11	ER	COG0493	NADPH-dependent glutamate synthase beta chain and related oxidoreductases	ABU69926.1(harveyi) ACH67069.1(MJ11) CAG18964.1(Ppro) CAQ80247.1(Asal) CAV17480.1(Vspl) NT01VF2281(fischeri) NT01VP0460(parahae) NT01VV0552(CMCP6) NT02VVA0606(YJ016) VC0395_A1953(O395) VC2374(cholerae)
ORTHOMCL198	11	ASAL:1;CHOLERAE:1;CMCP6:1;FISCHERI:1;HARVEYI:1;MJ11:1;O395:1;PARAHAE:1;PPRO:1;VSPL:1;YJ016:1	11	ER	COG0591	Na+/proline symporter	ABU74971.1(harveyi) ACH63640.1(MJ11) CAG23842.1(Ppro) CAQ81571.1(Asal) CAV25211.1(Vspl) NT01VFA0839(fischeri) NT01VPA1622(parahae) NT01VVA1113(CMCP6) NT02VV1575(YJ016) VC0395_0171(O395) VCA1071(cholerae)
ORTHOMCL404	11	ASAL:1;CHOLERAE:1;CMCP6:1;FISCHERI:1;HARVEYI:1;MJ11:1;O395:1;PARAHAE:1;PPRO:1;VSPL:1;YJ016:1	11	ER	COG1063	Threonine dehydrogenase and related Zn-dependent dehydrogenases	ABU72908.1(harveyi) ACH63666.1(MJ11) CAG20137.1(Ppro) CAQ81591.1(Asal) CAV25934.1(Vspl) NT01VFA0422(fischeri) NT01VPA1416(parahae) NT01VVA1478(CMCP6) NT02VV0297(YJ016) VC0395_0353(O395) VCA0885(cholerae)
ORTHOMCL407	11	ASAL:1;CHOLERAE:1;CMCP6:1;FISCHERI:1;HARVEYI:1;MJ11:1;O395:1;PARAHAE:1;PPRO:1;VSPL:1;YJ016:1	11	ER	COG1387	Histidinol phosphatase and related hydrolases of the PHP family	ABU72891.1(harveyi) ACH64312.1(MJ11) CAG23867.1(Ppro) CAQ81641.1(Asal) CAV25921.1(Vspl) NT01VFA0783(fischeri) NT01VPA1434(parahae) NT01VVA1463(CMCP6) NT02VV0283(YJ016) VC0395_0344(O395) VCA0894(cholerae)
ORTHOMCL1191	11	ASAL:1;CHOLERAE:1;CMCP6:1;FISCHERI:1;HARVEYI:1;MJ11:1;O395:1;PARAHAE:1;PPRO:1;VSPL:1;YJ016:1	11	ET	COG0834	ABC-type amino acid transport/signal transduction systems, periplasmic component/domain	ABU70520.1(harveyi) ACH65437.1(MJ11) CAG21113.1(Ppro) CAQ79643.1(Asal) CAV18138.1(Vspl) NT01VF1702(fischeri) NT01VP0938(parahae) NT01VV2017(CMCP6) NT02VVA2174(YJ016) VC0395_A1454(O395) VC1863(cholerae)
ORTHOMCL1762	11	ASAL:1;CHOLERAE:1;CMCP6:1;FISCHERI:1;HARVEYI:1;MJ11:1;O395:1;PARAHAE:1;PPRO:1;VSPL:1;YJ016:1	11	ET	COG0834	ABC-type amino acid transport/signal transduction systems, periplasmic component/domain	ABU69456.1(harveyi) ACH64939.1(MJ11) CAG18462.1(Ppro) CAQ77693.1(Asal) CAV17066.1(Vspl) NT01VF0009(fischeri) NT01VP0008(parahae) NT01VV0992(CMCP6) NT02VVA0007(YJ016) VC0010(cholerae) VC0395_A2509(O395)
ORTHOMCL980	11	ASAL:1;CHOLERAE:1;CMCP6:1;FISCHERI:1;HARVEYI:1;MJ11:1;O395:1;PARAHAE:1;PPRO:1;VSPL:1;YJ016:1	11	ET	COG0834	ABC-type amino acid transport/signal transduction systems, periplasmic component/domain	ABU71323.1(harveyi) ACH67228.1(MJ11) CAG20581.1(Ppro) CAQ79742.1(Asal) CAV18566.1(Vspl) NT01VF1635(fischeri) NT01VP1525(parahae) NT01VV2628(CMCP6) NT02VVA1499(YJ016) VC0395_A0975(O395) VC1362(cholerae)
ORTHOMCL123	11	ASAL:1;CHOLERAE:1;CMCP6:1;FISCHERI:1;HARVEYI:2;MJ11:1;O395:1;PARAHAE:2;PPRO:1;VSPL:1;YJ016:1	13	F	COG0737	5'-nucleotidase/2',3'-cyclic phosphodiesterase and related esterases	ABU70235.1(harveyi) ABU71626.1(harveyi) ACH65236.1(MJ11) CAG21203.1(Ppro) CAQ78485.1(Asal) CAV17735.1(Vspl) NT01VF0854(fischeri) NT01VP0708(parahae) NT01VP1136(parahae) NT01VV0252(CMCP6) NT02VVA0887(YJ016) VC0395_A1751(O395) VC2174(cholerae)
ORTHOMCL152	11	ASAL:1;CHOLERAE:1;CMCP6:1;FISCHERI:1;HARVEYI:1;MJ11:1;O395:1;PARAHAE:1;PPRO:1;VSPL:2;YJ016:1	12	F	COG0540	Aspartate carbamoyltransferase, catalytic chain	ABU72561.1(harveyi) ACH66497.1(MJ11) CAG18905.1(Ppro) CAQ78204.1(Asal) CAV20002.1(Vspl) CAV20224.1(Vspl) NT01VF0430(fischeri) NT01VP2492(parahae) NT01VV1410(CMCP6) NT02VVA2739(YJ016) VC0395_A2092(O395) VC2510(cholerae)
ORTHOMCL1055	11	ASAL:1;CHOLERAE:1;CMCP6:1;FISCHERI:1;HARVEYI:1;MJ11:1;O395:1;PARAHAE:1;PPRO:1;VSPL:1;YJ016:1	11	F	COG0295	Cytidine deaminase	ABU71081.1(harveyi) ACH66513.1(MJ11) CAG20096.1(Ppro) CAQ79369.1(Asal) CAV18900.1(Vspl) NT01VF1585(fischeri) NT01VP1227(parahae) NT01VV2292(CMCP6) NT02VVA1818(YJ016) VC0395_A0852(O395) VC1231(cholerae)
ORTHOMCL1056	11	ASAL:1;CHOLERAE:1;CMCP6:1;FISCHERI:1;HARVEYI:1;MJ11:1;O395:1;PARAHAE:1;PPRO:1;VSPL:1;YJ016:1	11	F	COG0027	Formate-dependent phosphoribosylglycinamide formyltransferase (GAR transformylase)	ABU71080.1(harveyi) ACH65638.1(MJ11) CAG20092.1(Ppro) CAQ79371.1(Asal) CAV18901.1(Vspl) NT01VF1587(fischeri) NT01VP1226(parahae) NT01VV2291(CMCP6) NT02VVA1819(YJ016) VC0395_A0850(O395) VC1228(cholerae)
ORTHOMCL1075	11	ASAL:1;CHOLERAE:1;CMCP6:1;FISCHERI:1;HARVEYI:1;MJ11:1;O395:1;PARAHAE:1;PPRO:1;VSPL:1;YJ016:1	11	F	COG0152	Phosphoribosylaminoimidazolesuccinocarboxamide (SAICAR) synthase	ABU71004.1(harveyi) ACH66258.1(MJ11) CAG19880.1(Ppro) CAQ79383.1(Asal) CAV18331.1(Vspl) NT01VF1598(fischeri) NT01VP1190(parahae) NT01VV2722(CMCP6) NT02VVA1410(YJ016) VC0395_A0811(O395) VC1190(cholerae)
ORTHOMCL1111	11	ASAL:1;CHOLERAE:1;CMCP6:1;FISCHERI:1;HARVEYI:1;MJ11:1;O395:1;PARAHAE:1;PPRO:1;VSPL:1;YJ016:1	11	F	COG1435	Thymidine kinase	ABU70811.1(harveyi) ACH65290.1(MJ11) CAG19495.1(Ppro) CAQ79626.1(Asal) CAV19190.1(Vspl) NT01VF1714(fischeri) NT01VP1083(parahae) NT01VV2822(CMCP6) NT02VVA1309(YJ016) VC0395_A0736(O395) VC1167(cholerae)
ORTHOMCL1128	11	ASAL:1;CHOLERAE:1;CMCP6:1;FISCHERI:1;HARVEYI:1;MJ11:1;O395:1;PARAHAE:1;PPRO:1;VSPL:1;YJ016:1	11	F	COG0015	Adenylosuccinate lyase	ABU70791.1(harveyi) ACH65947.1(MJ11) CAG19556.1(Ppro) CAQ79880.1(Asal) CAV19210.1(Vspl) NT01VF1918(fischeri) NT01VP1060(parahae) NT01VV2842(CMCP6) NT02VVA1288(YJ016) VC0395_A0644(O395) VC1126(cholerae)
ORTHOMCL1217	11	ASAL:1;CHOLERAE:1;CMCP6:1;FISCHERI:1;HARVEYI:1;MJ11:1;O395:1;PARAHAE:1;PPRO:1;VSPL:1;YJ016:1	11	F	COG2820	Uridine phosphorylase	ABU70486.1(harveyi) ACH66801.1(MJ11) CAG19632.1(Ppro) CAQ79516.1(Asal) CAV19258.1(Vspl) NT01VF1623(fischeri) NT01VP0904(parahae) NT01VV1979(CMCP6) NT02VVA2213(YJ016) VC0395_A0552(O395) VC1034(cholerae)
ORTHOMCL1235	11	ASAL:1;CHOLERAE:1;CMCP6:1;FISCHERI:1;HARVEYI:1;MJ11:1;O395:1;PARAHAE:1;PPRO:1;VSPL:1;YJ016:1	11	F	COG0232	dGTP triphosphohydrolase	ABU70400.1(harveyi) ACH66450.1(MJ11) CAG21007.1(Ppro) CAQ78776.1(Asal) CAV19362.1(Vspl) NT01VF1808(fischeri) NT01VP0869(parahae) NT01VV0014(CMCP6) NT02VVA1061(YJ016) VC0395_A1566(O395) VC1979(cholerae)
ORTHOMCL1245	11	ASAL:1;CHOLERAE:1;CMCP6:1;FISCHERI:1;HARVEYI:1;MJ11:1;O395:1;PARAHAE:1;PPRO:1;VSPL:1;YJ016:1	11	F	COG1972	Nucleoside permease	ABU70367.1(harveyi) ACH66553.1(MJ11) CAG20415.1(Ppro) CAQ78919.1(Asal) CAV17896.1(Vspl) NT01VF1184(fischeri) NT01VP0825(parahae) NT01VV0125(CMCP6) NT02VVA1011(YJ016) VC0395_A1541(O395) VC1953(cholerae)
ORTHOMCL1257	11	ASAL:1;CHOLERAE:1;CMCP6:1;FISCHERI:1;HARVEYI:1;MJ11:1;O395:1;PARAHAE:1;PPRO:1;VSPL:1;YJ016:1	11	F	COG0788	Formyltetrahydrofolate hydrolase	ABU70350.1(harveyi) ACH65269.1(MJ11) CAG19477.1(Ppro) CAQ78597.1(Asal) CAV19392.1(Vspl) NT01VF1841(fischeri) NT01VP0811(parahae) NT01VV0142(CMCP6) NT02VVA0996(YJ016) VC0395_A1577(O395) VC1992(cholerae)
ORTHOMCL1289	11	ASAL:1;CHOLERAE:1;CMCP6:1;FISCHERI:1;HARVEYI:1;MJ11:1;O395:1;PARAHAE:1;PPRO:1;VSPL:1;YJ016:1	11	F	COG0563	Adenylate kinase and related kinases	ABU70305.1(harveyi) ACH65358.1(MJ11) CAG19435.1(Ppro) CAQ78500.1(Asal) CAV19431.1(Vspl) NT01VF0870(fischeri) NT01VP0772(parahae) NT01VV0188(CMCP6) NT02VVA0951(YJ016) VC0395_A0507(O395) VC0986(cholerae)
ORTHOMCL1391	11	ASAL:1;CHOLERAE:1;CMCP6:1;FISCHERI:1;HARVEYI:1;MJ11:1;O395:1;PARAHAE:1;PPRO:1;VSPL:1;YJ016:1	11	F	COG0503	Adenine/guanine phosphoribosyltransferases and related PRPP-binding proteins	ABU70149.1(harveyi) ACH66689.1(MJ11) CAG19249.1(Ppro) CAQ78660.1(Asal) CAV19579.1(Vspl) NT01VF0799(fischeri) NT01VP0634(parahae) NT01VV0334(CMCP6) NT02VVA0809(YJ016) VC0395_A1867(O395) VC2277(cholerae)
ORTHOMCL1393	11	ASAL:1;CHOLERAE:1;CMCP6:1;FISCHERI:1;HARVEYI:1;MJ11:1;O395:1;PARAHAE:1;PPRO:1;VSPL:1;YJ016:1	11	F	COG0047	Phosphoribosylformylglycinamidine (FGAM) synthase, glutamine amidotransferase domain	ABU70140.1(harveyi) ACH65476.1(MJ11) CAG19201.1(Ppro) CAQ78435.1(Asal) CAV17658.1(Vspl) NT01VF0712(fischeri) NT01VP0627(parahae) NT01VV0344(CMCP6) NT02VVA0801(YJ016) VC0395_A0395(O395) VC0869(cholerae)
ORTHOMCL1411	11	ASAL:1;CHOLERAE:1;CMCP6:1;FISCHERI:1;HARVEYI:1;MJ11:1;O395:1;PARAHAE:1;PPRO:1;VSPL:1;YJ016:1	11	F	COG0519	GMP synthase, PP-ATPase domain/subunit	ABU70070.1(harveyi) ACH65267.1(MJ11) CAG19194.1(Ppro) CAQ78423.1(Asal) CAV17624.1(Vspl) NT01VF0695(fischeri) NT01VP0582(parahae) NT01VV0418(CMCP6) NT02VVA0739(YJ016) VC0395_A0297(O395) VC0768(cholerae)
ORTHOMCL1422	11	ASAL:1;CHOLERAE:1;CMCP6:1;FISCHERI:1;HARVEYI:1;MJ11:1;O395:1;PARAHAE:1;PPRO:1;VSPL:1;YJ016:1	11	F	COG0105	Nucleoside diphosphate kinase	ABU70057.1(harveyi) ACH67127.1(MJ11) CAG19172.1(Ppro) CAQ78410.1(Asal) CAV17608.1(Vspl) NT01VF0681(fischeri) NT01VP0570(parahae) NT01VV0431(CMCP6) NT02VVA0726(YJ016) VC0395_A0285(O395) VC0756(cholerae)
ORTHOMCL1481	11	ASAL:1;CHOLERAE:1;CMCP6:1;FISCHERI:1;HARVEYI:1;MJ11:1;O395:1;PARAHAE:1;PPRO:1;VSPL:1;YJ016:1	11	F	COG0207	Thymidylate synthase	ABU69970.1(harveyi) ACH65465.1(MJ11) CAG19004.1(Ppro) CAQ78258.1(Asal) CAV17532.1(Vspl) NT01VF0495(fischeri) NT01VP0496(parahae) NT01VV0513(CMCP6) NT02VVA0646(YJ016) VC0395_A0207(O395) VC0675(cholerae)
ORTHOMCL1511	11	ASAL:1;CHOLERAE:1;CMCP6:1;FISCHERI:1;HARVEYI:1;MJ11:1;O395:1;PARAHAE:1;PPRO:1;VSPL:1;YJ016:1	11	F	COG0775	Nucleoside phosphorylase	ABU69922.1(harveyi) ACH67009.1(MJ11) CAG18961.1(Ppro) CAQ80249.1(Asal) CAV17475.1(Vspl) NT01VF2288(fischeri) NT01VP0456(parahae) NT01VV0556(CMCP6) NT02VVA0602(YJ016) VC0395_A1957(O395) VC2379(cholerae)
ORTHOMCL1617	11	ASAL:1;CHOLERAE:1;CMCP6:1;FISCHERI:1;HARVEYI:1;MJ11:1;O395:1;PARAHAE:1;PPRO:1;VSPL:1;YJ016:1	11	F	COG0737	5'-nucleotidase/2',3'-cyclic phosphodiesterase and related esterases	ABU69765.1(harveyi) ACH64915.1(MJ11) CAG21611.1(Ppro) CAQ78104.1(Asal) CAV20076.1(Vspl) NT01VF0331(fischeri) NT01VP0282(parahae) NT01VV0724(CMCP6) NT02VVA0386(YJ016) VC0395_A2139(O395) VC2562(cholerae)
ORTHOMCL1672	11	ASAL:1;CHOLERAE:1;CMCP6:1;FISCHERI:1;HARVEYI:1;MJ11:1;O395:1;PARAHAE:1;PPRO:1;VSPL:1;YJ016:1	11	F	COG0461	Orotate phosphoribosyltransferase	ABU69651.1(harveyi) ACH65126.1(MJ11) CAG18638.1(Ppro) CAQ77891.1(Asal) CAV17210.1(Vspl) NT01VF0118(fischeri) NT01VP0173(parahae) NT01VV0827(CMCP6) NT02VVA0266(YJ016) VC0211(cholerae) VC0395_A2590(O395)
ORTHOMCL1676	11	ASAL:1;CHOLERAE:1;CMCP6:1;FISCHERI:1;HARVEYI:1;MJ11:1;O395:1;PARAHAE:1;PPRO:1;VSPL:1;YJ016:1	11	F	COG0194	Guanylate kinase	ABU69632.1(harveyi) ACH64927.1(MJ11) CAG18630.1(Ppro) CAQ77895.1(Asal) CAV17193.1(Vspl) NT01VF0112(fischeri) NT01VP0156(parahae) NT01VV0845(CMCP6) NT02VVA0232(YJ016) VC0395_A2280(O395) VC2708(cholerae)
ORTHOMCL1797	11	ASAL:1;CHOLERAE:1;CMCP6:1;FISCHERI:1;HARVEYI:1;MJ11:1;O395:1;PARAHAE:1;PPRO:1;VSPL:1;YJ016:1	11	F	COG0041	Phosphoribosylcarboxyaminoimidazole (NCAIR) mutase	ABU69400.1(harveyi) ACH65131.1(MJ11) CAG21830.1(Ppro) CAQ77766.1(Asal) CAV20373.1(Vspl) NT01VF2761(fischeri) NT01VP2856(parahae) NT01VV1044(CMCP6) NT02VVA3034(YJ016) VC0052(cholerae) VC0395_A2467(O395)
ORTHOMCL1825	11	ASAL:1;CHOLERAE:1;CMCP6:1;FISCHERI:1;HARVEYI:1;MJ11:1;O395:1;PARAHAE:1;PPRO:1;VSPL:1;YJ016:1	11	F	COG3072	Adenylate cyclase	ABU69341.1(harveyi) ACH64862.1(MJ11) CAG21797.1(Ppro) CAQ77906.1(Asal) CAV20329.1(Vspl) NT01VF0072(fischeri) NT01VP2815(parahae) NT01VV1104(CMCP6) NT02VVA0078(YJ016) VC0122(cholerae) VC0395_A2397(O395)
ORTHOMCL1877	11	ASAL:1;CHOLERAE:1;CMCP6:1;FISCHERI:1;HARVEYI:1;MJ11:1;O395:1;PARAHAE:1;PPRO:1;VSPL:1;YJ016:1	11	F	COG0151	Phosphoribosylamine-glycine ligase	ABU69251.1(harveyi) ACH65327.1(MJ11) CAG21704.1(Ppro) CAQ80527.1(Asal) CAV20248.1(Vspl) NT01VF2575(fischeri) NT01VP2728(parahae) NT01VV1188(CMCP6) NT02VVA2961(YJ016) VC0275(cholerae) VC0395_A2652(O395)
ORTHOMCL1878	11	ASAL:1;CHOLERAE:1;CMCP6:1;FISCHERI:1;HARVEYI:1;MJ11:1;O395:1;PARAHAE:1;PPRO:1;VSPL:1;YJ016:1	11	F	COG0138	AICAR transformylase/IMP cyclohydrolase PurH (only IMP cyclohydrolase domain in Aful)	ABU69250.1(harveyi) ACH67096.1(MJ11) CAG21703.1(Ppro) CAQ80526.1(Asal) CAV20247.1(Vspl) NT01VF2574(fischeri) NT01VP2726(parahae) NT01VV1189(CMCP6) NT02VVA2960(YJ016) VC0276(cholerae) VC0395_A2653(O395)
ORTHOMCL1929	11	ASAL:1;CHOLERAE:1;CMCP6:1;FISCHERI:1;HARVEYI:1;MJ11:1;O395:1;PARAHAE:1;PPRO:1;VSPL:1;YJ016:1	11	F	COG0104	Adenylosuccinate synthase	ABU69149.1(harveyi) ACH66984.1(MJ11) CAG21643.1(Ppro) CAQ80456.1(Asal) CAV17297.1(Vspl) NT01VF2489(fischeri) NT01VP2642(parahae) NT01VV1258(CMCP6) NT02VVA2886(YJ016) VC0395_A2180(O395) VC2602(cholerae)
ORTHOMCL249	11	ASAL:1;CHOLERAE:1;CMCP6:1;FISCHERI:1;HARVEYI:1;MJ11:1;O395:1;PARAHAE:1;PPRO:1;VSPL:1;YJ016:1	11	F	COG0516	IMP dehydrogenase/GMP reductase	ABU74116.1(harveyi) ACH64018.1(MJ11) CAG23576.1(Ppro) CAQ81255.1(Asal) CAV27011.1(Vspl) NT01VFA0702(fischeri) NT01VPA1092(parahae) NT01VVA0704(CMCP6) NT02VV1139(YJ016) VC0395_1080(O395) VCA0197(cholerae)
ORTHOMCL276	11	ASAL:1;CHOLERAE:1;CMCP6:1;FISCHERI:1;HARVEYI:1;MJ11:1;O395:1;PARAHAE:1;PPRO:1;VSPL:1;YJ016:1	11	F	COG2759	Formyltetrahydrofolate synthetase	ABU73836.1(harveyi) ACH66842.1(MJ11) CAG21136.1(Ppro) CAQ79869.1(Asal) CAV26568.1(Vspl) NT01VF1926(fischeri) NT01VPA0779(parahae) NT01VVA0219(CMCP6) NT02VV0718(YJ016) VC0395_0556(O395) VCA0614(cholerae)
ORTHOMCL283	11	ASAL:1;CHOLERAE:1;CMCP6:1;FISCHERI:1;HARVEYI:1;MJ11:1;O395:1;PARAHAE:1;PPRO:1;VSPL:1;YJ016:1	11	F	COG0737	5'-nucleotidase/2',3'-cyclic phosphodiesterase and related esterases	ABU73807.1(harveyi) ACH63570.1(MJ11) CAG22769.1(Ppro) CAQ81204.1(Asal) CAV26520.1(Vspl) NT01VFA0401(fischeri) NT01VPA0798(parahae) NT01VVA0238(CMCP6) NT02VV0736(YJ016) VC0395_0478(O395) VCA0545(cholerae)
ORTHOMCL320	11	ASAL:1;CHOLERAE:1;CMCP6:1;FISCHERI:1;HARVEYI:1;MJ11:1;O395:1;PARAHAE:1;PPRO:1;VSPL:1;YJ016:1	11	F	COG1328	Oxygen-sensitive ribonucleoside-triphosphate reductase	ABU73607.1(harveyi) ACH64232.1(MJ11) CAG22315.1(Ppro) CAQ81545.1(Asal) CAV26396.1(Vspl) NT01VFA0286(fischeri) NT01VPA0885(parahae) NT01VVA0339(CMCP6) NT02VV0869(YJ016) VC0395_0445(O395) VCA0511(cholerae)
ORTHOMCL343	11	ASAL:1;CHOLERAE:1;CMCP6:1;FISCHERI:1;HARVEYI:1;MJ11:1;O395:1;PARAHAE:1;PPRO:1;VSPL:1;YJ016:1	11	F	COG2131	Deoxycytidylate deaminase	ABU73290.1(harveyi) ACH64567.1(MJ11) CAG22890.1(Ppro) CAQ81710.1(Asal) CAV27073.1(Vspl) NT01VFA0925(fischeri) NT01VPA1124(parahae) NT01VVA0530(CMCP6) NT02VV1049(YJ016) VC0395_0395(O395) VCA0840(cholerae)
ORTHOMCL373	11	ASAL:1;CHOLERAE:1;CMCP6:1;FISCHERI:1;HARVEYI:1;MJ11:1;O395:1;PARAHAE:1;PPRO:1;VSPL:1;YJ016:1	11	F	COG0418	Dihydroorotase	ABU73133.1(harveyi) ACH64205.1(MJ11) CAG20789.1(Ppro) CAQ81222.1(Asal) CAV25656.1(Vspl) NT01VFA0417(fischeri) NT01VPA0381(parahae) NT01VVA1581(CMCP6) NT02VV0404(YJ016) VC0395_0313(O395) VCA0925(cholerae)
ORTHOMCL398	11	ASAL:1;CHOLERAE:1;CMCP6:1;FISCHERI:1;HARVEYI:1;MJ11:1;O395:1;PARAHAE:1;PPRO:1;VSPL:1;YJ016:1	11	F	COG0813	Purine-nucleoside phosphorylase	ABU73024.1(harveyi) ACH64314.1(MJ11) CAG21935.1(Ppro) CAQ81211.1(Asal) CAV25528.1(Vspl) NT01VFA0407(fischeri) NT01VPA1384(parahae) NT01VVA1529(CMCP6) NT02VV0352(YJ016) VC0395_0083(O395) VCA0053(cholerae)
ORTHOMCL466	11	ASAL:1;CHOLERAE:1;CMCP6:1;FISCHERI:1;HARVEYI:1;MJ11:1;O395:1;PARAHAE:1;PPRO:1;VSPL:1;YJ016:1	11	F	COG1781	Aspartate carbamoyltransferase, regulatory subunit	ABU72562.1(harveyi) ACH65836.1(MJ11) CAG18904.1(Ppro) CAQ78203.1(Asal) CAV20004.1(Vspl) NT01VF0429(fischeri) NT01VP2493(parahae) NT01VV1409(CMCP6) NT02VVA2740(YJ016) VC0395_A2093(O395) VC2511(cholerae)
ORTHOMCL482	11	ASAL:1;CHOLERAE:1;CMCP6:1;FISCHERI:1;HARVEYI:1;MJ11:1;O395:1;PARAHAE:1;PPRO:1;VSPL:1;YJ016:1	11	F	COG0127	Xanthosine triphosphate pyrophosphatase	ABU72518.1(harveyi) ACH65647.1(MJ11) CAG21463.1(Ppro) CAQ78223.1(Asal) CAV19951.1(Vspl) NT01VF0461(fischeri) NT01VP2459(parahae) NT01VV1453(CMCP6) NT02VVA2702(YJ016) VC0395_A0008(O395) VC0456(cholerae)
ORTHOMCL526	11	ASAL:1;CHOLERAE:1;CMCP6:1;FISCHERI:1;HARVEYI:1;MJ11:1;O395:1;PARAHAE:1;PPRO:1;VSPL:1;YJ016:1	11	F	COG0504	CTP synthase (UTP-ammonia lyase)	ABU72462.1(harveyi) ACH66493.1(MJ11) CAG21396.1(Ppro) CAQ80199.1(Asal) CAV19811.1(Vspl) NT01VF2232(fischeri) NT01VP2406(parahae) NT01VV1512(CMCP6) NT02VVA2645(YJ016) VC0395_A2026(O395) VC2448(cholerae)
ORTHOMCL568	11	ASAL:1;CHOLERAE:1;CMCP6:1;FISCHERI:1;HARVEYI:1;MJ11:1;O395:1;PARAHAE:1;PPRO:1;VSPL:1;YJ016:1	11	F	COG0634	Hypoxanthine-guanine phosphoribosyltransferase	ABU72403.1(harveyi) ACH65506.1(MJ11) CAG21486.1(Ppro) CAQ80302.1(Asal) CAV19697.1(Vspl) NT01VF2346(fischeri) NT01VP2358(parahae) NT01VV1563(CMCP6) NT02VVA2598(YJ016) VC0395_A0117(O395) VC0585(cholerae)
ORTHOMCL626	11	ASAL:1;CHOLERAE:1;CMCP6:1;FISCHERI:1;HARVEYI:1;MJ11:1;O395:1;PARAHAE:1;PPRO:1;VSPL:1;YJ016:1	11	F	COG1972	Nucleoside permease	ABU72325.1(harveyi) ACH65859.1(MJ11) CAG19050.1(Ppro) CAQ78301.1(Asal) CAV19623.1(Vspl) NT01VF0542(fischeri) NT01VP2284(parahae) NT01VV1650(CMCP6) NT02VVA2513(YJ016) VC0395_A1931(O395) VC2352(cholerae)
ORTHOMCL627	11	ASAL:1;CHOLERAE:1;CMCP6:1;FISCHERI:1;HARVEYI:1;MJ11:1;O395:1;PARAHAE:1;PPRO:1;VSPL:1;YJ016:1	11	F	COG0274	Deoxyribose-phosphate aldolase	ABU72324.1(harveyi) ACH65233.1(MJ11) CAG19051.1(Ppro) CAQ78304.1(Asal) CAV19622.1(Vspl) NT01VF0545(fischeri) NT01VP2283(parahae) NT01VV1652(CMCP6) NT02VVA2511(YJ016) VC0395_A1929(O395) VC2350(cholerae)
ORTHOMCL628	11	ASAL:1;CHOLERAE:1;CMCP6:1;FISCHERI:1;HARVEYI:1;MJ11:1;O395:1;PARAHAE:1;PPRO:1;VSPL:1;YJ016:1	11	F	COG0213	Thymidine phosphorylase	ABU72323.1(harveyi) ACH65607.1(MJ11) CAG19052.1(Ppro) CAQ78305.1(Asal) CAV19621.1(Vspl) NT01VF0546(fischeri) NT01VP2282(parahae) NT01VV1653(CMCP6) NT02VVA2510(YJ016) VC0395_A1928(O395) VC2349(cholerae)
ORTHOMCL686	11	ASAL:1;CHOLERAE:1;CMCP6:1;FISCHERI:1;HARVEYI:1;MJ11:1;O395:1;PARAHAE:1;PPRO:1;VSPL:1;YJ016:1	11	F	COG0528	Uridylate kinase	ABU72184.1(harveyi) ACH66622.1(MJ11) CAG21300.1(Ppro) CAQ80109.1(Asal) CAV19512.1(Vspl) NT01VF2099(fischeri) NT01VP2167(parahae) NT01VV1784(CMCP6) NT02VVA2386(YJ016) VC0395_A1849(O395) VC2258(cholerae)
ORTHOMCL713	11	ASAL:1;CHOLERAE:1;CMCP6:1;FISCHERI:1;HARVEYI:1;MJ11:1;O395:1;PARAHAE:1;PPRO:1;VSPL:1;YJ016:1	11	F	COG0299	Folate-dependent phosphoribosylglycinamide formyltransferase PurN	ABU72150.1(harveyi) ACH66741.1(MJ11) CAG21254.1(Ppro) CAQ80075.1(Asal) CAV19481.1(Vspl) NT01VF2067(fischeri) NT01VP2137(parahae) NT01VV1821(CMCP6) NT02VVA2348(YJ016) VC0395_A1820(O395) VC2227(cholerae)
ORTHOMCL714	11	ASAL:1;CHOLERAE:1;CMCP6:1;FISCHERI:1;HARVEYI:1;MJ11:1;O395:1;PARAHAE:1;PPRO:1;VSPL:1;YJ016:1	11	F	COG0150	Phosphoribosylaminoimidazole (AIR) synthetase	ABU72149.1(harveyi) ACH65330.1(MJ11) CAG21253.1(Ppro) CAQ80074.1(Asal) CAV19480.1(Vspl) NT01VF2066(fischeri) NT01VP2136(parahae) NT01VV1822(CMCP6) NT02VVA2347(YJ016) VC0395_A1819(O395) VC2226(cholerae)
ORTHOMCL715	11	ASAL:1;CHOLERAE:1;CMCP6:1;FISCHERI:1;HARVEYI:1;MJ11:1;O395:1;PARAHAE:1;PPRO:1;VSPL:1;YJ016:1	11	F	COG0035	Uracil phosphoribosyltransferase	ABU72148.1(harveyi) ACH67015.1(MJ11) CAG21252.1(Ppro) CAQ80073.1(Asal) CAV19479.1(Vspl) NT01VF2065(fischeri) NT01VP2135(parahae) NT01VV1823(CMCP6) NT02VVA2346(YJ016) VC0395_A1818(O395) VC2225(cholerae)
ORTHOMCL716	11	ASAL:1;CHOLERAE:1;CMCP6:1;FISCHERI:1;HARVEYI:1;MJ11:1;O395:1;PARAHAE:1;PPRO:1;VSPL:1;YJ016:1	11	F	COG2233	Xanthine/uracil permeases	ABU72147.1(harveyi) ACH67027.1(MJ11) CAG21250.1(Ppro) CAQ80072.1(Asal) CAV19478.1(Vspl) NT01VF2064(fischeri) NT01VP2134(parahae) NT01VV1824(CMCP6) NT02VVA2345(YJ016) VC0395_A1749(O395) VC2171(cholerae)
ORTHOMCL788	11	ASAL:1;CHOLERAE:1;CMCP6:1;FISCHERI:1;HARVEYI:1;MJ11:1;O395:1;PARAHAE:1;PPRO:1;VSPL:1;YJ016:1	11	F	COG0034	Glutamine phosphoribosylpyrophosphate amidotransferase	ABU72044.1(harveyi) ACH66697.1(MJ11) CAG21026.1(Ppro) CAQ78765.1(Asal) CAV17920.1(Vspl) NT01VF1817(fischeri) NT01VP2040(parahae) NT01VV1916(CMCP6) NT02VVA2251(YJ016) VC0395_A0525(O395) VC1004(cholerae)
ORTHOMCL791	11	ASAL:1;CHOLERAE:1;CMCP6:1;FISCHERI:1;HARVEYI:1;MJ11:1;O395:1;PARAHAE:1;PPRO:1;VSPL:1;YJ016:1	11	F	COG0503	Adenine/guanine phosphoribosyltransferases and related PRPP-binding proteins	ABU72037.1(harveyi) ACH65292.1(MJ11) CAG19427.1(Ppro) CAQ78769.1(Asal) CAV17926.1(Vspl) NT01VF1814(fischeri) NT01VP2035(parahae) NT01VV1921(CMCP6) NT02VVA2246(YJ016) VC0395_A0571(O395) VC1053(cholerae)
ORTHOMCL849	11	ASAL:1;CHOLERAE:1;CMCP6:1;FISCHERI:1;HARVEYI:1;MJ11:1;O395:1;PARAHAE:1;PPRO:1;VSPL:1;YJ016:1	11	F	COG0572	Uridine kinase	ABU71877.1(harveyi) ACH65913.1(MJ11) CAG19581.1(Ppro) CAQ79912.1(Asal) CAV18062.1(Vspl) NT01VF1881(fischeri) NT01VP1929(parahae) NT01VV2938(CMCP6) NT02VVA1210(YJ016) VC0395_A0556(O395) VC1038(cholerae)
ORTHOMCL864	11	ASAL:1;CHOLERAE:1;CMCP6:1;FISCHERI:1;HARVEYI:1;MJ11:1;O395:1;PARAHAE:1;PPRO:1;VSPL:1;YJ016:1	11	F	COG0125	Thymidylate kinase	ABU71856.1(harveyi) ACH65846.1(MJ11) CAG19611.1(Ppro) CAQ79929.1(Asal) CAV18087.1(Vspl) NT01VF1864(fischeri) NT01VP1911(parahae) NT01VV2916(CMCP6) NT02VVA1229(YJ016) VC0395_A1602(O395) VC2016(cholerae)
ORTHOMCL874	11	ASAL:1;CHOLERAE:1;CMCP6:1;FISCHERI:1;HARVEYI:1;MJ11:1;O395:1;PARAHAE:1;PPRO:1;VSPL:1;YJ016:1	11	F	COG0283	Cytidylate kinase	ABU71814.1(harveyi) ACH66469.1(MJ11) CAG20834.1(Ppro) CAQ79904.1(Asal) CAV19234.1(Vspl) NT01VF1889(fischeri) NT01VP1894(parahae) NT01VV2896(CMCP6) NT02VVA1246(YJ016) VC0395_A1506(O395) VC1916(cholerae)
ORTHOMCL879	11	ASAL:1;CHOLERAE:1;CMCP6:1;FISCHERI:1;HARVEYI:1;MJ11:1;O395:1;PARAHAE:1;PPRO:1;VSPL:1;YJ016:1	11	F	COG0284	Orotidine-5'-phosphate decarboxylase	ABU71809.1(harveyi) ACH66326.1(MJ11) CAG20829.1(Ppro) CAQ79909.1(Asal) CAV19229.1(Vspl) NT01VF1884(fischeri) NT01VP1889(parahae) NT01VV2891(CMCP6) NT02VVA1251(YJ016) VC0395_A1501(O395) VC1911(cholerae)
ORTHOMCL905	11	ASAL:1;CHOLERAE:1;CMCP6:1;FISCHERI:1;HARVEYI:1;MJ11:1;O395:1;PARAHAE:1;PPRO:1;VSPL:1;YJ016:1	11	F	COG0208	Ribonucleotide reductase, beta subunit	ABU71692.1(harveyi) ACH67188.1(MJ11) CAG20842.1(Ppro) CAQ79455.1(Asal) CAV19123.1(Vspl) NT01VF1291(fischeri) NT01VP1801(parahae) NT01VV2957(CMCP6) NT02VVA1193(YJ016) VC0395_A0874(O395) VC1255(cholerae)
ORTHOMCL906	11	ASAL:1;CHOLERAE:1;CMCP6:1;FISCHERI:1;HARVEYI:1;MJ11:1;O395:1;PARAHAE:1;PPRO:1;VSPL:1;YJ016:1	11	F	COG0209	Ribonucleotide reductase, alpha subunit	ABU71691.1(harveyi) ACH65646.1(MJ11) CAG20841.1(Ppro) CAQ79454.1(Asal) CAV19122.1(Vspl) NT01VF1292(fischeri) NT01VP1800(parahae) NT01VV2956(CMCP6) NT02VVA1194(YJ016) VC0395_A0875(O395) VC1256(cholerae)
ORTHOMCL995	11	ASAL:1;CHOLERAE:1;CMCP6:1;FISCHERI:1;HARVEYI:1;MJ11:1;O395:1;PARAHAE:1;PPRO:1;VSPL:1;YJ016:1	11	F	COG0167	Dihydroorotate dehydrogenase	ABU71301.1(harveyi) ACH66834.1(MJ11) CAG20174.1(Ppro) CAQ79234.1(Asal) CAV18585.1(Vspl) NT01VF1380(fischeri) NT01VP1507(parahae) NT01VV2563(CMCP6) NT02VVA1590(YJ016) VC0395_A1098(O395) VC1491(cholerae)
ORTHOMCL1339	11	ASAL:1;CHOLERAE:1;CMCP6:1;FISCHERI:1;HARVEYI:1;MJ11:1;O395:1;PARAHAE:1;PPRO:1;VSPL:1;YJ016:1	11	FE	COG0462	Phosphoribosylpyrophosphate synthetase	ABU70225.1(harveyi) ACH66647.1(MJ11) CAG21216.1(Ppro) CAQ78471.1(Asal) CAV17725.1(Vspl) NT01VF0840(fischeri) NT01VP0699(parahae) NT01VV0262(CMCP6) NT02VVA0877(YJ016) VC0395_A1760(O395) VC2183(cholerae)
ORTHOMCL1215	11	ASAL:1;CHOLERAE:1;CMCP6:1;FISCHERI:1;HARVEYI:1;MJ11:1;O395:1;PARAHAE:1;PPRO:1;VSPL:1;YJ016:1	11	FGR	COG0537	Diadenosine tetraphosphate (Ap4A) hydrolase and other HIT family hydrolases	ABU70489.1(harveyi) ACH66610.1(MJ11) CAG20787.1(Ppro) CAQ78980.1(Asal) CAV19255.1(Vspl) NT01VF1223(fischeri) NT01VP0907(parahae) NT01VV1982(CMCP6) NT02VVA2210(YJ016) VC0395_A1487(O395) VC1897(cholerae)
ORTHOMCL1260	11	ASAL:1;CHOLERAE:1;CMCP6:1;FISCHERI:1;HARVEYI:1;MJ11:1;O395:1;PARAHAE:1;PPRO:1;VSPL:1;YJ016:1	11	FGR	COG0537	Diadenosine tetraphosphate (Ap4A) hydrolase and other HIT family hydrolases	ABU70344.1(harveyi) ACH66234.1(MJ11) CAG19472.1(Ppro) CAQ79859.1(Asal) CAV19395.1(Vspl) NT01VF1933(fischeri) NT01VP0808(parahae) NT01VV0145(CMCP6) NT02VVA0993(YJ016) VC0395_A1662(O395) VC2075(cholerae)
ORTHOMCL1395	11	ASAL:1;CHOLERAE:1;CMCP6:1;FISCHERI:1;HARVEYI:1;MJ11:1;O395:1;PARAHAE:1;PPRO:1;VSPL:1;YJ016:1	11	FJ	COG0590	Cytosine/adenosine deaminases	ABU70132.1(harveyi) ACH66287.1(MJ11) CAG19199.1(Ppro) CAQ78433.1(Asal) CAV17655.1(Vspl) NT01VF0709(fischeri) NT01VP0625(parahae) NT01VV0348(CMCP6) NT02VVA0798(YJ016) VC0395_A0390(O395) VC0864(cholerae)
ORTHOMCL25	11	ASAL:2;CHOLERAE:2;CMCP6:2;FISCHERI:2;HARVEYI:2;MJ11:2;O395:2;PARAHAE:2;PPRO:2;VSPL:3;YJ016:2	23	G	COG0021	Transketolase	ABU72502.1(harveyi) ABU74149.1(harveyi) ACH63578.1(MJ11) ACH66892.1(MJ11) CAG21448.1(Ppro) CAG21931.1(Ppro) CAQ78239.1(Asal) CAQ81274.1(Asal) CAV17200.1(Vspl) CAV19891.1(Vspl) CAV25977.1(Vspl) NT01VF0476(fischeri) NT01VFA0693(fischeri) NT01VP2443(parahae) NT01VPA1114(parahae) NT01VV1471(CMCP6) NT01VVA0551(CMCP6) NT02VV1068(YJ016) NT02VVA2685(YJ016) VC0395_0565(O395) VC0395_A0026(O395) VC0473(chol…
ORTHOMCL29	11	ASAL:2;CHOLERAE:2;CMCP6:2;FISCHERI:2;HARVEYI:2;MJ11:2;O395:2;PARAHAE:2;PPRO:2;VSPL:2;YJ016:2	22	G	COG0524	Sugar kinases, ribokinase family	ABU70795.1(harveyi) ABU73835.1(harveyi) ACH63508.1(MJ11) ACH65584.1(MJ11) CAG19437.1(Ppro) CAG20312.1(Ppro) CAQ79532.1(Asal) CAQ81254.1(Asal) CAV19206.1(Vspl) CAV26566.1(Vspl) NT01VF0990(fischeri) NT01VFA0703(fischeri) NT01VP1064(parahae) NT01VPA0780(parahae) NT01VV2838(CMCP6) NT01VVA0221(CMCP6) NT02VV0719(YJ016) NT02VVA1292(YJ016) VC0395_0433(O395) VC0395_A0647(O395) VC1129(cholerae) VCA0801(cho…
ORTHOMCL44	11	ASAL:2;CHOLERAE:1;CMCP6:1;FISCHERI:2;HARVEYI:1;MJ11:2;O395:1;PARAHAE:1;PPRO:2;VSPL:2;YJ016:1	16	G	COG1264	Phosphotransferase system IIB components	ABU70313.1(harveyi) ACH63447.1(MJ11) ACH66810.1(MJ11) CAG19443.1(Ppro) CAG22136.1(Ppro) CAQ78516.1(Asal) CAQ81475.1(Asal) CAV19352.1(Vspl) CAV19423.1(Vspl) NT01VF0885(fischeri) NT01VFA0450(fischeri) NT01VP0780(parahae) NT01VV0177(CMCP6) NT02VVA0962(YJ016) VC0395_A0516(O395) VC0995(cholerae)
ORTHOMCL64	11	ASAL:1;CHOLERAE:1;CMCP6:2;FISCHERI:1;HARVEYI:1;MJ11:1;O395:1;PARAHAE:1;PPRO:2;VSPL:2;YJ016:2	15	G	COG0366	Glycosidases	ABU70195.1(harveyi) ACH63634.1(MJ11) CAG19636.1(Ppro) CAG22283.1(Ppro) CAQ81332.1(Asal) CAV19537.1(Vspl) CAV25468.1(Vspl) NT01VFA0739(fischeri) NT01VP0672(parahae) NT01VV0294(CMCP6) NT01VVA0256(CMCP6) NT02VV0752(YJ016) NT02VVA0849(YJ016) VC0395_A0433(O395) VC0911(cholerae)
ORTHOMCL77	11	ASAL:1;CHOLERAE:1;CMCP6:2;FISCHERI:1;HARVEYI:1;MJ11:1;O395:1;PARAHAE:1;PPRO:2;VSPL:1;YJ016:2	14	G	COG0366	Glycosidases	ABU73159.1(harveyi) ACH65452.1(MJ11) CAG19703.1(Ppro) CAG22277.1(Ppro) CAQ78974.1(Asal) CAV25697.1(Vspl) NT01VF1221(fischeri) NT01VPA0430(parahae) NT01VVA0400(CMCP6) NT01VVA1607(CMCP6) NT02VV0429(YJ016) NT02VV0930(YJ016) VC0395_0979(O395) VCA0250(cholerae)
ORTHOMCL72	11	ASAL:1;CHOLERAE:1;CMCP6:1;FISCHERI:1;HARVEYI:2;MJ11:2;O395:1;PARAHAE:1;PPRO:1;VSPL:2;YJ016:1	14	G	COG2723	Beta-glucosidase/6-phospho-beta-glucosidase/beta-galactosidase	ABU74608.1(harveyi) ABU74812.1(harveyi) ACH64411.1(MJ11) ACH67055.1(MJ11) CAG23851.1(Ppro) CAQ78390.1(Asal) CAV25348.1(Vspl) CAV27501.1(Vspl) NT01VF0661(fischeri) NT01VPA0171(parahae) NT01VVA1288(CMCP6) NT02VV0124(YJ016) VC0395_A1165(O395) VC1558(cholerae)
ORTHOMCL100	11	ASAL:1;CHOLERAE:1;CMCP6:1;FISCHERI:1;HARVEYI:1;MJ11:1;O395:1;PARAHAE:1;PPRO:2;VSPL:2;YJ016:1	13	G	COG0574	Phosphoenolpyruvate synthase/pyruvate phosphate dikinase	ABU74408.1(harveyi) ACH65385.1(MJ11) CAG20158.1(Ppro) CAG20425.1(Ppro) CAQ79411.1(Asal) CAV18570.1(Vspl) CAV27229.1(Vspl) NT01VF1332(fischeri) NT01VPA0347(parahae) NT01VVA0004(CMCP6) NT02VV0511(YJ016) VC0395_0251(O395) VCA0987(cholerae)
ORTHOMCL99	11	ASAL:1;CHOLERAE:1;CMCP6:1;FISCHERI:1;HARVEYI:1;MJ11:1;O395:1;PARAHAE:1;PPRO:1;VSPL:2;YJ016:2	13	G	COG1929	Glycerate kinase	ABU74738.1(harveyi) ACH65494.1(MJ11) CAG21496.1(Ppro) CAQ80278.1(Asal) CAV25435.1(Vspl) CAV26225.1(Vspl) NT01VF2318(fischeri) NT01VPA0110(parahae) NT01VV1580(CMCP6) NT02VV1340(YJ016) NT02VVA2582(YJ016) VC0395_0334(O395) VCA0903(cholerae)
ORTHOMCL1043	11	ASAL:1;CHOLERAE:1;CMCP6:1;FISCHERI:1;HARVEYI:1;MJ11:1;O395:1;PARAHAE:1;PPRO:1;VSPL:1;YJ016:1	11	G	COG3001	Fructosamine-3-kinase	ABU71201.1(harveyi) ACH66302.1(MJ11) CAG20571.1(Ppro) CAQ79070.1(Asal) CAV18682.1(Vspl) NT01VF1511(fischeri) NT01VP1402(parahae) NT01VV2492(CMCP6) NT02VVA1657(YJ016) VC0395_A1144(O395) VC1539(cholerae)
ORTHOMCL1174	11	ASAL:1;CHOLERAE:1;CMCP6:1;FISCHERI:1;HARVEYI:1;MJ11:1;O395:1;PARAHAE:1;PPRO:1;VSPL:1;YJ016:1	11	G	COG0297	Glycogen synthase	ABU70546.1(harveyi) ACH64090.1(MJ11) CAG22279.1(Ppro) CAQ80993.1(Asal) CAV18193.1(Vspl) NT01VFA0814(fischeri) NT01VP0963(parahae) NT01VV2046(CMCP6) NT02VVA2148(YJ016) VC0395_A1329(O395) VC1726(cholerae)
ORTHOMCL1175	11	ASAL:1;CHOLERAE:1;CMCP6:1;FISCHERI:1;HARVEYI:1;MJ11:1;O395:1;PARAHAE:1;PPRO:1;VSPL:1;YJ016:1	11	G	COG0448	ADP-glucose pyrophosphorylase	ABU70545.1(harveyi) ACH63863.1(MJ11) CAG22278.1(Ppro) CAQ80992.1(Asal) CAV18190.1(Vspl) NT01VFA0815(fischeri) NT01VP0962(parahae) NT01VV2045(CMCP6) NT02VVA2149(YJ016) VC0395_A1330(O395) VC1727(cholerae)
ORTHOMCL1277	11	ASAL:1;CHOLERAE:1;CMCP6:1;FISCHERI:1;HARVEYI:1;MJ11:1;O395:1;PARAHAE:1;PPRO:1;VSPL:1;YJ016:1	11	G	COG0033	Phosphoglucomutase	ABU70322.1(harveyi) ACH65764.1(MJ11) CAG19451.1(Ppro) CAQ78524.1(Asal) CAV19415.1(Vspl) NT01VF0893(fischeri) NT01VP0788(parahae) NT01VV0168(CMCP6) NT02VVA0970(YJ016) VC0395_A1681(O395) VC2095(cholerae)
ORTHOMCL1283	11	ASAL:1;CHOLERAE:1;CMCP6:1;FISCHERI:1;HARVEYI:1;MJ11:1;O395:1;PARAHAE:1;PPRO:1;VSPL:1;YJ016:1	11	G	COG1820	N-acetylglucosamine-6-phosphate deacetylase	ABU70312.1(harveyi) ACH65421.1(MJ11) CAG19441.1(Ppro) CAQ78515.1(Asal) CAV19424.1(Vspl) NT01VF0884(fischeri) NT01VP0779(parahae) NT01VV0178(CMCP6) NT02VVA0961(YJ016) VC0395_A0515(O395) VC0994(cholerae)
ORTHOMCL1301	11	ASAL:1;CHOLERAE:1;CMCP6:1;FISCHERI:1;HARVEYI:1;MJ11:1;O395:1;PARAHAE:1;PPRO:1;VSPL:1;YJ016:1	11	G	COG1925	Phosphotransferase system, HPr-related proteins	ABU70285.1(harveyi) ACH67142.1(MJ11) CAG19276.1(Ppro) CAQ80041.1(Asal) CAV19453.1(Vspl) NT01VF2032(fischeri) NT01VP0748(parahae) NT01VV0212(CMCP6) NT02VVA0927(YJ016) VC0395_A0488(O395) VC0966(cholerae)
ORTHOMCL1302	11	ASAL:1;CHOLERAE:1;CMCP6:1;FISCHERI:1;HARVEYI:1;MJ11:1;O395:1;PARAHAE:1;PPRO:1;VSPL:1;YJ016:1	11	G	COG1080	Phosphoenolpyruvate-protein kinase (PTS system EI component in bacteria)	ABU70284.1(harveyi) ACH66659.1(MJ11) CAG19275.1(Ppro) CAQ80042.1(Asal) CAV19454.1(Vspl) NT01VF2034(fischeri) NT01VP0747(parahae) NT01VV0213(CMCP6) NT02VVA0926(YJ016) VC0395_A0487(O395) VC0965(cholerae)
ORTHOMCL1303	11	ASAL:1;CHOLERAE:1;CMCP6:1;FISCHERI:1;HARVEYI:1;MJ11:1;O395:1;PARAHAE:1;PPRO:1;VSPL:1;YJ016:1	11	G	COG2190	Phosphotransferase system IIA components	ABU70283.1(harveyi) ACH65884.1(MJ11) CAG19274.1(Ppro) CAQ80043.1(Asal) CAV19455.1(Vspl) NT01VF2035(fischeri) NT01VP0746(parahae) NT01VV0214(CMCP6) NT02VVA0925(YJ016) VC0395_A0486(O395) VC0964(cholerae)
ORTHOMCL1328	11	ASAL:1;CHOLERAE:1;CMCP6:1;FISCHERI:1;HARVEYI:1;MJ11:1;O395:1;PARAHAE:1;PPRO:1;VSPL:1;YJ016:1	11	G	COG3525	N-acetyl-beta-hexosaminidase	ABU70243.1(harveyi) ACH63690.1(MJ11) CAG19444.1(Ppro) CAQ80804.1(Asal) CAV17745.1(Vspl) NT01VFA1019(fischeri) NT01VP0713(parahae) NT01VV0246(CMCP6) NT02VVA0893(YJ016) VC0395_A1809(O395) VC2217(cholerae)
ORTHOMCL1401	11	ASAL:1;CHOLERAE:1;CMCP6:1;FISCHERI:1;HARVEYI:1;MJ11:1;O395:1;PARAHAE:1;PPRO:1;VSPL:1;YJ016:1	11	G	COG0061	Predicted sugar kinase	ABU70121.1(harveyi) ACH65717.1(MJ11) CAG19116.1(Ppro) CAQ80158.1(Asal) CAV17642.1(Vspl) NT01VF2136(fischeri) NT01VP0614(parahae) NT01VV0365(CMCP6) NT02VVA0780(YJ016) VC0395_A0379(O395) VC0853(cholerae)
ORTHOMCL1433	11	ASAL:1;CHOLERAE:1;CMCP6:1;FISCHERI:1;HARVEYI:1;MJ11:1;O395:1;PARAHAE:1;PPRO:1;VSPL:1;YJ016:1	11	G	COG0483	Archaeal fructose-1,6-bisphosphatase and related enzymes of inositol monophosphatase family	ABU70045.1(harveyi) ACH66867.1(MJ11) CAG19160.1(Ppro) CAQ78399.1(Asal) CAV17597.1(Vspl) NT01VF0670(fischeri) NT01VP0559(parahae) NT01VV0442(CMCP6) NT02VVA0715(YJ016) VC0395_A0274(O395) VC0745(cholerae)
ORTHOMCL1467	11	ASAL:1;CHOLERAE:1;CMCP6:1;FISCHERI:1;HARVEYI:1;MJ11:1;O395:1;PARAHAE:1;PPRO:1;VSPL:1;YJ016:1	11	G	COG1472	Beta-glucosidase-related glycosidases	ABU69990.1(harveyi) ACH64480.1(MJ11) CAG22700.1(Ppro) CAQ81329.1(Asal) CAV17551.1(Vspl) NT01VFA0505(fischeri) NT01VP0515(parahae) NT01VV0493(CMCP6) NT02VVA0665(YJ016) VC0395_A0223(O395) VC0692(cholerae)
ORTHOMCL1535	11	ASAL:1;CHOLERAE:1;CMCP6:1;FISCHERI:1;HARVEYI:1;MJ11:1;O395:1;PARAHAE:1;PPRO:1;VSPL:1;YJ016:1	11	G	COG0279	Phosphoheptose isomerase	ABU69889.1(harveyi) ACH66083.1(MJ11) CAG21535.1(Ppro) CAQ80340.1(Asal) CAV17445.1(Vspl) NT01VF2384(fischeri) NT01VP0426(parahae) NT01VV0589(CMCP6) NT02VVA0570(YJ016) VC0395_A0111(O395) VC0579(cholerae)
ORTHOMCL1574	11	ASAL:1;CHOLERAE:1;CMCP6:1;FISCHERI:1;HARVEYI:1;MJ11:1;O395:1;PARAHAE:1;PPRO:1;VSPL:1;YJ016:1	11	G	COG0469	Pyruvate kinase	ABU69830.1(harveyi) ACH66544.1(MJ11) CAG18860.1(Ppro) CAQ80385.1(Asal) CAV17401.1(Vspl) NT01VF2430(fischeri) NT01VP0342(parahae) NT01VV0639(CMCP6) NT02VVA0472(YJ016) VC0395_A0037(O395) VC0485(cholerae)
ORTHOMCL1605	11	ASAL:1;CHOLERAE:1;CMCP6:1;FISCHERI:1;HARVEYI:1;MJ11:1;O395:1;PARAHAE:1;PPRO:1;VSPL:1;YJ016:1	11	G	COG0158	Fructose-1,6-bisphosphatase	ABU69786.1(harveyi) ACH64846.1(MJ11) CAG18816.1(Ppro) CAQ78031.1(Asal) CAV20054.1(Vspl) NT01VF0275(fischeri) NT01VP0301(parahae) NT01VV0702(CMCP6) NT02VVA0407(YJ016) VC0395_A2122(O395) VC2544(cholerae)
ORTHOMCL1658	11	ASAL:1;CHOLERAE:1;CMCP6:1;FISCHERI:1;HARVEYI:1;MJ11:1;O395:1;PARAHAE:1;PPRO:1;VSPL:1;YJ016:1	11	G	COG1494	Fructose-1,6-bisphosphatase/sedoheptulose 1,7-bisphosphatase and related proteins	ABU69720.1(harveyi) ACH64940.1(MJ11) CAG18679.1(Ppro) CAQ77972.1(Asal) CAV20203.1(Vspl) NT01VF0219(fischeri) NT01VP0238(parahae) NT01VV1309(CMCP6) NT02VVA2838(YJ016) VC0395_A2260(O395) VC2688(cholerae)
ORTHOMCL1660	11	ASAL:1;CHOLERAE:1;CMCP6:1;FISCHERI:1;HARVEYI:1;MJ11:1;O395:1;PARAHAE:1;PPRO:1;VSPL:1;YJ016:1	11	G	COG0149	Triosephosphate isomerase	ABU69710.1(harveyi) ACH65066.1(MJ11) CAG18674.1(Ppro) CAQ77968.1(Asal) CAV20209.1(Vspl) NT01VF0216(fischeri) NT01VP0233(parahae) NT01VV1303(CMCP6) NT02VVA2844(YJ016) VC0395_A2243(O395) VC2670(cholerae)
ORTHOMCL1836	11	ASAL:1;CHOLERAE:1;CMCP6:1;FISCHERI:1;HARVEYI:1;MJ11:1;O395:1;PARAHAE:1;PPRO:1;VSPL:1;YJ016:1	11	G	COG0057	Glyceraldehyde-3-phosphate dehydrogenase/erythrose-4-phosphate dehydrogenase	ABU69324.1(harveyi) ACH65733.1(MJ11) CAG20604.1(Ppro) CAQ80502.1(Asal) CAV20311.1(Vspl) NT01VF2540(fischeri) NT01VP2797(parahae) NT01VV1121(CMCP6) NT02VVA0095(YJ016) VC0395_A0587(O395) VC1069(cholerae)
ORTHOMCL1900	11	ASAL:1;CHOLERAE:1;CMCP6:1;FISCHERI:1;HARVEYI:1;MJ11:1;O395:1;PARAHAE:1;PPRO:1;VSPL:1;YJ016:1	11	G	COG0205	6-phosphofructokinase	ABU69193.1(harveyi) ACH66040.1(MJ11) CAG18673.1(Ppro) CAQ80478.1(Asal) CAV20210.1(Vspl) NT01VF2518(fischeri) NT01VP2687(parahae) NT01VV1218(CMCP6) NT02VVA2930(YJ016) VC0395_A2261(O395) VC2689(cholerae)
ORTHOMCL1915	11	ASAL:1;CHOLERAE:1;CMCP6:1;FISCHERI:1;HARVEYI:1;MJ11:1;O395:1;PARAHAE:1;PPRO:1;VSPL:1;YJ016:1	11	G	COG0696	Phosphoglyceromutase	ABU69169.1(harveyi) ACH65011.1(MJ11) CAG18663.1(Ppro) CAQ80734.1(Asal) CAV17266.1(Vspl) NT01VF0212(fischeri) NT01VP2660(parahae) NT01VV1242(CMCP6) NT02VVA2903(YJ016) VC0336(cholerae) VC0395_A2738(O395)
ORTHOMCL1982	11	ASAL:1;CHOLERAE:1;CMCP6:1;FISCHERI:1;HARVEYI:1;MJ11:1;O395:1;PARAHAE:1;PPRO:1;VSPL:1;YJ016:1	11	G	COG0036	Pentose-5-phosphate-3-epimerase	ABU69084.1(harveyi) ACH66837.1(MJ11) CAG18723.1(Ppro) CAQ80410.1(Asal) CAV20161.1(Vspl) NT01VF2459(fischeri) NT01VP2577(parahae) NT01VV1342(CMCP6) NT02VVA2804(YJ016) VC0395_A2202(O395) VC2625(cholerae)
ORTHOMCL1988	11	ASAL:1;CHOLERAE:1;CMCP6:1;FISCHERI:1;HARVEYI:1;MJ11:1;O395:1;PARAHAE:1;PPRO:1;VSPL:1;YJ016:1	11	G	COG0166	Glucose-6-phosphate isomerase	ABU69072.1(harveyi) ACH64969.1(MJ11) CAG21626.1(Ppro) CAQ78070.1(Asal) CAV17310.1(Vspl) NT01VF0316(fischeri) NT01VP2568(parahae) NT01VV1352(CMCP6) NT02VVA2794(YJ016) VC0374(cholerae) VC0395_A2785(O395)
ORTHOMCL211	11	ASAL:1;CHOLERAE:1;CMCP6:1;FISCHERI:1;HARVEYI:1;MJ11:1;O395:1;PARAHAE:1;PPRO:1;VSPL:1;YJ016:1	11	G	COG0363	6-phosphogluconolactonase/Glucosamine-6-phosphate isomerase/deaminase	ABU74876.1(harveyi) ACH65458.1(MJ11) CAG19442.1(Ppro) CAQ80496.1(Asal) CAV27584.1(Vspl) NT01VF2537(fischeri) NT01VPA0034(parahae) NT01VVA1196(CMCP6) NT02VV0026(YJ016) VC0395_0216(O395) VCA1025(cholerae)
ORTHOMCL241	11	ASAL:1;CHOLERAE:1;CMCP6:1;FISCHERI:1;HARVEYI:1;MJ11:1;O395:1;PARAHAE:1;PPRO:1;VSPL:1;YJ016:1	11	G	COG0176	Transaldolase	ABU74148.1(harveyi) ACH64356.1(MJ11) CAG21932.1(Ppro) CAQ81275.1(Asal) CAV25979.1(Vspl) NT01VFA0692(fischeri) NT01VPA1113(parahae) NT01VVA0550(CMCP6) NT02VV1067(YJ016) VC0395_0564(O395) VCA0623(cholerae)
ORTHOMCL251	11	ASAL:1;CHOLERAE:1;CMCP6:1;FISCHERI:1;HARVEYI:1;MJ11:1;O395:1;PARAHAE:1;PPRO:1;VSPL:1;YJ016:1	11	G	COG1869	ABC-type ribose transport system, auxiliary component	ABU74039.1(harveyi) ACH66731.1(MJ11) CAG23418.1(Ppro) CAQ79057.1(Asal) CAV26805.1(Vspl) NT01VF1545(fischeri) NT01VPA1023(parahae) NT01VVA0061(CMCP6) NT02VV0567(YJ016) VC0395_0011(O395) VCA0127(cholerae)
ORTHOMCL252	11	ASAL:1;CHOLERAE:1;CMCP6:1;FISCHERI:1;HARVEYI:1;MJ11:1;O395:1;PARAHAE:1;PPRO:1;VSPL:1;YJ016:1	11	G	COG1129	ABC-type sugar transport system, ATPase component	ABU74038.1(harveyi) ACH66222.1(MJ11) CAG23419.1(Ppro) CAQ79056.1(Asal) CAV26806.1(Vspl) NT01VF1546(fischeri) NT01VPA1022(parahae) NT01VVA0062(CMCP6) NT02VV0568(YJ016) VC0395_0010(O395) VCA0128(cholerae)
ORTHOMCL253	11	ASAL:1;CHOLERAE:1;CMCP6:1;FISCHERI:1;HARVEYI:1;MJ11:1;O395:1;PARAHAE:1;PPRO:1;VSPL:1;YJ016:1	11	G	COG1172	Ribose/xylose/arabinose/galactoside ABC-type transport systems, permease components	ABU74037.1(harveyi) ACH65628.1(MJ11) CAG23420.1(Ppro) CAQ79055.1(Asal) CAV26807.1(Vspl) NT01VF1547(fischeri) NT01VPA1021(parahae) NT01VVA0063(CMCP6) NT02VV0569(YJ016) VC0395_0009(O395) VCA0129(cholerae)
ORTHOMCL254	11	ASAL:1;CHOLERAE:1;CMCP6:1;FISCHERI:1;HARVEYI:1;MJ11:1;O395:1;PARAHAE:1;PPRO:1;VSPL:1;YJ016:1	11	G	COG1879	ABC-type sugar transport system, periplasmic component	ABU74036.1(harveyi) ACH66779.1(MJ11) CAG23421.1(Ppro) CAQ79054.1(Asal) CAV26809.1(Vspl) NT01VF1548(fischeri) NT01VPA1020(parahae) NT01VVA0064(CMCP6) NT02VV0570(YJ016) VC0395_0008(O395) VCA0130(cholerae)
ORTHOMCL255	11	ASAL:1;CHOLERAE:1;CMCP6:1;FISCHERI:1;HARVEYI:1;MJ11:1;O395:1;PARAHAE:1;PPRO:1;VSPL:1;YJ016:1	11	G	COG0524	Sugar kinases, ribokinase family	ABU74035.1(harveyi) ACH66456.1(MJ11) CAG23422.1(Ppro) CAQ79053.1(Asal) CAV26810.1(Vspl) NT01VF1549(fischeri) NT01VPA1019(parahae) NT01VVA0065(CMCP6) NT02VV0571(YJ016) VC0395_0007(O395) VCA0131(cholerae)
ORTHOMCL261	11	ASAL:1;CHOLERAE:1;CMCP6:1;FISCHERI:1;HARVEYI:1;MJ11:1;O395:1;PARAHAE:1;PPRO:1;VSPL:1;YJ016:1	11	G	COG1803	Methylglyoxal synthase	ABU74014.1(harveyi) ACH66866.1(MJ11) CAG19641.1(Ppro) CAQ79818.1(Asal) CAV26921.1(Vspl) NT01VF1736(fischeri) NT01VPA0626(parahae) NT01VVA0121(CMCP6) NT02VV0628(YJ016) VC0395_0650(O395) VCA0711(cholerae)
ORTHOMCL262	11	ASAL:1;CHOLERAE:1;CMCP6:1;FISCHERI:1;HARVEYI:1;MJ11:1;O395:1;PARAHAE:1;PPRO:1;VSPL:1;YJ016:1	11	G	COG1879	ABC-type sugar transport system, periplasmic component	ABU74013.1(harveyi) ACH66324.1(MJ11) CAG19642.1(Ppro) CAQ79817.1(Asal) CAV26920.1(Vspl) NT01VF1735(fischeri) NT01VPA0627(parahae) NT01VVA0123(CMCP6) NT02VV0629(YJ016) VC0395_0649(O395) VCA0710(cholerae)
ORTHOMCL270	11	ASAL:1;CHOLERAE:1;CMCP6:1;FISCHERI:1;HARVEYI:1;MJ11:1;O395:1;PARAHAE:1;PPRO:1;VSPL:1;YJ016:1	11	G	COG1445	Phosphotransferase system fructose-specific component IIB	ABU73853.1(harveyi) ACH63950.1(MJ11) CAG19986.1(Ppro) CAQ80846.1(Asal) CAV26900.1(Vspl) NT01VFA0949(fischeri) NT01VPA0758(parahae) NT01VVA0201(CMCP6) NT02VV0698(YJ016) VC0395_0449(O395) VCA0516(cholerae)
ORTHOMCL271	11	ASAL:1;CHOLERAE:1;CMCP6:1;FISCHERI:1;HARVEYI:1;MJ11:1;O395:1;PARAHAE:1;PPRO:1;VSPL:1;YJ016:1	11	G	COG1105	Fructose-1-phosphate kinase and related fructose-6-phosphate kinase (PfkB)	ABU73852.1(harveyi) ACH64524.1(MJ11) CAG19985.1(Ppro) CAQ80845.1(Asal) CAV26899.1(Vspl) NT01VFA0950(fischeri) NT01VPA0759(parahae) NT01VVA0202(CMCP6) NT02VV0699(YJ016) VC0395_0450(O395) VCA0517(cholerae)
ORTHOMCL272	11	ASAL:1;CHOLERAE:1;CMCP6:1;FISCHERI:1;HARVEYI:1;MJ11:1;O395:1;PARAHAE:1;PPRO:1;VSPL:1;YJ016:1	11	G	COG4668	Mannitol/fructose-specific phosphotransferase system, IIA domain	ABU73851.1(harveyi) ACH63699.1(MJ11) CAG19984.1(Ppro) CAQ80844.1(Asal) CAV26898.1(Vspl) NT01VFA0951(fischeri) NT01VPA0760(parahae) NT01VVA0203(CMCP6) NT02VV0700(YJ016) VC0395_0451(O395) VCA0518(cholerae)
ORTHOMCL377	11	ASAL:1;CHOLERAE:1;CMCP6:1;FISCHERI:1;HARVEYI:1;MJ11:1;O395:1;PARAHAE:1;PPRO:1;VSPL:1;YJ016:1	11	G	COG3833	ABC-type maltose transport systems, permease component	ABU73122.1(harveyi) ACH64497.1(MJ11) CAG22296.1(Ppro) CAQ81674.1(Asal) CAV25572.1(Vspl) NT01VFA0806(fischeri) NT01VPA1306(parahae) NT01VVA1573(CMCP6) NT02VV0396(YJ016) VC0395_0296(O395) VCA0943(cholerae)
ORTHOMCL381	11	ASAL:1;CHOLERAE:1;CMCP6:1;FISCHERI:1;HARVEYI:1;MJ11:1;O395:1;PARAHAE:1;PPRO:1;VSPL:1;YJ016:1	11	G	COG1445	Phosphotransferase system fructose-specific component IIB	ABU73093.1(harveyi) ACH64147.1(MJ11) CAG21097.1(Ppro) CAQ81651.1(Asal) CAV27360.1(Vspl) NT01VFA0720(fischeri) NT01VPA1330(parahae) NT01VVA1358(CMCP6) NT02VV0184(YJ016) VC0395_A1418(O395) VC1823(cholerae)
ORTHOMCL385	11	ASAL:1;CHOLERAE:1;CMCP6:1;FISCHERI:1;HARVEYI:1;MJ11:1;O395:1;PARAHAE:1;PPRO:1;VSPL:1;YJ016:1	11	G	COG1482	Phosphomannose isomerase	ABU73089.1(harveyi) ACH63962.1(MJ11) CAG21094.1(Ppro) CAQ81649.1(Asal) CAV27367.1(Vspl) NT01VFA0718(fischeri) NT01VPA1334(parahae) NT01VVA1354(CMCP6) NT02VV0180(YJ016) VC0395_A1422(O395) VC1827(cholerae)
ORTHOMCL409	11	ASAL:1;CHOLERAE:1;CMCP6:1;FISCHERI:1;HARVEYI:1;MJ11:1;O395:1;PARAHAE:1;PPRO:1;VSPL:1;YJ016:1	11	G	COG1640	4-alpha-glucanotransferase	ABU72758.1(harveyi) ACH64114.1(MJ11) CAG23200.1(Ppro) CAQ80793.1(Asal) CAV25506.1(Vspl) NT01VFA0818(fischeri) NT01VPA1523(parahae) NT01VVA1249(CMCP6) NT02VV0073(YJ016) VC0395_0118(O395) VCA0014(cholerae)
ORTHOMCL410	11	ASAL:1;CHOLERAE:1;CMCP6:1;FISCHERI:1;HARVEYI:1;MJ11:1;O395:1;PARAHAE:1;PPRO:1;VSPL:1;YJ016:1	11	G	COG0058	Glucan phosphorylase	ABU72757.1(harveyi) ACH63416.1(MJ11) CAG23201.1(Ppro) CAQ80792.1(Asal) CAV25504.1(Vspl) NT01VFA0819(fischeri) NT01VPA1524(parahae) NT01VVA1248(CMCP6) NT02VV0072(YJ016) VC0395_0119(O395) VCA0013(cholerae)
ORTHOMCL417	11	ASAL:1;CHOLERAE:1;CMCP6:1;FISCHERI:1;HARVEYI:1;MJ11:1;O395:1;PARAHAE:1;PPRO:1;VSPL:1;YJ016:1	11	G	COG1523	Type II secretory pathway, pullulanase PulA and related glycosidases	ABU72729.1(harveyi) ACH64099.1(MJ11) CAG22285.1(Ppro) CAQ80986.1(Asal) CAV25454.1(Vspl) NT01VFA0810(fischeri) NT01VPA1546(parahae) NT01VVA1223(CMCP6) NT02VV0048(YJ016) VC0395_0212(O395) VCA1029(cholerae)
ORTHOMCL447	11	ASAL:1;CHOLERAE:1;CMCP6:1;FISCHERI:1;HARVEYI:1;MJ11:1;O395:1;PARAHAE:1;PPRO:1;VSPL:1;YJ016:1	11	G	COG1925	Phosphotransferase system, HPr-related proteins	ABU72582.1(harveyi) ACH66848.1(MJ11) CAG21565.1(Ppro) CAQ78179.1(Asal) CAV20041.1(Vspl) NT01VF0407(fischeri) NT01VP2512(parahae) NT01VV0693(CMCP6) NT02VVA0416(YJ016) VC0395_A2113(O395) VC2533(cholerae)
ORTHOMCL497	11	ASAL:1;CHOLERAE:1;CMCP6:1;FISCHERI:1;HARVEYI:1;MJ11:1;O395:1;PARAHAE:1;PPRO:1;VSPL:1;YJ016:1	11	G	COG0057	Glyceraldehyde-3-phosphate dehydrogenase/erythrose-4-phosphate dehydrogenase	ABU72501.1(harveyi) ACH65226.1(MJ11) CAG21447.1(Ppro) CAQ78240.1(Asal) CAV19880.1(Vspl) NT01VF0477(fischeri) NT01VP2440(parahae) NT01VV1473(CMCP6) NT02VVA2683(YJ016) VC0395_A0029(O395) VC0476(cholerae)
ORTHOMCL498	11	ASAL:1;CHOLERAE:1;CMCP6:1;FISCHERI:1;HARVEYI:1;MJ11:1;O395:1;PARAHAE:1;PPRO:1;VSPL:1;YJ016:1	11	G	COG0191	Fructose/tagatose bisphosphate aldolase	ABU72499.1(harveyi) ACH66390.1(MJ11) CAG21445.1(Ppro) CAQ78242.1(Asal) CAV19875.1(Vspl) NT01VF0479(fischeri) NT01VP2438(parahae) NT01VV1475(CMCP6) NT02VVA2681(YJ016) VC0395_A0031(O395) VC0478(cholerae)
ORTHOMCL502	11	ASAL:1;CHOLERAE:1;CMCP6:1;FISCHERI:1;HARVEYI:1;MJ11:1;O395:1;PARAHAE:1;PPRO:1;VSPL:1;YJ016:1	11	G	COG0120	Ribose 5-phosphate isomerase	ABU72490.1(harveyi) ACH65371.1(MJ11) CAG21437.1(Ppro) CAQ80226.1(Asal) CAV19864.1(Vspl) NT01VF2260(fischeri) NT01VP2431(parahae) NT01VV1481(CMCP6) NT02VVA2674(YJ016) VC0395_A2056(O395) VC2480(cholerae)
ORTHOMCL527	11	ASAL:1;CHOLERAE:1;CMCP6:1;FISCHERI:1;HARVEYI:1;MJ11:1;O395:1;PARAHAE:1;PPRO:1;VSPL:1;YJ016:1	11	G	COG0148	Enolase	ABU72461.1(harveyi) ACH66946.1(MJ11) CAG21395.1(Ppro) CAQ80198.1(Asal) CAV19808.1(Vspl) NT01VF2231(fischeri) NT01VP2405(parahae) NT01VV1513(CMCP6) NT02VVA2644(YJ016) VC0395_A2025(O395) VC2447(cholerae)
ORTHOMCL586	11	ASAL:1;CHOLERAE:1;CMCP6:1;FISCHERI:1;HARVEYI:1;MJ11:1;O395:1;PARAHAE:1;PPRO:1;VSPL:1;YJ016:1	11	G	COG1109	Phosphomannomutase	ABU72377.1(harveyi) ACH65822.1(MJ11) CAG18939.1(Ppro) CAQ80269.1(Asal) CAV19672.1(Vspl) NT01VF2308(fischeri) NT01VP2334(parahae) NT01VV1590(CMCP6) NT02VVA2572(YJ016) VC0395_A0140(O395) VC0611(cholerae)
ORTHOMCL587	11	ASAL:1;CHOLERAE:1;CMCP6:1;FISCHERI:1;HARVEYI:1;MJ11:1;O395:1;PARAHAE:1;PPRO:1;VSPL:1;YJ016:1	11	G	COG3459	Cellobiose phosphorylase	ABU72376.1(harveyi) ACH66400.1(MJ11) CAG18940.1(Ppro) CAQ80268.1(Asal) CAV19671.1(Vspl) NT01VF2307(fischeri) NT01VP2333(parahae) NT01VV1591(CMCP6) NT02VVA2571(YJ016) VC0395_A0141(O395) VC0612(cholerae)
ORTHOMCL588	11	ASAL:1;CHOLERAE:1;CMCP6:1;FISCHERI:1;HARVEYI:1;MJ11:1;O395:1;PARAHAE:1;PPRO:1;VSPL:1;YJ016:1	11	G	COG3525	N-acetyl-beta-hexosaminidase	ABU72375.1(harveyi) ACH66797.1(MJ11) CAG18941.1(Ppro) CAQ80267.1(Asal) CAV19670.1(Vspl) NT01VF2306(fischeri) NT01VP2332(parahae) NT01VV1592(CMCP6) NT02VVA2570(YJ016) VC0395_A0142(O395) VC0613(cholerae)
ORTHOMCL589	11	ASAL:1;CHOLERAE:1;CMCP6:1;FISCHERI:1;HARVEYI:1;MJ11:1;O395:1;PARAHAE:1;PPRO:1;VSPL:1;YJ016:1	11	G	COG2971	Predicted N-acetylglucosamine kinase	ABU72374.1(harveyi) ACH65208.1(MJ11) CAG18942.1(Ppro) CAQ80266.1(Asal) CAV19669.1(Vspl) NT01VF2305(fischeri) NT01VP2331(parahae) NT01VV1593(CMCP6) NT02VVA2569(YJ016) VC0395_A0143(O395) VC0614(cholerae)
ORTHOMCL608	11	ASAL:1;CHOLERAE:1;CMCP6:1;FISCHERI:1;HARVEYI:1;MJ11:1;O395:1;PARAHAE:1;PPRO:1;VSPL:1;YJ016:1	11	G	COG1109	Phosphomannomutase	ABU72347.1(harveyi) ACH66501.1(MJ11) CAG19029.1(Ppro) CAQ78279.1(Asal) CAV19645.1(Vspl) NT01VF0517(fischeri) NT01VP2307(parahae) NT01VV1619(CMCP6) NT02VVA2543(YJ016) VC0395_A0168(O395) VC0639(cholerae)
ORTHOMCL629	11	ASAL:1;CHOLERAE:1;CMCP6:1;FISCHERI:1;HARVEYI:1;MJ11:1;O395:1;PARAHAE:1;PPRO:1;VSPL:1;YJ016:1	11	G	COG1015	Phosphopentomutase	ABU72322.1(harveyi) ACH66594.1(MJ11) CAG19053.1(Ppro) CAQ78306.1(Asal) CAV19620.1(Vspl) NT01VF0547(fischeri) NT01VP2281(parahae) NT01VV1654(CMCP6) NT02VVA2509(YJ016) VC0395_A1927(O395) VC2348(cholerae)
ORTHOMCL640	11	ASAL:1;CHOLERAE:1;CMCP6:1;FISCHERI:1;HARVEYI:1;MJ11:1;O395:1;PARAHAE:1;PPRO:1;VSPL:1;YJ016:1	11	G	COG2271	Sugar phosphate permease	ABU72259.1(harveyi) ACH65078.1(MJ11) CAG18597.1(Ppro) CAQ79398.1(Asal) CAV18783.1(Vspl) NT01VF0077(fischeri) NT01VP2233(parahae) NT01VVA0406(CMCP6) NT02VV0935(YJ016) VC0395_0001(O395) VCA0137(cholerae)
ORTHOMCL711	11	ASAL:1;CHOLERAE:1;CMCP6:1;FISCHERI:1;HARVEYI:1;MJ11:1;O395:1;PARAHAE:1;PPRO:1;VSPL:1;YJ016:1	11	G	COG0279	Phosphoheptose isomerase	ABU72152.1(harveyi) ACH66783.1(MJ11) CAG21256.1(Ppro) CAQ80077.1(Asal) CAV19483.1(Vspl) NT01VF2069(fischeri) NT01VP2139(parahae) NT01VV1819(CMCP6) NT02VVA2351(YJ016) VC0395_A1822(O395) VC2230(cholerae)
ORTHOMCL799	11	ASAL:1;CHOLERAE:1;CMCP6:1;FISCHERI:1;HARVEYI:1;MJ11:1;O395:1;PARAHAE:1;PPRO:1;VSPL:1;YJ016:1	11	G	COG0676	Uncharacterized enzymes related to aldose 1-epimerase	ABU72000.1(harveyi) ACH66146.1(MJ11) CAG20982.1(Ppro) CAQ79533.1(Asal) CAV17944.1(Vspl) NT01VF0991(fischeri) NT01VP2014(parahae) NT01VV3061(CMCP6) NT02VVA1094(YJ016) VC0395_A1587(O395) VC2001(cholerae)
ORTHOMCL800	11	ASAL:1;CHOLERAE:1;CMCP6:1;FISCHERI:1;HARVEYI:1;MJ11:1;O395:1;PARAHAE:1;PPRO:1;VSPL:1;YJ016:1	11	G	COG0057	Glyceraldehyde-3-phosphate dehydrogenase/erythrose-4-phosphate dehydrogenase	ABU71999.1(harveyi) ACH66273.1(MJ11) CAG20981.1(Ppro) CAQ79534.1(Asal) CAV17946.1(Vspl) NT01VF0992(fischeri) NT01VP2013(parahae) NT01VV3060(CMCP6) NT02VVA1095(YJ016) VC0395_A1586(O395) VC2000(cholerae)
ORTHOMCL867	11	ASAL:1;CHOLERAE:1;CMCP6:1;FISCHERI:1;HARVEYI:1;MJ11:1;O395:1;PARAHAE:1;PPRO:1;VSPL:1;YJ016:1	11	G	COG1264	Phosphotransferase system IIB components	ABU71853.1(harveyi) ACH65309.1(MJ11) CAG19614.1(Ppro) CAQ79936.1(Asal) CAV18093.1(Vspl) NT01VF1861(fischeri) NT01VP1908(parahae) NT01VV2912(CMCP6) NT02VVA1232(YJ016) VC0395_A1599(O395) VC2013(cholerae)
ORTHOMCL870	11	ASAL:1;CHOLERAE:1;CMCP6:1;FISCHERI:1;HARVEYI:1;MJ11:1;O395:1;PARAHAE:1;PPRO:1;VSPL:1;YJ016:1	11	G	COG0469	Pyruvate kinase	ABU71827.1(harveyi) ACH63721.1(MJ11) CAG20814.1(Ppro) CAQ81333.1(Asal) CAV18102.1(Vspl) NT01VFA0506(fischeri) NT01VP1902(parahae) NT01VV2905(CMCP6) NT02VVA1238(YJ016) VC0395_A1594(O395) VC2008(cholerae)
ORTHOMCL878	11	ASAL:1;CHOLERAE:1;CMCP6:1;FISCHERI:1;HARVEYI:1;MJ11:1;O395:1;PARAHAE:1;PPRO:1;VSPL:1;YJ016:1	11	G	COG2956	Predicted N-acetylglucosaminyl transferase	ABU71810.1(harveyi) ACH65986.1(MJ11) CAG20830.1(Ppro) CAQ79908.1(Asal) CAV19230.1(Vspl) NT01VF1885(fischeri) NT01VP1890(parahae) NT01VV2892(CMCP6) NT02VVA1250(YJ016) VC0395_A1502(O395) VC1912(cholerae)
ORTHOMCL964	11	ASAL:1;CHOLERAE:1;CMCP6:1;FISCHERI:1;HARVEYI:1;MJ11:1;O395:1;PARAHAE:1;PPRO:1;VSPL:1;YJ016:1	11	G	COG0364	Glucose-6-phosphate 1-dehydrogenase	ABU71391.1(harveyi) ACH64155.1(MJ11) CAG19853.1(Ppro) CAQ81441.1(Asal) CAV18444.1(Vspl) NT01VFA0481(fischeri) NT01VP1613(parahae) NT01VV2610(CMCP6) NT02VVA1546(YJ016) VC0395_0341(O395) VCA0896(cholerae)
ORTHOMCL965	11	ASAL:1;CHOLERAE:1;CMCP6:1;FISCHERI:1;HARVEYI:1;MJ11:1;O395:1;PARAHAE:1;PPRO:1;VSPL:1;YJ016:1	11	G	COG0363	6-phosphogluconolactonase/Glucosamine-6-phosphate isomerase/deaminase	ABU71390.1(harveyi) ACH63417.1(MJ11) CAG19854.1(Ppro) CAQ81440.1(Asal) CAV18445.1(Vspl) NT01VFA0482(fischeri) NT01VP1612(parahae) NT01VV2609(CMCP6) NT02VVA1547(YJ016) VC0395_0340(O395) VCA0897(cholerae)
ORTHOMCL966	11	ASAL:1;CHOLERAE:1;CMCP6:1;FISCHERI:1;HARVEYI:1;MJ11:1;O395:1;PARAHAE:1;PPRO:1;VSPL:1;YJ016:1	11	G	COG0362	6-phosphogluconate dehydrogenase	ABU71389.1(harveyi) ACH64344.1(MJ11) CAG19855.1(Ppro) CAQ81439.1(Asal) CAV18446.1(Vspl) NT01VFA0483(fischeri) NT01VP1611(parahae) NT01VV2608(CMCP6) NT02VVA1548(YJ016) VC0395_0339(O395) VCA0898(cholerae)
ORTHOMCL98	11	ASAL:1;CHOLERAE:1;CMCP6:1;FISCHERI:2;HARVEYI:1;MJ11:2;O395:1;PARAHAE:1;PPRO:1;VSPL:1;YJ016:1	13	GEPR	COG0477	Permeases of the major facilitator superfamily	ABU74777.1(harveyi) ACH64394.1(MJ11) ACH65800.1(MJ11) CAG23713.1(Ppro) CAQ79702.1(Asal) CAV26641.1(Vspl) NT01VF0958(fischeri) NT01VFA1115(fischeri) NT01VPA0092(parahae) NT01VVA0173(CMCP6) NT02VV0673(YJ016) VC0395_A1022(O395) VC1411(cholerae)
ORTHOMCL147	11	ASAL:1;CHOLERAE:1;CMCP6:1;FISCHERI:1;HARVEYI:2;MJ11:1;O395:1;PARAHAE:1;PPRO:1;VSPL:1;YJ016:1	12	GEPR	COG0477	Permeases of the major facilitator superfamily	ABU72989.1(harveyi) ABU73991.1(harveyi) ACH63442.1(MJ11) CAG23763.1(Ppro) CAQ81352.1(Asal) CAV26916.1(Vspl) NT01VFA0624(fischeri) NT01VPA0654(parahae) NT01VVA0168(CMCP6) NT02VV0669(YJ016) VC0395_0486(O395) VCA0554(cholerae)
ORTHOMCL1049	11	ASAL:1;CHOLERAE:1;CMCP6:1;FISCHERI:1;HARVEYI:1;MJ11:1;O395:1;PARAHAE:1;PPRO:1;VSPL:1;YJ016:1	11	GEPR	COG0477	Permeases of the major facilitator superfamily	ABU71103.1(harveyi) ACH64034.1(MJ11) CAG19779.1(Ppro) CAQ81824.1(Asal) CAV18867.1(Vspl) NT01VFA0985(fischeri) NT01VP1245(parahae) NT01VV2704(CMCP6) NT02VVA1426(YJ016) VC0395_A1225(O395) VC1618(cholerae)
ORTHOMCL1808	11	ASAL:1;CHOLERAE:1;CMCP6:1;FISCHERI:1;HARVEYI:1;MJ11:1;O395:1;PARAHAE:1;PPRO:1;VSPL:1;YJ016:1	11	GEPR	COG0477	Permeases of the major facilitator superfamily	ABU69379.1(harveyi) ACH64839.1(MJ11) CAG18552.1(Ppro) CAQ80676.1(Asal) CAV20357.1(Vspl) NT01VF0044(fischeri) NT01VP2841(parahae) NT01VV0947(CMCP6) NT02VVA3013(YJ016) VC0069(cholerae) VC0395_A2445(O395)
ORTHOMCL1838	11	ASAL:1;CHOLERAE:1;CMCP6:1;FISCHERI:1;HARVEYI:1;MJ11:1;O395:1;PARAHAE:1;PPRO:1;VSPL:1;YJ016:1	11	GEPR	COG0477	Permeases of the major facilitator superfamily	ABU69322.1(harveyi) ACH67241.1(MJ11) CAG20603.1(Ppro) CAQ80500.1(Asal) CAV20309.1(Vspl) NT01VF2538(fischeri) NT01VP2795(parahae) NT01VV1123(CMCP6) NT02VVA0097(YJ016) VC0395_A0589(O395) VC1071(cholerae)
ORTHOMCL1888	11	ASAL:1;CHOLERAE:1;CMCP6:1;FISCHERI:1;HARVEYI:1;MJ11:1;O395:1;PARAHAE:1;PPRO:1;VSPL:1;YJ016:1	11	GEPR	COG0477	Permeases of the major facilitator superfamily	ABU69214.1(harveyi) ACH65454.1(MJ11) CAG21684.1(Ppro) CAQ80514.1(Asal) CAV20235.1(Vspl) NT01VF2561(fischeri) NT01VP2707(parahae) NT01VV1202(CMCP6) NT02VVA2947(YJ016) VC0302(cholerae) VC0395_A2694(O395)
ORTHOMCL220	11	ASAL:1;CHOLERAE:1;CMCP6:1;FISCHERI:1;HARVEYI:1;MJ11:1;O395:1;PARAHAE:1;PPRO:1;VSPL:1;YJ016:1	11	GEPR	COG0477	Permeases of the major facilitator superfamily	ABU74622.1(harveyi) ACH64621.1(MJ11) CAG19932.1(Ppro) CAQ80899.1(Asal) CAV18150.1(Vspl) NT01VFA0154(fischeri) NT01VPA0160(parahae) NT01VV2264(CMCP6) NT02VVA1847(YJ016) VC0395_1015(O395) VCA0214(cholerae)
ORTHOMCL324	11	ASAL:1;CHOLERAE:1;CMCP6:1;FISCHERI:1;HARVEYI:1;MJ11:1;O395:1;PARAHAE:1;PPRO:1;VSPL:1;YJ016:1	11	GEPR	COG0477	Permeases of the major facilitator superfamily	ABU73591.1(harveyi) ACH67301.1(MJ11) CAG23022.1(Ppro) CAQ79603.1(Asal) CAV26379.1(Vspl) NT01VF1065(fischeri) NT01VPA0914(parahae) NT01VVA0352(CMCP6) NT02VV0883(YJ016) VC0395_0691(O395) VCA0753(cholerae)
ORTHOMCL655	11	ASAL:1;CHOLERAE:1;CMCP6:1;FISCHERI:1;HARVEYI:1;MJ11:1;O395:1;PARAHAE:1;PPRO:1;VSPL:1;YJ016:1	11	GEPR	COG0477	Permeases of the major facilitator superfamily	ABU72229.1(harveyi) ACH65775.1(MJ11) CAG19228.1(Ppro) CAQ78629.1(Asal) CAV17682.1(Vspl) NT01VF0781(fischeri) NT01VP2207(parahae) NT01VV1739(CMCP6) NT02VVA2427(YJ016) VC0395_A1889(O395) VC2300(cholerae)
ORTHOMCL929	11	ASAL:1;CHOLERAE:1;CMCP6:1;FISCHERI:1;HARVEYI:1;MJ11:1;O395:1;PARAHAE:1;PPRO:1;VSPL:1;YJ016:1	11	GEPR	COG0477	Permeases of the major facilitator superfamily	ABU71615.1(harveyi) ACH65474.1(MJ11) CAG19956.1(Ppro) CAQ79704.1(Asal) CAV19035.1(Vspl) NT01VF0960(fischeri) NT01VP1145(parahae) NT01VV2764(CMCP6) NT02VVA1369(YJ016) VC0395_A1240(O395) VC1634(cholerae)
ORTHOMCL142	11	ASAL:2;CHOLERAE:1;CMCP6:1;FISCHERI:1;HARVEYI:1;MJ11:1;O395:1;PARAHAE:1;PPRO:1;VSPL:1;YJ016:1	12	GER	COG0697	Permeases of the drug/metabolite transporter (DMT) superfamily	ABU73373.1(harveyi) ACH64046.1(MJ11) CAG22000.1(Ppro) CAQ79304.1(Asal) CAQ81417.1(Asal) CAV19269.1(Vspl) NT01VFA0116(fischeri) NT01VPA0572(parahae) NT01VVA1450(CMCP6) NT02VV0271(YJ016) VC0395_A1261(O395) VC1656(cholerae)
ORTHOMCL90	11	ASAL:1;CHOLERAE:1;CMCP6:2;FISCHERI:1;HARVEYI:2;MJ11:1;O395:1;PARAHAE:1;PPRO:1;VSPL:1;YJ016:2	14	GER	COG0697	Permeases of the drug/metabolite transporter (DMT) superfamily	ABU69761.1(harveyi) ABU74460.1(harveyi) ACH65037.1(MJ11) CAG23661.1(Ppro) CAQ78093.1(Asal) CAV20088.1(Vspl) NT01VF0328(fischeri) NT01VPA0299(parahae) NT01VV0727(CMCP6) NT01VVA0898(CMCP6) NT02VV1338(YJ016) NT02VVA0383(YJ016) VC0395_A2143(O395) VC2566(cholerae)
ORTHOMCL1724	11	ASAL:1;CHOLERAE:1;CMCP6:1;FISCHERI:1;HARVEYI:1;MJ11:1;O395:1;PARAHAE:1;PPRO:1;VSPL:1;YJ016:1	11	GER	COG0697	Permeases of the drug/metabolite transporter (DMT) superfamily	ABU69563.1(harveyi) ACH65068.1(MJ11) CAG18553.1(Ppro) CAQ80678.1(Asal) CAV17131.1(Vspl) NT01VF0046(fischeri) NT01VP0089(parahae) NT01VV0908(CMCP6) NT02VVA0167(YJ016) VC0081(cholerae) VC0395_A2435(O395)
ORTHOMCL1730	11	ASAL:1;CHOLERAE:1;CMCP6:1;FISCHERI:1;HARVEYI:1;MJ11:1;O395:1;PARAHAE:1;PPRO:1;VSPL:1;YJ016:1	11	GER	COG0697	Permeases of the drug/metabolite transporter (DMT) superfamily	ABU69534.1(harveyi) ACH66278.1(MJ11) CAG18563.1(Ppro) CAQ79605.1(Asal) CAV17124.1(Vspl) NT01VF1067(fischeri) NT01VP0071(parahae) NT01VV1095(CMCP6) NT02VVA0068(YJ016) VC0075(cholerae) VC0395_A2439(O395)
ORTHOMCL238	11	ASAL:1;CHOLERAE:1;CMCP6:1;FISCHERI:1;HARVEYI:1;MJ11:1;O395:1;PARAHAE:1;PPRO:1;VSPL:1;YJ016:1	11	GER	COG0697	Permeases of the drug/metabolite transporter (DMT) superfamily	ABU74183.1(harveyi) ACH65515.1(MJ11) CAG20095.1(Ppro) CAQ78778.1(Asal) CAV25720.1(Vspl) NT01VF1806(fischeri) NT01VPA0491(parahae) NT01VVA0580(CMCP6) NT02VV1095(YJ016) VC0395_0229(O395) VCA1010(cholerae)
ORTHOMCL340	11	ASAL:1;CHOLERAE:1;CMCP6:1;FISCHERI:1;HARVEYI:1;MJ11:1;O395:1;PARAHAE:1;PPRO:1;VSPL:1;YJ016:1	11	GER	COG0697	Permeases of the drug/metabolite transporter (DMT) superfamily	ABU73321.1(harveyi) ACH64455.1(MJ11) CAG22239.1(Ppro) CAQ81775.1(Asal) CAV25952.1(Vspl) NT01VFA1091(fischeri) NT01VPA0531(parahae) NT01VVA0458(CMCP6) NT02VV0979(YJ016) VC0395_0400(O395) VCA0835(cholerae)
ORTHOMCL382	11	ASAL:1;CHOLERAE:1;CMCP6:1;FISCHERI:1;HARVEYI:1;MJ11:1;O395:1;PARAHAE:1;PPRO:1;VSPL:1;YJ016:1	11	GT	COG1762	Phosphotransferase system mannitol/fructose-specific IIA domain (Ntr-type)	ABU73092.1(harveyi) ACH64486.1(MJ11) CAG21096.1(Ppro) CAQ81650.1(Asal) CAV27362.1(Vspl) NT01VFA0719(fischeri) NT01VPA1331(parahae) NT01VVA1357(CMCP6) NT02VV0183(YJ016) VC0395_A1420(O395) VC1824(cholerae)
ORTHOMCL384	11	ASAL:1;CHOLERAE:1;CMCP6:1;FISCHERI:1;HARVEYI:1;MJ11:1;O395:1;PARAHAE:1;PPRO:1;VSPL:1;YJ016:1	11	GT	COG1762	Phosphotransferase system mannitol/fructose-specific IIA domain (Ntr-type)	ABU73090.1(harveyi) ACH64393.1(MJ11) CAG21093.1(Ppro) CAQ81648.1(Asal) CAV27365.1(Vspl) NT01VFA0717(fischeri) NT01VPA1333(parahae) NT01VVA1355(CMCP6) NT02VV0181(YJ016) VC0395_A1421(O395) VC1826(cholerae)
ORTHOMCL449	11	ASAL:1;CHOLERAE:1;CMCP6:1;FISCHERI:1;HARVEYI:1;MJ11:1;O395:1;PARAHAE:1;PPRO:1;VSPL:1;YJ016:1	11	GT	COG1762	Phosphotransferase system mannitol/fructose-specific IIA domain (Ntr-type)	ABU72580.1(harveyi) ACH66843.1(MJ11) CAG21563.1(Ppro) CAQ78181.1(Asal) CAV20037.1(Vspl) NT01VF0409(fischeri) NT01VP2510(parahae) NT01VV0691(CMCP6) NT02VVA0419(YJ016) VC0395_A2111(O395) VC2531(cholerae)
ORTHOMCL67	11	ASAL:1;CHOLERAE:1;CMCP6:2;FISCHERI:1;HARVEYI:1;MJ11:1;O395:1;PARAHAE:2;PPRO:2;VSPL:1;YJ016:2	15	H	COG0007	Uroporphyrinogen-III methylase	ABU69766.1(harveyi) ACH66991.1(MJ11) CAG19836.1(Ppro) CAG21610.1(Ppro) CAQ78480.1(Asal) CAV26325.1(Vspl) NT01VF0849(fischeri) NT01VP0283(parahae) NT01VPA0925(parahae) NT01VV0723(CMCP6) NT01VVA0366(CMCP6) NT02VV0898(YJ016) NT02VVA0388(YJ016) VC0395_A2138(O395) VC2561(cholerae)
ORTHOMCL121	11	ASAL:1;CHOLERAE:1;CMCP6:1;FISCHERI:2;HARVEYI:1;MJ11:1;O395:1;PARAHAE:1;PPRO:2;VSPL:1;YJ016:1	13	H	COG0447	Dihydroxynaphthoic acid synthase	ABU70406.1(harveyi) ACH66447.1(MJ11) CAG22920.1(Ppro) CAG22921.1(Ppro) CAQ78786.1(Asal) CAV19355.1(Vspl) NT01VF1792(fischeri) NT01VF1793(fischeri) NT01VP0875(parahae) NT01VV3089(CMCP6) NT02VVA1067(YJ016) VC0395_A1559(O395) VC1973(cholerae)
ORTHOMCL1033	11	ASAL:1;CHOLERAE:1;CMCP6:1;FISCHERI:1;HARVEYI:1;MJ11:1;O395:1;PARAHAE:1;PPRO:1;VSPL:1;YJ016:1	11	H	COG2998	ABC-type tungstate transport system, permease component	ABU71226.1(harveyi) ACH66957.1(MJ11) CAG20293.1(Ppro) CAQ79086.1(Asal) CAV18668.1(Vspl) NT01VF1499(fischeri) NT01VP1420(parahae) NT01VV2506(CMCP6) NT02VVA1643(YJ016) VC0395_A1130(O395) VC1523(cholerae)
ORTHOMCL1034	11	ASAL:1;CHOLERAE:1;CMCP6:1;FISCHERI:1;HARVEYI:1;MJ11:1;O395:1;PARAHAE:1;PPRO:1;VSPL:1;YJ016:1	11	H	COG4662	ABC-type tungstate transport system, periplasmic component	ABU71225.1(harveyi) ACH66260.1(MJ11) CAG20294.1(Ppro) CAQ79085.1(Asal) CAV18669.1(Vspl) NT01VF1500(fischeri) NT01VP1419(parahae) NT01VV2505(CMCP6) NT02VVA1644(YJ016) VC0395_A1131(O395) VC1524(cholerae)
ORTHOMCL1036	11	ASAL:1;CHOLERAE:1;CMCP6:1;FISCHERI:1;HARVEYI:1;MJ11:1;O395:1;PARAHAE:1;PPRO:1;VSPL:1;YJ016:1	11	H	COG0746	Molybdopterin-guanine dinucleotide biosynthesis protein A	ABU71223.1(harveyi) ACH65610.1(MJ11) CAG20296.1(Ppro) CAQ79083.1(Asal) CAV18671.1(Vspl) NT01VF1502(fischeri) NT01VP1417(parahae) NT01VV2503(CMCP6) NT02VVA1646(YJ016) VC0395_A1133(O395) VC1526(cholerae)
ORTHOMCL1037	11	ASAL:1;CHOLERAE:1;CMCP6:1;FISCHERI:1;HARVEYI:1;MJ11:1;O395:1;PARAHAE:1;PPRO:1;VSPL:1;YJ016:1	11	H	COG1763	Molybdopterin-guanine dinucleotide biosynthesis protein	ABU71222.1(harveyi) ACH66778.1(MJ11) CAG20297.1(Ppro) CAQ79082.1(Asal) CAV18672.1(Vspl) NT01VF1503(fischeri) NT01VP1416(parahae) NT01VV2502(CMCP6) NT02VVA1647(YJ016) VC0395_A1134(O395) VC1527(cholerae)
ORTHOMCL1131	11	ASAL:1;CHOLERAE:1;CMCP6:1;FISCHERI:1;HARVEYI:1;MJ11:1;O395:1;PARAHAE:1;PPRO:1;VSPL:1;YJ016:1	11	H	COG0132	Dethiobiotin synthetase	ABU70779.1(harveyi) ACH64557.1(MJ11) CAG20711.1(Ppro) CAQ81611.1(Asal) CAV19213.1(Vspl) NT01VFA0753(fischeri) NT01VP1048(parahae) NT01VV2853(CMCP6) NT02VVA1277(YJ016) VC0395_A0633(O395) VC1115(cholerae)
ORTHOMCL1133	11	ASAL:1;CHOLERAE:1;CMCP6:1;FISCHERI:1;HARVEYI:1;MJ11:1;O395:1;PARAHAE:1;PPRO:1;VSPL:1;YJ016:1	11	H	COG0156	7-keto-8-aminopelargonate synthetase and related enzymes	ABU70777.1(harveyi) ACH63668.1(MJ11) CAG20713.1(Ppro) CAQ81613.1(Asal) CAV19215.1(Vspl) NT01VFA0755(fischeri) NT01VP1046(parahae) NT01VV2855(CMCP6) NT02VVA1275(YJ016) VC0395_A0631(O395) VC1113(cholerae)
ORTHOMCL1134	11	ASAL:1;CHOLERAE:1;CMCP6:1;FISCHERI:1;HARVEYI:1;MJ11:1;O395:1;PARAHAE:1;PPRO:1;VSPL:1;YJ016:1	11	H	COG0502	Biotin synthase and related enzymes	ABU70776.1(harveyi) ACH64364.1(MJ11) CAG20714.1(Ppro) CAQ81614.1(Asal) CAV19216.1(Vspl) NT01VFA0756(fischeri) NT01VP1045(parahae) NT01VV2856(CMCP6) NT02VVA1274(YJ016) VC0395_A0630(O395) VC1112(cholerae)
ORTHOMCL1135	11	ASAL:1;CHOLERAE:1;CMCP6:1;FISCHERI:1;HARVEYI:1;MJ11:1;O395:1;PARAHAE:1;PPRO:1;VSPL:1;YJ016:1	11	H	COG0161	Adenosylmethionine-8-amino-7-oxononanoate aminotransferase	ABU70775.1(harveyi) ACH63814.1(MJ11) CAG20715.1(Ppro) CAQ81615.1(Asal) CAV19217.1(Vspl) NT01VFA0757(fischeri) NT01VP1044(parahae) NT01VV2857(CMCP6) NT02VVA1273(YJ016) VC0395_A0629(O395) VC1111(cholerae)
ORTHOMCL1148	11	ASAL:1;CHOLERAE:1;CMCP6:1;FISCHERI:1;HARVEYI:1;MJ11:1;O395:1;PARAHAE:1;PPRO:1;VSPL:1;YJ016:1	11	H	COG0379	Quinolinate synthase	ABU70584.1(harveyi) ACH65467.1(MJ11) CAG20926.1(Ppro) CAQ79586.1(Asal) CAV18246.1(Vspl) NT01VF1048(fischeri) NT01VP1000(parahae) NT01VV2087(CMCP6) NT02VVA2107(YJ016) VC0395_A1426(O395) VC1833(cholerae)
ORTHOMCL1230	11	ASAL:1;CHOLERAE:1;CMCP6:1;FISCHERI:1;HARVEYI:1;MJ11:1;O395:1;PARAHAE:1;PPRO:1;VSPL:1;YJ016:1	11	H	COG1441	O-succinylbenzoate synthase	ABU70407.1(harveyi) ACH65765.1(MJ11) CAG21001.1(Ppro) CAQ78787.1(Asal) CAV19354.1(Vspl) NT01VF1791(fischeri) NT01VP0876(parahae) NT01VV3088(CMCP6) NT02VVA1068(YJ016) VC0395_A1558(O395) VC1972(cholerae)
ORTHOMCL1232	11	ASAL:1;CHOLERAE:1;CMCP6:1;FISCHERI:1;HARVEYI:1;MJ11:1;O395:1;PARAHAE:1;PPRO:1;VSPL:1;YJ016:1	11	H	COG1165	2-succinyl-6-hydroxy-2,4-cyclohexadiene-1-carboxylate synthase	ABU70404.1(harveyi) ACH67153.1(MJ11) CAG21003.1(Ppro) CAQ78784.1(Asal) CAV19357.1(Vspl) NT01VF1795(fischeri) NT01VP0873(parahae) NT01VV3091(CMCP6) NT02VVA1065(YJ016) VC0395_A1561(O395) VC1975(cholerae)
ORTHOMCL1244	11	ASAL:1;CHOLERAE:1;CMCP6:1;FISCHERI:1;HARVEYI:1;MJ11:1;O395:1;PARAHAE:1;PPRO:1;VSPL:1;YJ016:1	11	H	COG0190	5,10-methylene-tetrahydrofolate dehydrogenase/Methenyl tetrahydrofolate cyclohydrolase	ABU70368.1(harveyi) ACH66346.1(MJ11) CAG21019.1(Ppro) CAQ79894.1(Asal) CAV17898.1(Vspl) NT01VF1900(fischeri) NT01VP0826(parahae) NT01VV1940(CMCP6) NT02VVA2225(YJ016) VC0395_A1533(O395) VC1942(cholerae)
ORTHOMCL1288	11	ASAL:1;CHOLERAE:1;CMCP6:1;FISCHERI:1;HARVEYI:1;MJ11:1;O395:1;PARAHAE:1;PPRO:1;VSPL:1;YJ016:1	11	H	COG0276	Protoheme ferro-lyase (ferrochelatase)	ABU70306.1(harveyi) ACH65942.1(MJ11) CAG19436.1(Ppro) CAQ78501.1(Asal) CAV19430.1(Vspl) NT01VF0871(fischeri) NT01VP0773(parahae) NT01VV0187(CMCP6) NT02VVA0952(YJ016) VC0395_A0508(O395) VC0987(cholerae)
ORTHOMCL1336	11	ASAL:1;CHOLERAE:1;CMCP6:1;FISCHERI:1;HARVEYI:1;MJ11:1;O395:1;PARAHAE:1;PPRO:1;VSPL:1;YJ016:1	11	H	COG0373	Glutamyl-tRNA reductase	ABU70228.1(harveyi) ACH65238.1(MJ11) CAG21213.1(Ppro) CAQ78474.1(Asal) CAV17729.1(Vspl) NT01VF0843(fischeri) NT01VP0702(parahae) NT01VV0259(CMCP6) NT02VVA0880(YJ016) VC0395_A1757(O395) VC2180(cholerae)
ORTHOMCL1357	11	ASAL:1;CHOLERAE:1;CMCP6:1;FISCHERI:1;HARVEYI:1;MJ11:1;O395:1;PARAHAE:1;PPRO:1;VSPL:1;YJ016:1	11	H	COG0321	Lipoate-protein ligase B	ABU70201.1(harveyi) ACH65201.1(MJ11) CAG21238.1(Ppro) CAQ78665.1(Asal) CAV17703.1(Vspl) NT01VF0804(fischeri) NT01VP0678(parahae) NT01VV0289(CMCP6) NT02VVA0854(YJ016) VC0395_A0468(O395) VC0944(cholerae)
ORTHOMCL1358	11	ASAL:1;CHOLERAE:1;CMCP6:1;FISCHERI:1;HARVEYI:1;MJ11:1;O395:1;PARAHAE:1;PPRO:1;VSPL:1;YJ016:1	11	H	COG0320	Lipoate synthase	ABU70200.1(harveyi) ACH65629.1(MJ11) CAG21239.1(Ppro) CAQ78664.1(Asal) CAV17702.1(Vspl) NT01VF0803(fischeri) NT01VP0677(parahae) NT01VV0290(CMCP6) NT02VVA0853(YJ016) VC0395_A0467(O395) VC0943(cholerae)
ORTHOMCL1378	11	ASAL:1;CHOLERAE:1;CMCP6:1;FISCHERI:1;HARVEYI:1;MJ11:1;O395:1;PARAHAE:1;PPRO:1;VSPL:1;YJ016:1	11	H	COG0142	Geranylgeranyl pyrophosphate synthase	ABU70164.1(harveyi) ACH65383.1(MJ11) CAG19219.1(Ppro) CAQ78619.1(Asal) CAV19564.1(Vspl) NT01VF0773(fischeri) NT01VP0648(parahae) NT01VV0320(CMCP6) NT02VVA0823(YJ016) VC0395_A0413(O395) VC0890(cholerae)
ORTHOMCL1381	11	ASAL:1;CHOLERAE:1;CMCP6:1;FISCHERI:1;HARVEYI:1;MJ11:1;O395:1;PARAHAE:1;PPRO:1;VSPL:1;YJ016:1	11	H	COG0611	Thiamine monophosphate kinase	ABU70161.1(harveyi) ACH66824.1(MJ11) CAG19215.1(Ppro) CAQ78612.1(Asal) CAV19567.1(Vspl) NT01VF0766(fischeri) NT01VP0645(parahae) NT01VV0323(CMCP6) NT02VVA0820(YJ016) VC0395_A1856(O395) VC2266(cholerae)
ORTHOMCL1383	11	ASAL:1;CHOLERAE:1;CMCP6:1;FISCHERI:1;HARVEYI:1;MJ11:1;O395:1;PARAHAE:1;PPRO:1;VSPL:1;YJ016:1	11	H	COG0054	Riboflavin synthase beta-chain	ABU70159.1(harveyi) ACH67170.1(MJ11) CAG19213.1(Ppro) CAQ78610.1(Asal) CAV19569.1(Vspl) NT01VF0764(fischeri) NT01VP0643(parahae) NT01VV0325(CMCP6) NT02VVA0818(YJ016) VC0395_A1858(O395) VC2268(cholerae)
ORTHOMCL1384	11	ASAL:1;CHOLERAE:1;CMCP6:1;FISCHERI:1;HARVEYI:1;MJ11:1;O395:1;PARAHAE:1;PPRO:1;VSPL:1;YJ016:1	11	H	COG0807	GTP cyclohydrolase II	ABU70158.1(harveyi) ACH65230.1(MJ11) CAG19212.1(Ppro) CAQ78609.1(Asal) CAV19570.1(Vspl) NT01VF0763(fischeri) NT01VP0642(parahae) NT01VV0326(CMCP6) NT02VVA0817(YJ016) VC0395_A1859(O395) VC2269(cholerae)
ORTHOMCL1385	11	ASAL:1;CHOLERAE:1;CMCP6:1;FISCHERI:1;HARVEYI:1;MJ11:1;O395:1;PARAHAE:1;PPRO:1;VSPL:1;YJ016:1	11	H	COG0307	Riboflavin synthase alpha chain	ABU70157.1(harveyi) ACH65951.1(MJ11) CAG19211.1(Ppro) CAQ78608.1(Asal) CAV19571.1(Vspl) NT01VF0762(fischeri) NT01VP0641(parahae) NT01VV0327(CMCP6) NT02VVA0816(YJ016) VC0395_A1860(O395) VC2270(cholerae)
ORTHOMCL1386	11	ASAL:1;CHOLERAE:1;CMCP6:1;FISCHERI:1;HARVEYI:1;MJ11:1;O395:1;PARAHAE:1;PPRO:1;VSPL:1;YJ016:1	11	H	COG1985	Pyrimidine reductase, riboflavin biosynthesis	ABU70156.1(harveyi) ACH66116.1(MJ11) CAG19210.1(Ppro) CAQ78607.1(Asal) CAV19572.1(Vspl) NT01VF0761(fischeri) NT01VP0640(parahae) NT01VV0328(CMCP6) NT02VVA0815(YJ016) VC0395_A1861(O395) VC2271(cholerae)
ORTHOMCL1396	11	ASAL:1;CHOLERAE:1;CMCP6:1;FISCHERI:1;HARVEYI:1;MJ11:1;O395:1;PARAHAE:1;PPRO:1;VSPL:1;YJ016:1	11	H	COG2978	Putative p-aminobenzoyl-glutamate transporter	ABU70131.1(harveyi) ACH65595.1(MJ11) CAG19195.1(Ppro) CAQ78424.1(Asal) CAV17653.1(Vspl) NT01VF0696(fischeri) NT01VP0624(parahae) NT01VV0352(CMCP6) NT02VVA0794(YJ016) VC0395_A0389(O395) VC0863(cholerae)
ORTHOMCL1475	11	ASAL:1;CHOLERAE:1;CMCP6:1;FISCHERI:1;HARVEYI:1;MJ11:1;O395:1;PARAHAE:1;PPRO:1;VSPL:1;YJ016:1	11	H	COG0196	FAD synthase	ABU69978.1(harveyi) ACH65945.1(MJ11) CAG19013.1(Ppro) CAQ78264.1(Asal) CAV17540.1(Vspl) NT01VF0501(fischeri) NT01VP0503(parahae) NT01VV0505(CMCP6) NT02VVA0653(YJ016) VC0395_A0213(O395) VC0681(cholerae)
ORTHOMCL1506	11	ASAL:1;CHOLERAE:1;CMCP6:1;FISCHERI:1;HARVEYI:1;MJ11:1;O395:1;PARAHAE:1;PPRO:1;VSPL:1;YJ016:1	11	H	COG0684	Demethylmenaquinone methyltransferase	ABU69935.1(harveyi) ACH66633.1(MJ11) CAG18972.1(Ppro) CAQ80241.1(Asal) CAV17487.1(Vspl) NT01VF2275(fischeri) NT01VP0467(parahae) NT01VV0544(CMCP6) NT02VVA0614(YJ016) VC0395_A1944(O395) VC2366(cholerae)
ORTHOMCL1512	11	ASAL:1;CHOLERAE:1;CMCP6:1;FISCHERI:1;HARVEYI:1;MJ11:1;O395:1;PARAHAE:1;PPRO:1;VSPL:1;YJ016:1	11	H	COG1270	Cobalamin biosynthesis protein CobD/CbiB	ABU69921.1(harveyi) ACH66495.1(MJ11) CAG18960.1(Ppro) CAQ80250.1(Asal) CAV17474.1(Vspl) NT01VF2289(fischeri) NT01VP0455(parahae) NT01VV0557(CMCP6) NT02VVA0601(YJ016) VC0395_A1958(O395) VC2380(cholerae)
ORTHOMCL1565	11	ASAL:1;CHOLERAE:1;CMCP6:1;FISCHERI:1;HARVEYI:1;MJ11:1;O395:1;PARAHAE:1;PPRO:1;VSPL:1;YJ016:1	11	H	COG0801	7,8-dihydro-6-hydroxymethylpterin-pyrophosphokinase	ABU69856.1(harveyi) ACH65357.1(MJ11) CAG18868.1(Ppro) CAQ80375.1(Asal) CAV17413.1(Vspl) NT01VF2417(fischeri) NT01VP0392(parahae) NT01VV0621(CMCP6) NT02VVA0538(YJ016) VC0395_A0053(O395) VC0525(cholerae)
ORTHOMCL1566	11	ASAL:1;CHOLERAE:1;CMCP6:1;FISCHERI:1;HARVEYI:1;MJ11:1;O395:1;PARAHAE:1;PPRO:1;VSPL:1;YJ016:1	11	H	COG1539	Dihydroneopterin aldolase	ABU69855.1(harveyi) ACH66182.1(MJ11) CAG18867.1(Ppro) CAQ80376.1(Asal) CAV17412.1(Vspl) NT01VF2418(fischeri) NT01VP0391(parahae) NT01VV0622(CMCP6) NT02VVA0537(YJ016) VC0395_A0052(O395) VC0524(cholerae)
ORTHOMCL1587	11	ASAL:1;CHOLERAE:1;CMCP6:1;FISCHERI:1;HARVEYI:1;MJ11:1;O395:1;PARAHAE:1;PPRO:1;VSPL:1;YJ016:1	11	H	COG1995	Pyridoxal phosphate biosynthesis protein	ABU69810.1(harveyi) ACH64981.1(MJ11) CAG18835.1(Ppro) CAQ78054.1(Asal) CAV17380.1(Vspl) NT01VF0299(fischeri) NT01VP0324(parahae) NT01VV0658(CMCP6) NT02VVA0453(YJ016) VC0395_A2862(O395) VC0444(cholerae)
ORTHOMCL1590	11	ASAL:1;CHOLERAE:1;CMCP6:1;FISCHERI:1;HARVEYI:1;MJ11:1;O395:1;PARAHAE:1;PPRO:1;VSPL:1;YJ016:1	11	H	COG0262	Dihydrofolate reductase	ABU69806.1(harveyi) ACH64934.1(MJ11) CAG18831.1(Ppro) CAQ78051.1(Asal) CAV17376.1(Vspl) NT01VF0296(fischeri) NT01VP0320(parahae) NT01VV0662(CMCP6) NT02VVA0449(YJ016) VC0395_A2858(O395) VC0440(cholerae)
ORTHOMCL1594	11	ASAL:1;CHOLERAE:1;CMCP6:1;FISCHERI:1;HARVEYI:1;MJ11:1;O395:1;PARAHAE:1;PPRO:1;VSPL:1;YJ016:1	11	H	COG0142	Geranylgeranyl pyrophosphate synthase	ABU69799.1(harveyi) ACH64878.1(MJ11) CAG18825.1(Ppro) CAQ78045.1(Asal) CAV17369.1(Vspl) NT01VF0289(fischeri) NT01VP0314(parahae) NT01VV0668(CMCP6) NT02VVA0442(YJ016) VC0395_A2852(O395) VC0434(cholerae)
ORTHOMCL1600	11	ASAL:1;CHOLERAE:1;CMCP6:1;FISCHERI:1;HARVEYI:1;MJ11:1;O395:1;PARAHAE:1;PPRO:1;VSPL:1;YJ016:1	11	H	COG3840	ABC-type thiamine transport system, ATPase component	ABU69791.1(harveyi) ACH65019.1(MJ11) CAG18843.1(Ppro) CAQ78036.1(Asal) CAV20048.1(Vspl) NT01VF0280(fischeri) NT01VP0306(parahae) NT01VV0697(CMCP6) NT02VVA0412(YJ016) VC0395_A2117(O395) VC2537(cholerae)
ORTHOMCL1602	11	ASAL:1;CHOLERAE:1;CMCP6:1;FISCHERI:1;HARVEYI:1;MJ11:1;O395:1;PARAHAE:1;PPRO:1;VSPL:1;YJ016:1	11	H	COG4143	ABC-type thiamine transport system, periplasmic component	ABU69789.1(harveyi) ACH65007.1(MJ11) CAG18845.1(Ppro) CAQ78034.1(Asal) CAV20051.1(Vspl) NT01VF0278(fischeri) NT01VP0304(parahae) NT01VV0699(CMCP6) NT02VVA0410(YJ016) VC0395_A2119(O395) VC2539(cholerae)
ORTHOMCL1603	11	ASAL:1;CHOLERAE:1;CMCP6:1;FISCHERI:1;HARVEYI:1;MJ11:1;O395:1;PARAHAE:1;PPRO:1;VSPL:1;YJ016:1	11	H	COG0163	3-polyprenyl-4-hydroxybenzoate decarboxylase	ABU69788.1(harveyi) ACH64953.1(MJ11) CAG18818.1(Ppro) CAQ78033.1(Asal) CAV20052.1(Vspl) NT01VF0277(fischeri) NT01VP0303(parahae) NT01VV0700(CMCP6) NT02VVA0409(YJ016) VC0395_A2120(O395) VC2541(cholerae)
ORTHOMCL1655	11	ASAL:1;CHOLERAE:1;CMCP6:1;FISCHERI:1;HARVEYI:1;MJ11:1;O395:1;PARAHAE:1;PPRO:1;VSPL:1;YJ016:1	11	H	COG1575	1,4-dihydroxy-2-naphthoate octaprenyltransferase	ABU69723.1(harveyi) ACH64911.1(MJ11) CAG18691.1(Ppro) CAQ77978.1(Asal) CAV20200.1(Vspl) NT01VF0222(fischeri) NT01VP0241(parahae) NT01VV1312(CMCP6) NT02VVA2835(YJ016) VC0395_A2246(O395) VC2673(cholerae)
ORTHOMCL1656	11	ASAL:1;CHOLERAE:1;CMCP6:1;FISCHERI:1;HARVEYI:1;MJ11:1;O395:1;PARAHAE:1;PPRO:1;VSPL:1;YJ016:1	11	H	COG0684	Demethylmenaquinone methyltransferase	ABU69722.1(harveyi) ACH64935.1(MJ11) CAG18690.1(Ppro) CAQ77977.1(Asal) CAV20201.1(Vspl) NT01VF0221(fischeri) NT01VP0240(parahae) NT01VV1311(CMCP6) NT02VVA2836(YJ016) VC0395_A2245(O395) VC2672(cholerae)
ORTHOMCL1665	11	ASAL:1;CHOLERAE:1;CMCP6:1;FISCHERI:1;HARVEYI:1;MJ11:1;O395:1;PARAHAE:1;PPRO:1;VSPL:1;YJ016:1	11	H	COG0669	Phosphopantetheine adenylyltransferase	ABU69661.1(harveyi) ACH64849.1(MJ11) CAG18647.1(Ppro) CAQ77871.1(Asal) CAV17227.1(Vspl) NT01VF0140(fischeri) NT01VP0184(parahae) NT01VV0816(CMCP6) NT02VVA0278(YJ016) VC0222(cholerae) VC0395_A2603(O395)
ORTHOMCL1670	11	ASAL:1;CHOLERAE:1;CMCP6:1;FISCHERI:1;HARVEYI:1;MJ11:1;O395:1;PARAHAE:1;PPRO:1;VSPL:1;YJ016:1	11	H	COG0452	Phosphopantothenoylcysteine synthetase/decarboxylase	ABU69654.1(harveyi) ACH64855.1(MJ11) CAG18640.1(Ppro) CAQ77878.1(Asal) CAV17213.1(Vspl) NT01VF0133(fischeri) NT01VP0176(parahae) NT01VV0824(CMCP6) NT02VVA0269(YJ016) VC0215(cholerae) VC0395_A2595(O395)
ORTHOMCL1710	11	ASAL:1;CHOLERAE:1;CMCP6:1;FISCHERI:1;HARVEYI:1;MJ11:1;O395:1;PARAHAE:1;PPRO:1;VSPL:1;YJ016:1	11	H	COG0635	Coproporphyrinogen III oxidase and related Fe-S oxidoreductases	ABU69583.1(harveyi) ACH64891.1(MJ11) CAG21768.1(Ppro) CAQ77918.1(Asal) CAV17149.1(Vspl) NT01VF0085(fischeri) NT01VP0110(parahae) NT01VV0890(CMCP6) NT02VVA0184(YJ016) VC0116(cholerae) VC0395_A2402(O395)
ORTHOMCL1716	11	ASAL:1;CHOLERAE:1;CMCP6:1;FISCHERI:1;HARVEYI:1;MJ11:1;O395:1;PARAHAE:1;PPRO:1;VSPL:1;YJ016:1	11	H	COG0113	Delta-aminolevulinic acid dehydratase	ABU69573.1(harveyi) ACH64989.1(MJ11) CAG18562.1(Ppro) CAQ80688.1(Asal) CAV17140.1(Vspl) NT01VF0057(fischeri) NT01VP0099(parahae) NT01VV0898(CMCP6) NT02VVA0177(YJ016) VC0105(cholerae) VC0395_A2413(O395)
ORTHOMCL1722	11	ASAL:1;CHOLERAE:1;CMCP6:1;FISCHERI:1;HARVEYI:1;MJ11:1;O395:1;PARAHAE:1;PPRO:1;VSPL:1;YJ016:1	11	H	COG2226	Methylase involved in ubiquinone/menaquinone biosynthesis	ABU69565.1(harveyi) ACH64868.1(MJ11) CAG18555.1(Ppro) CAQ80680.1(Asal) CAV17133.1(Vspl) NT01VF0049(fischeri) NT01VP0091(parahae) NT01VV0906(CMCP6) NT02VVA0169(YJ016) VC0083(cholerae) VC0395_A2432(O395)
ORTHOMCL1802	11	ASAL:1;CHOLERAE:1;CMCP6:1;FISCHERI:1;HARVEYI:1;MJ11:1;O395:1;PARAHAE:1;PPRO:1;VSPL:1;YJ016:1	11	H	COG0422	Thiamine biosynthesis protein ThiC	ABU69387.1(harveyi) ACH64844.1(MJ11) CAG18545.1(Ppro) CAQ80667.1(Asal) CAV20365.1(Vspl) NT01VF0035(fischeri) NT01VP2849(parahae) NT01VV0957(CMCP6) NT02VVA3023(YJ016) VC0061(cholerae) VC0395_A2452(O395)
ORTHOMCL1803	11	ASAL:1;CHOLERAE:1;CMCP6:1;FISCHERI:1;HARVEYI:1;MJ11:1;O395:1;PARAHAE:1;PPRO:1;VSPL:1;YJ016:1	11	H	COG0352	Thiamine monophosphate synthase	ABU69386.1(harveyi) ACH64873.1(MJ11) CAG18546.1(Ppro) CAQ80668.1(Asal) CAV20364.1(Vspl) NT01VF0036(fischeri) NT01VP2848(parahae) NT01VV0956(CMCP6) NT02VVA3022(YJ016) VC0062(cholerae) VC0395_A2451(O395)
ORTHOMCL1804	11	ASAL:1;CHOLERAE:1;CMCP6:1;FISCHERI:1;HARVEYI:1;MJ11:1;O395:1;PARAHAE:1;PPRO:1;VSPL:1;YJ016:1	11	H	COG0476	Dinucleotide-utilizing enzymes involved in molybdopterin and thiamine biosynthesis family 2	ABU69385.1(harveyi) ACH65163.1(MJ11) CAG18547.1(Ppro) CAQ80669.1(Asal) CAV20363.1(Vspl) NT01VF0037(fischeri) NT01VP2847(parahae) NT01VV0955(CMCP6) NT02VVA3021(YJ016) VC0063(cholerae) VC0395_A2450(O395)
ORTHOMCL1805	11	ASAL:1;CHOLERAE:1;CMCP6:1;FISCHERI:1;HARVEYI:1;MJ11:1;O395:1;PARAHAE:1;PPRO:1;VSPL:1;YJ016:1	11	H	COG2022	Uncharacterized enzyme of thiazole biosynthesis	ABU69383.1(harveyi) ACH65114.1(MJ11) CAG18548.1(Ppro) CAQ80671.1(Asal) CAV20361.1(Vspl) NT01VF0038(fischeri) NT01VP2845(parahae) NT01VV0953(CMCP6) NT02VVA3019(YJ016) VC0065(cholerae) VC0395_A2449(O395)
ORTHOMCL1818	11	ASAL:1;CHOLERAE:1;CMCP6:1;FISCHERI:1;HARVEYI:1;MJ11:1;O395:1;PARAHAE:1;PPRO:1;VSPL:1;YJ016:1	11	H	COG0043	3-polyprenyl-4-hydroxybenzoate decarboxylase and related decarboxylases	ABU69356.1(harveyi) ACH64902.1(MJ11) CAG21809.1(Ppro) CAQ77835.1(Asal) CAV20336.1(Vspl) NT01VF0064(fischeri) NT01VP2822(parahae) NT01VV0927(CMCP6) NT02VVA2994(YJ016) VC0309(cholerae) VC0395_A2702(O395)
ORTHOMCL1821	11	ASAL:1;CHOLERAE:1;CMCP6:1;FISCHERI:1;HARVEYI:1;MJ11:1;O395:1;PARAHAE:1;PPRO:1;VSPL:1;YJ016:1	11	H	COG3071	Uncharacterized enzyme of heme biosynthesis	ABU69345.1(harveyi) ACH65173.1(MJ11) CAG21802.1(Ppro) CAQ77902.1(Asal) CAV20333.1(Vspl) NT01VF0068(fischeri) NT01VP2819(parahae) NT01VV1100(CMCP6) NT02VVA0074(YJ016) VC0117(cholerae) VC0395_A2401(O395)
ORTHOMCL1822	11	ASAL:1;CHOLERAE:1;CMCP6:1;FISCHERI:1;HARVEYI:1;MJ11:1;O395:1;PARAHAE:1;PPRO:1;VSPL:1;YJ016:1	11	H	COG2959	Uncharacterized enzyme of heme biosynthesis	ABU69344.1(harveyi) ACH65077.1(MJ11) CAG21801.1(Ppro) CAQ77903.1(Asal) CAV20332.1(Vspl) NT01VF0069(fischeri) NT01VP2818(parahae) NT01VV1101(CMCP6) NT02VVA0075(YJ016) VC0118(cholerae) VC0395_A2400(O395)
ORTHOMCL1823	11	ASAL:1;CHOLERAE:1;CMCP6:1;FISCHERI:1;HARVEYI:1;MJ11:1;O395:1;PARAHAE:1;PPRO:1;VSPL:1;YJ016:1	11	H	COG1587	Uroporphyrinogen-III synthase	ABU69343.1(harveyi) ACH64973.1(MJ11) CAG21800.1(Ppro) CAQ77904.1(Asal) CAV20331.1(Vspl) NT01VF0070(fischeri) NT01VP2817(parahae) NT01VV1102(CMCP6) NT02VVA0076(YJ016) VC0119(cholerae) VC0395_A2399(O395)
ORTHOMCL1824	11	ASAL:1;CHOLERAE:1;CMCP6:1;FISCHERI:1;HARVEYI:1;MJ11:1;O395:1;PARAHAE:1;PPRO:1;VSPL:1;YJ016:1	11	H	COG0181	Porphobilinogen deaminase	ABU69342.1(harveyi) ACH64888.1(MJ11) CAG21798.1(Ppro) CAQ77905.1(Asal) CAV20330.1(Vspl) NT01VF0071(fischeri) NT01VP2816(parahae) NT01VV1103(CMCP6) NT02VVA0077(YJ016) VC0120(cholerae) VC0395_A2398(O395)
ORTHOMCL1848	11	ASAL:1;CHOLERAE:1;CMCP6:1;FISCHERI:1;HARVEYI:1;MJ11:1;O395:1;PARAHAE:1;PPRO:1;VSPL:1;YJ016:1	11	H	COG3161	4-hydroxybenzoate synthetase (chorismate lyase)	ABU69301.1(harveyi) ACH67384.1(MJ11) CAG18601.1(Ppro) CAQ80580.1(Asal) CAV20291.1(Vspl) NT01VF2645(fischeri) NT01VP2777(parahae) NT01VV1140(CMCP6) NT02VVA0114(YJ016) VC0095(cholerae) VC0395_A2420(O395)
ORTHOMCL1849	11	ASAL:1;CHOLERAE:1;CMCP6:1;FISCHERI:1;HARVEYI:1;MJ11:1;O395:1;PARAHAE:1;PPRO:1;VSPL:1;YJ016:1	11	H	COG0382	4-hydroxybenzoate polyprenyltransferase and related prenyltransferases	ABU69300.1(harveyi) ACH67381.1(MJ11) CAG18602.1(Ppro) CAQ80579.1(Asal) CAV20290.1(Vspl) NT01VF2644(fischeri) NT01VP2776(parahae) NT01VV1141(CMCP6) NT02VVA0115(YJ016) VC0094(cholerae) VC0395_A2421(O395)
ORTHOMCL1857	11	ASAL:1;CHOLERAE:1;CMCP6:1;FISCHERI:1;HARVEYI:1;MJ11:1;O395:1;PARAHAE:1;PPRO:1;VSPL:1;YJ016:1	11	H	COG4206	Outer membrane cobalamin receptor protein	ABU69289.1(harveyi) ACH67400.1(MJ11) CAG21735.1(Ppro) CAQ80570.1(Asal) CAV20277.1(Vspl) NT01VF2635(fischeri) NT01VP2766(parahae) NT01VV1149(CMCP6) NT02VVA0158(YJ016) VC0156(cholerae) VC0395_A2342(O395)
ORTHOMCL1871	11	ASAL:1;CHOLERAE:1;CMCP6:1;FISCHERI:1;HARVEYI:1;MJ11:1;O395:1;PARAHAE:1;PPRO:1;VSPL:1;YJ016:1	11	H	COG0407	Uroporphyrinogen-III decarboxylase	ABU69259.1(harveyi) ACH66416.1(MJ11) CAG21712.1(Ppro) CAQ80535.1(Asal) CAV20255.1(Vspl) NT01VF2582(fischeri) NT01VP2744(parahae) NT01VV1181(CMCP6) NT02VVA2968(YJ016) VC0332(cholerae) VC0395_A2734(O395)
ORTHOMCL201	11	ASAL:1;CHOLERAE:1;CMCP6:1;FISCHERI:1;HARVEYI:1;MJ11:1;O395:1;PARAHAE:1;PPRO:1;VSPL:1;YJ016:1	11	H	COG0259	Pyridoxamine-phosphate oxidase	ABU74964.1(harveyi) ACH63649.1(MJ11) CAG23860.1(Ppro) CAQ80775.1(Asal) CAV25190.1(Vspl) NT01VFA1176(fischeri) NT01VPA1627(parahae) NT01VVA1119(CMCP6) NT02VV1581(YJ016) VC0395_0163(O395) VCA1079(cholerae)
ORTHOMCL218	11	ASAL:1;CHOLERAE:1;CMCP6:1;FISCHERI:1;HARVEYI:1;MJ11:1;O395:1;PARAHAE:1;PPRO:1;VSPL:1;YJ016:1	11	H	COG0351	Hydroxymethylpyrimidine/phosphomethylpyrimidine kinase	ABU74713.1(harveyi) ACH63711.1(MJ11) CAG22561.1(Ppro) CAQ81240.1(Asal) CAV26979.1(Vspl) NT01VFA0321(fischeri) NT01VPA0129(parahae) NT01VVA1435(CMCP6) NT02VV0263(YJ016) VC0395_A0914(O395) VC1296(cholerae)
ORTHOMCL244	11	ASAL:1;CHOLERAE:1;CMCP6:1;FISCHERI:1;HARVEYI:1;MJ11:1;O395:1;PARAHAE:1;PPRO:1;VSPL:1;YJ016:1	11	H	COG0476	Dinucleotide-utilizing enzymes involved in molybdopterin and thiamine biosynthesis family 2	ABU74129.1(harveyi) ACH66121.1(MJ11) CAG20414.1(Ppro) CAQ79616.1(Asal) CAV26021.1(Vspl) NT01VF1724(fischeri) NT01VPA1104(parahae) NT01VVA0543(CMCP6) NT02VV1061(YJ016) VC0395_0560(O395) VCA0618(cholerae)
ORTHOMCL245	11	ASAL:1;CHOLERAE:1;CMCP6:1;FISCHERI:1;HARVEYI:1;MJ11:1;O395:1;PARAHAE:1;PPRO:1;VSPL:1;YJ016:1	11	H	COG0303	Molybdopterin biosynthesis enzyme	ABU74128.1(harveyi) ACH66263.1(MJ11) CAG20413.1(Ppro) CAQ79617.1(Asal) CAV26023.1(Vspl) NT01VF1723(fischeri) NT01VPA1103(parahae) NT01VVA0542(CMCP6) NT02VV1060(YJ016) VC0395_0559(O395) VCA0617(cholerae)
ORTHOMCL246	11	ASAL:1;CHOLERAE:1;CMCP6:1;FISCHERI:1;HARVEYI:1;MJ11:1;O395:1;PARAHAE:1;PPRO:1;VSPL:1;YJ016:1	11	H	COG0302	GTP cyclohydrolase I	ABU74127.1(harveyi) ACH66674.1(MJ11) CAG20412.1(Ppro) CAQ79618.1(Asal) CAV26025.1(Vspl) NT01VF1722(fischeri) NT01VPA1102(parahae) NT01VVA0541(CMCP6) NT02VV1059(YJ016) VC0395_0558(O395) VCA0616(cholerae)
ORTHOMCL316	11	ASAL:1;CHOLERAE:1;CMCP6:1;FISCHERI:1;HARVEYI:1;MJ11:1;O395:1;PARAHAE:1;PPRO:1;VSPL:1;YJ016:1	11	H	COG1492	Cobyric acid synthase	ABU73618.1(harveyi) ACH63591.1(MJ11) CAG22863.1(Ppro) CAQ81537.1(Asal) CAV26414.1(Vspl) NT01VFA0294(fischeri) NT01VPA0876(parahae) NT01VVA0332(CMCP6) NT02VV0811(YJ016) VC0395_0666(O395) VCA0727(cholerae)
ORTHOMCL359	11	ASAL:1;CHOLERAE:1;CMCP6:1;FISCHERI:1;HARVEYI:1;MJ11:1;O395:1;PARAHAE:1;PPRO:1;VSPL:1;YJ016:1	11	H	COG0635	Coproporphyrinogen III oxidase and related Fe-S oxidoreductases	ABU73151.1(harveyi) ACH66614.1(MJ11) CAG20500.1(Ppro) CAQ79435.1(Asal) CAV25688.1(Vspl) NT01VF1316(fischeri) NT01VPA0400(parahae) NT01VVA1599(CMCP6) NT02VV0421(YJ016) VC0395_0328(O395) VCA0909(cholerae)
ORTHOMCL370	11	ASAL:1;CHOLERAE:1;CMCP6:1;FISCHERI:1;HARVEYI:1;MJ11:1;O395:1;PARAHAE:1;PPRO:1;VSPL:1;YJ016:1	11	H	COG1057	Nicotinic acid mononucleotide adenylyltransferase	ABU73137.1(harveyi) ACH64379.1(MJ11) CAG22784.1(Ppro) CAQ81362.1(Asal) CAV25664.1(Vspl) NT01VFA0614(fischeri) NT01VPA0385(parahae) NT01VVA1584(CMCP6) NT02VV0407(YJ016) VC0395_1020(O395) VCA0208(cholerae)
ORTHOMCL371	11	ASAL:1;CHOLERAE:1;CMCP6:1;FISCHERI:1;HARVEYI:1;MJ11:1;O395:1;PARAHAE:1;PPRO:1;VSPL:1;YJ016:1	11	H	COG0171	NAD synthase	ABU73136.1(harveyi) ACH64540.1(MJ11) CAG22783.1(Ppro) CAQ81361.1(Asal) CAV25662.1(Vspl) NT01VFA0615(fischeri) NT01VPA0384(parahae) NT01VVA1583(CMCP6) NT02VV0406(YJ016) VC0395_1021(O395) VCA0207(cholerae)
ORTHOMCL405	11	ASAL:1;CHOLERAE:1;CMCP6:1;FISCHERI:1;HARVEYI:1;MJ11:1;O395:1;PARAHAE:1;PPRO:1;VSPL:1;YJ016:1	11	H	COG0156	7-keto-8-aminopelargonate synthetase and related enzymes	ABU72907.1(harveyi) ACH63506.1(MJ11) CAG20136.1(Ppro) CAQ81590.1(Asal) CAV25932.1(Vspl) NT01VFA0423(fischeri) NT01VPA1417(parahae) NT01VVA1477(CMCP6) NT02VV0296(YJ016) VC0395_0352(O395) VCA0886(cholerae)
ORTHOMCL481	11	ASAL:1;CHOLERAE:1;CMCP6:1;FISCHERI:1;HARVEYI:1;MJ11:1;O395:1;PARAHAE:1;PPRO:1;VSPL:1;YJ016:1	11	H	COG0635	Coproporphyrinogen III oxidase and related Fe-S oxidoreductases	ABU72519.1(harveyi) ACH65768.1(MJ11) CAG21464.1(Ppro) CAQ78222.1(Asal) CAV19953.1(Vspl) NT01VF0460(fischeri) NT01VP2460(parahae) NT01VV1452(CMCP6) NT02VVA2703(YJ016) VC0395_A0007(O395) VC0455(cholerae)
ORTHOMCL496	11	ASAL:1;CHOLERAE:1;CMCP6:1;FISCHERI:1;HARVEYI:1;MJ11:1;O395:1;PARAHAE:1;PPRO:1;VSPL:1;YJ016:1	11	H	COG0192	S-adenosylmethionine synthetase	ABU72503.1(harveyi) ACH66583.1(MJ11) CAG21449.1(Ppro) CAQ78237.1(Asal) CAV19893.1(Vspl) NT01VF0475(fischeri) NT01VP2444(parahae) NT01VV1470(CMCP6) NT02VVA2686(YJ016) VC0395_A0024(O395) VC0472(cholerae)
ORTHOMCL503	11	ASAL:1;CHOLERAE:1;CMCP6:1;FISCHERI:1;HARVEYI:1;MJ11:1;O395:1;PARAHAE:1;PPRO:1;VSPL:1;YJ016:1	11	H	COG0212	5-formyltetrahydrofolate cyclo-ligase	ABU72489.1(harveyi) ACH65439.1(MJ11) CAG21436.1(Ppro) CAQ80225.1(Asal) CAV19862.1(Vspl) NT01VF2259(fischeri) NT01VP2430(parahae) NT01VV1482(CMCP6) NT02VVA2673(YJ016) VC0395_A2055(O395) VC2479(cholerae)
ORTHOMCL510	11	ASAL:1;CHOLERAE:1;CMCP6:1;FISCHERI:1;HARVEYI:1;MJ11:1;O395:1;PARAHAE:1;PPRO:1;VSPL:1;YJ016:1	11	H	COG0029	Aspartate oxidase	ABU72479.1(harveyi) ACH66705.1(MJ11) CAG21413.1(Ppro) CAQ80216.1(Asal) CAV19844.1(Vspl) NT01VF2250(fischeri) NT01VP2422(parahae) NT01VV1492(CMCP6) NT02VVA2664(YJ016) VC0395_A2046(O395) VC2469(cholerae)
ORTHOMCL520	11	ASAL:1;CHOLERAE:1;CMCP6:1;FISCHERI:1;HARVEYI:1;MJ11:1;O395:1;PARAHAE:1;PPRO:1;VSPL:1;YJ016:1	11	H	COG0854	Pyridoxal phosphate biosynthesis protein	ABU72469.1(harveyi) ACH66587.1(MJ11) CAG21402.1(Ppro) CAQ80206.1(Asal) CAV19823.1(Vspl) NT01VF2240(fischeri) NT01VP2412(parahae) NT01VV1502(CMCP6) NT02VVA2654(YJ016) VC0395_A2036(O395) VC2458(cholerae)
ORTHOMCL547	11	ASAL:1;CHOLERAE:1;CMCP6:1;FISCHERI:1;HARVEYI:1;MJ11:1;O395:1;PARAHAE:1;PPRO:1;VSPL:1;YJ016:1	11	H	COG2918	Gamma-glutamylcysteine synthetase	ABU72431.1(harveyi) ACH65188.1(MJ11) CAG21375.1(Ppro) CAQ78328.1(Asal) CAV19747.1(Vspl) NT01VF0594(fischeri) NT01VP2382(parahae) NT01VV1535(CMCP6) NT02VVA2622(YJ016) VC0395_A0090(O395) VC0556(cholerae)
ORTHOMCL558	11	ASAL:1;CHOLERAE:1;CMCP6:1;FISCHERI:1;HARVEYI:1;MJ11:1;O395:1;PARAHAE:1;PPRO:1;VSPL:1;YJ016:1	11	H	COG0237	Dephospho-CoA kinase	ABU72417.1(harveyi) ACH65288.1(MJ11) CAG21510.1(Ppro) CAQ80317.1(Asal) CAV19723.1(Vspl) NT01VF2359(fischeri) NT01VP2370(parahae) NT01VV1550(CMCP6) NT02VVA2610(YJ016) VC0395_A2003(O395) VC2427(cholerae)
ORTHOMCL562	11	ASAL:1;CHOLERAE:1;CMCP6:1;FISCHERI:1;HARVEYI:1;MJ11:1;O395:1;PARAHAE:1;PPRO:1;VSPL:1;YJ016:1	11	H	COG0157	Nicotinate-nucleotide pyrophosphorylase	ABU72412.1(harveyi) ACH65996.1(MJ11) CAG21505.1(Ppro) CAQ80312.1(Asal) CAV19713.1(Vspl) NT01VF2354(fischeri) NT01VP2365(parahae) NT01VV1555(CMCP6) NT02VVA2605(YJ016) VC0395_A1998(O395) VC2422(cholerae)
ORTHOMCL572	11	ASAL:1;CHOLERAE:1;CMCP6:1;FISCHERI:1;HARVEYI:1;MJ11:1;O395:1;PARAHAE:1;PPRO:1;VSPL:1;YJ016:1	11	H	COG0414	Panthothenate synthetase	ABU72396.1(harveyi) ACH65200.1(MJ11) CAG21482.1(Ppro) CAQ80294.1(Asal) CAV19690.1(Vspl) NT01VF2340(fischeri) NT01VP2352(parahae) NT01VV1568(CMCP6) NT02VVA2593(YJ016) VC0395_A0122(O395) VC0591(cholerae)
ORTHOMCL573	11	ASAL:1;CHOLERAE:1;CMCP6:1;FISCHERI:1;HARVEYI:1;MJ11:1;O395:1;PARAHAE:1;PPRO:1;VSPL:1;YJ016:1	11	H	COG0413	Ketopantoate hydroxymethyltransferase	ABU72395.1(harveyi) ACH66243.1(MJ11) CAG21481.1(Ppro) CAQ80293.1(Asal) CAV19689.1(Vspl) NT01VF2339(fischeri) NT01VP2351(parahae) NT01VV1569(CMCP6) NT02VVA2592(YJ016) VC0395_A0123(O395) VC0592(cholerae)
ORTHOMCL574	11	ASAL:1;CHOLERAE:1;CMCP6:1;FISCHERI:1;HARVEYI:1;MJ11:1;O395:1;PARAHAE:1;PPRO:1;VSPL:1;YJ016:1	11	H	COG0801	7,8-dihydro-6-hydroxymethylpterin-pyrophosphokinase	ABU72394.1(harveyi) ACH66718.1(MJ11) CAG21480.1(Ppro) CAQ80292.1(Asal) CAV19688.1(Vspl) NT01VF2338(fischeri) NT01VP2350(parahae) NT01VV1570(CMCP6) NT02VVA2591(YJ016) VC0395_A0124(O395) VC0593(cholerae)
ORTHOMCL598	11	ASAL:1;CHOLERAE:1;CMCP6:1;FISCHERI:1;HARVEYI:1;MJ11:1;O395:1;PARAHAE:1;PPRO:1;VSPL:1;YJ016:1	11	H	COG0001	Glutamate-1-semialdehyde aminotransferase	ABU72362.1(harveyi) ACH67133.1(MJ11) CAG18952.1(Ppro) CAQ80256.1(Asal) CAV19659.1(Vspl) NT01VF2295(fischeri) NT01VP2321(parahae) NT01VV1603(CMCP6) NT02VVA2557(YJ016) VC0395_A0154(O395) VC0626(cholerae)
ORTHOMCL607	11	ASAL:1;CHOLERAE:1;CMCP6:1;FISCHERI:1;HARVEYI:1;MJ11:1;O395:1;PARAHAE:1;PPRO:1;VSPL:1;YJ016:1	11	H	COG0294	Dihydropteroate synthase and related enzymes	ABU72348.1(harveyi) ACH65492.1(MJ11) CAG19028.1(Ppro) CAQ78278.1(Asal) CAV19646.1(Vspl) NT01VF0516(fischeri) NT01VP2308(parahae) NT01VV1618(CMCP6) NT02VVA2544(YJ016) VC0395_A0167(O395) VC0638(cholerae)
ORTHOMCL651	11	ASAL:1;CHOLERAE:1;CMCP6:1;FISCHERI:1;HARVEYI:1;MJ11:1;O395:1;PARAHAE:1;PPRO:1;VSPL:1;YJ016:1	11	H	COG1179	Dinucleotide-utilizing enzymes involved in molybdopterin and thiamine biosynthesis family 1	ABU72240.1(harveyi) ACH66598.1(MJ11) CAG21327.1(Ppro) CAQ78373.1(Asal) CAV17675.1(Vspl) NT01VF0644(fischeri) NT01VP2219(parahae) NT01VV1727(CMCP6) NT02VVA2438(YJ016) VC0395_A1898(O395) VC2311(cholerae)
ORTHOMCL654	11	ASAL:1;CHOLERAE:1;CMCP6:1;FISCHERI:1;HARVEYI:1;MJ11:1;O395:1;PARAHAE:1;PPRO:1;VSPL:1;YJ016:1	11	H	COG1893	Ketopantoate reductase	ABU72236.1(harveyi) ACH66446.1(MJ11) CAG19225.1(Ppro) CAQ78627.1(Asal) CAV17678.1(Vspl) NT01VF0779(fischeri) NT01VP2214(parahae) NT01VV1734(CMCP6) NT02VVA2433(YJ016) VC0395_A1894(O395) VC2307(cholerae)
ORTHOMCL666	11	ASAL:1;CHOLERAE:1;CMCP6:1;FISCHERI:1;HARVEYI:1;MJ11:1;O395:1;PARAHAE:1;PPRO:1;VSPL:1;YJ016:1	11	H	COG1477	Membrane-associated lipoprotein involved in thiamine biosynthesis	ABU72217.1(harveyi) ACH66629.1(MJ11) CAG19242.1(Ppro) CAQ78640.1(Asal) CAV17693.1(Vspl) NT01VF0793(fischeri) NT01VP2196(parahae) NT01VV1750(CMCP6) NT02VVA2416(YJ016) VC0395_A1878(O395) VC2289(cholerae)
ORTHOMCL675	11	ASAL:1;CHOLERAE:1;CMCP6:1;FISCHERI:1;HARVEYI:1;MJ11:1;O395:1;PARAHAE:1;PPRO:1;VSPL:1;YJ016:1	11	H	COG2978	Putative p-aminobenzoyl-glutamate transporter	ABU72196.1(harveyi) ACH66725.1(MJ11) CAG18581.1(Ppro) CAQ79073.1(Asal) CAV19525.1(Vspl) NT01VF1508(fischeri) NT01VP2179(parahae) NT01VV1765(CMCP6) NT02VVA2399(YJ016) VC0395_A0404(O395) VC0880(cholerae)
ORTHOMCL785	11	ASAL:1;CHOLERAE:1;CMCP6:1;FISCHERI:1;HARVEYI:1;MJ11:1;O395:1;PARAHAE:1;PPRO:1;VSPL:1;YJ016:1	11	H	COG0285	Folylpolyglutamate synthase	ABU72047.1(harveyi) ACH66261.1(MJ11) CAG21029.1(Ppro) CAQ78762.1(Asal) CAV17916.1(Vspl) NT01VF1820(fischeri) NT01VP2043(parahae) NT01VV1913(CMCP6) NT02VVA2254(YJ016) VC0395_A0522(O395) VC1001(cholerae)
ORTHOMCL831	11	ASAL:1;CHOLERAE:1;CMCP6:1;FISCHERI:1;HARVEYI:1;MJ11:1;O395:1;PARAHAE:1;PPRO:1;VSPL:1;YJ016:1	11	H	COG2896	Molybdenum cofactor biosynthesis enzyme	ABU71907.1(harveyi) ACH65830.1(MJ11) CAG19535.1(Ppro) CAQ79562.1(Asal) CAV18019.1(Vspl) NT01VF1023(fischeri) NT01VP1958(parahae) NT01VV3006(CMCP6) NT02VVA1148(YJ016) VC0395_A0544(O395) VC1024(cholerae)
ORTHOMCL832	11	ASAL:1;CHOLERAE:1;CMCP6:1;FISCHERI:1;HARVEYI:1;MJ11:1;O395:1;PARAHAE:1;PPRO:1;VSPL:1;YJ016:1	11	H	COG0521	Molybdopterin biosynthesis enzymes	ABU71906.1(harveyi) ACH63530.1(MJ11) CAG22512.1(Ppro) CAQ81400.1(Asal) CAV18021.1(Vspl) NT01VFA0578(fischeri) NT01VP1957(parahae) NT01VV3004(CMCP6) NT02VVA1149(YJ016) VC0395_A0545(O395) VC1025(cholerae)
ORTHOMCL833	11	ASAL:1;CHOLERAE:1;CMCP6:1;FISCHERI:1;HARVEYI:1;MJ11:1;O395:1;PARAHAE:1;PPRO:1;VSPL:1;YJ016:1	11	H	COG0315	Molybdenum cofactor biosynthesis enzyme	ABU71905.1(harveyi) ACH65240.1(MJ11) CAG19536.1(Ppro) CAQ79563.1(Asal) CAV18024.1(Vspl) NT01VF1024(fischeri) NT01VP1956(parahae) NT01VV3003(CMCP6) NT02VVA1150(YJ016) VC0395_A0546(O395) VC1026(cholerae)
ORTHOMCL834	11	ASAL:1;CHOLERAE:1;CMCP6:1;FISCHERI:1;HARVEYI:1;MJ11:1;O395:1;PARAHAE:1;PPRO:1;VSPL:1;YJ016:1	11	H	COG1977	Molybdopterin converting factor, small subunit	ABU71904.1(harveyi) ACH67304.1(MJ11) CAG19537.1(Ppro) CAQ79564.1(Asal) CAV18027.1(Vspl) NT01VF1025(fischeri) NT01VP1955(parahae) NT01VV3002(CMCP6) NT02VVA1151(YJ016) VC0395_A0547(O395) VC1027(cholerae)
ORTHOMCL835	11	ASAL:1;CHOLERAE:1;CMCP6:1;FISCHERI:1;HARVEYI:1;MJ11:1;O395:1;PARAHAE:1;PPRO:1;VSPL:1;YJ016:1	11	H	COG0314	Molybdopterin converting factor, large subunit	ABU71903.1(harveyi) ACH66559.1(MJ11) CAG19538.1(Ppro) CAQ79565.1(Asal) CAV18028.1(Vspl) NT01VF1026(fischeri) NT01VP1954(parahae) NT01VV3001(CMCP6) NT02VVA1152(YJ016) VC0395_A0548(O395) VC1028(cholerae)
ORTHOMCL850	11	ASAL:1;CHOLERAE:1;CMCP6:1;FISCHERI:1;HARVEYI:1;MJ11:1;O395:1;PARAHAE:1;PPRO:1;VSPL:1;YJ016:1	11	H	COG2109	ATP:corrinoid adenosyltransferase	ABU71875.1(harveyi) ACH67239.1(MJ11) CAG19591.1(Ppro) CAQ79914.1(Asal) CAV18064.1(Vspl) NT01VF1879(fischeri) NT01VP1927(parahae) NT01VV2934(CMCP6) NT02VVA1213(YJ016) VC0395_A0558(O395) VC1040(cholerae)
ORTHOMCL907	11	ASAL:1;CHOLERAE:1;CMCP6:1;FISCHERI:1;HARVEYI:1;MJ11:1;O395:1;PARAHAE:1;PPRO:1;VSPL:1;YJ016:1	11	H	COG2227	2-polyprenyl-3-methyl-5-hydroxy-6-metoxy-1,4-benzoquinol methylase	ABU71689.1(harveyi) ACH66255.1(MJ11) CAG20839.1(Ppro) CAQ79453.1(Asal) CAV19120.1(Vspl) NT01VF1293(fischeri) NT01VP1799(parahae) NT01VV2954(CMCP6) NT02VVA1196(YJ016) VC0395_A0876(O395) VC1257(cholerae)
ORTHOMCL909	11	ASAL:1;CHOLERAE:1;CMCP6:1;FISCHERI:1;HARVEYI:1;MJ11:1;O395:1;PARAHAE:1;PPRO:1;VSPL:1;YJ016:1	11	H	COG0807	GTP cyclohydrolase II	ABU71675.1(harveyi) ACH67174.1(MJ11) CAG19930.1(Ppro) CAQ79472.1(Asal) CAV19107.1(Vspl) NT01VF1279(fischeri) NT01VP1788(parahae) NT01VV2145(CMCP6) NT02VVA1972(YJ016) VC0395_A0882(O395) VC1263(cholerae)
ORTHOMCL981	11	ASAL:1;CHOLERAE:1;CMCP6:1;FISCHERI:1;HARVEYI:1;MJ11:1;O395:1;PARAHAE:1;PPRO:1;VSPL:1;YJ016:1	11	H	COG1648	Siroheme synthase (precorrin-2 oxidase/ferrochelatase domain)	ABU71321.1(harveyi) ACH65871.1(MJ11) CAG22742.1(Ppro) CAQ79743.1(Asal) CAV18567.1(Vspl) NT01VF1634(fischeri) NT01VP1524(parahae) NT01VV2627(CMCP6) NT02VVA1500(YJ016) VC0395_A0976(O395) VC1363(cholerae)
ORTHOMCL1341	11	ASAL:1;CHOLERAE:1;CMCP6:1;FISCHERI:1;HARVEYI:1;MJ11:1;O395:1;PARAHAE:1;PPRO:1;VSPL:1;YJ016:1	11	HC	COG0654	2-polyprenyl-6-methoxyphenol hydroxylase and related FAD-dependent oxidoreductases	ABU70221.1(harveyi) ACH65900.1(MJ11) CAG21219.1(Ppro) CAQ78682.1(Asal) CAV17720.1(Vspl) NT01VF0821(fischeri) NT01VP0695(parahae) NT01VV0269(CMCP6) NT02VVA0872(YJ016) VC0395_A0485(O395) VC0963(cholerae)
ORTHOMCL1820	11	ASAL:1;CHOLERAE:1;CMCP6:1;FISCHERI:1;HARVEYI:1;MJ11:1;O395:1;PARAHAE:1;PPRO:1;VSPL:1;YJ016:1	11	HC	COG0543	2-polyprenylphenol hydroxylase and related flavodoxin oxidoreductases	ABU69354.1(harveyi) ACH64910.1(MJ11) CAG21807.1(Ppro) CAQ77837.1(Asal) CAV20334.1(Vspl) NT01VF0067(fischeri) NT01VP2820(parahae) NT01VV0925(CMCP6) NT02VVA2992(YJ016) VC0312(cholerae) VC0395_A2704(O395)
ORTHOMCL506	11	ASAL:1;CHOLERAE:1;CMCP6:1;FISCHERI:1;HARVEYI:1;MJ11:1;O395:1;PARAHAE:1;PPRO:1;VSPL:1;YJ016:1	11	HC	COG0654	2-polyprenyl-6-methoxyphenol hydroxylase and related FAD-dependent oxidoreductases	ABU72486.1(harveyi) ACH66804.1(MJ11) CAG21433.1(Ppro) CAQ80222.1(Asal) CAV19856.1(Vspl) NT01VF2256(fischeri) NT01VP2427(parahae) NT01VV1486(CMCP6) NT02VVA2670(YJ016) VC0395_A2052(O395) VC2475(cholerae)
ORTHOMCL507	11	ASAL:1;CHOLERAE:1;CMCP6:1;FISCHERI:1;HARVEYI:1;MJ11:1;O395:1;PARAHAE:1;PPRO:1;VSPL:1;YJ016:1	11	HC	COG0654	2-polyprenyl-6-methoxyphenol hydroxylase and related FAD-dependent oxidoreductases	ABU72485.1(harveyi) ACH65349.1(MJ11) CAG21432.1(Ppro) CAQ80221.1(Asal) CAV19854.1(Vspl) NT01VF2255(fischeri) NT01VP2426(parahae) NT01VV1487(CMCP6) NT02VVA2669(YJ016) VC0395_A2051(O395) VC2474(cholerae)
ORTHOMCL1872	11	ASAL:1;CHOLERAE:1;CMCP6:1;FISCHERI:1;HARVEYI:1;MJ11:1;O395:1;PARAHAE:1;PPRO:1;VSPL:1;YJ016:1	11	HE	COG0111	Phosphoglycerate dehydrogenase and related dehydrogenases	ABU69256.1(harveyi) ACH65466.1(MJ11) CAG21710.1(Ppro) CAQ80533.1(Asal) CAV20253.1(Vspl) NT01VF2580(fischeri) NT01VP2742(parahae) NT01VV1183(CMCP6) NT02VVA2966(YJ016) VC0267(cholerae) VC0395_A2645(O395)
ORTHOMCL501	11	ASAL:1;CHOLERAE:1;CMCP6:1;FISCHERI:1;HARVEYI:1;MJ11:1;O395:1;PARAHAE:1;PPRO:1;VSPL:1;YJ016:1	11	HE	COG0111	Phosphoglycerate dehydrogenase and related dehydrogenases	ABU72491.1(harveyi) ACH66924.1(MJ11) CAG21439.1(Ppro) CAQ80228.1(Asal) CAV19866.1(Vspl) NT01VF2261(fischeri) NT01VP2432(parahae) NT01VV1480(CMCP6) NT02VVA2675(YJ016) VC0395_A2057(O395) VC2481(cholerae)
ORTHOMCL780	11	ASAL:1;CHOLERAE:1;CMCP6:1;FISCHERI:1;HARVEYI:1;MJ11:1;O395:1;PARAHAE:1;PPRO:1;VSPL:1;YJ016:1	11	HE	COG0111	Phosphoglycerate dehydrogenase and related dehydrogenases	ABU72053.1(harveyi) ACH65268.1(MJ11) CAG21034.1(Ppro) CAQ78757.1(Asal) CAV17911.1(Vspl) NT01VF1826(fischeri) NT01VP2048(parahae) NT01VV1908(CMCP6) NT02VVA2259(YJ016) VC0395_A1692(O395) VC2108(cholerae)
ORTHOMCL944	11	ASAL:1;CHOLERAE:1;CMCP6:1;FISCHERI:1;HARVEYI:1;MJ11:1;O395:1;PARAHAE:1;PPRO:1;VSPL:1;YJ016:1	11	HE	COG1932	Phosphoserine aminotransferase	ABU71584.1(harveyi) ACH65991.1(MJ11) CAG20837.1(Ppro) CAQ79726.1(Asal) CAV19008.1(Vspl) NT01VF0978(fischeri) NT01VP1174(parahae) NT01VV2736(CMCP6) NT02VVA1394(YJ016) VC0395_A0728(O395) VC1159(cholerae)
ORTHOMCL1379	11	ASAL:1;CHOLERAE:1;CMCP6:1;FISCHERI:1;HARVEYI:1;MJ11:1;O395:1;PARAHAE:1;PPRO:1;VSPL:1;YJ016:1	11	HI	COG1154	Deoxyxylulose-5-phosphate synthase	ABU70163.1(harveyi) ACH66901.1(MJ11) CAG19218.1(Ppro) CAQ78618.1(Asal) CAV19565.1(Vspl) NT01VF0772(fischeri) NT01VP0647(parahae) NT01VV0321(CMCP6) NT02VVA0822(YJ016) VC0395_A0412(O395) VC0889(cholerae)
ORTHOMCL221	11	ASAL:1;CHOLERAE:1;CMCP6:1;FISCHERI:1;HARVEYI:1;MJ11:1;O395:1;PARAHAE:1;PPRO:1;VSPL:1;YJ016:1	11	HJ	COG0189	Glutathione synthase/Ribosomal protein S6 modification enzyme (glutaminyl transferase)	ABU74617.1(harveyi) ACH66138.1(MJ11) CAG21671.1(Ppro) CAQ78445.1(Asal) CAV27192.1(Vspl) NT01VF0718(fischeri) NT01VPA0165(parahae) NT01VVA0838(CMCP6) NT02VV1265(YJ016) VC0395_A1871(O395) VC2281(cholerae)
ORTHOMCL492	11	ASAL:1;CHOLERAE:1;CMCP6:1;FISCHERI:1;HARVEYI:1;MJ11:1;O395:1;PARAHAE:1;PPRO:1;VSPL:1;YJ016:1	11	HJ	COG0189	Glutathione synthase/Ribosomal protein S6 modification enzyme (glutaminyl transferase)	ABU72508.1(harveyi) ACH66397.1(MJ11) CAG21453.1(Ppro) CAQ78233.1(Asal) CAV19932.1(Vspl) NT01VF0471(fischeri) NT01VP2449(parahae) NT01VV1463(CMCP6) NT02VVA2692(YJ016) VC0395_A0020(O395) VC0468(cholerae)
ORTHOMCL1233	11	ASAL:1;CHOLERAE:1;CMCP6:1;FISCHERI:1;HARVEYI:1;MJ11:1;O395:1;PARAHAE:1;PPRO:1;VSPL:1;YJ016:1	11	HQ	COG1169	Isochorismate synthase	ABU70403.1(harveyi) ACH65443.1(MJ11) CAG21004.1(Ppro) CAQ78783.1(Asal) CAV19358.1(Vspl) NT01VF1796(fischeri) NT01VP0872(parahae) NT01VV3092(CMCP6) NT02VVA1064(YJ016) VC0395_A1562(O395) VC1976(cholerae)
ORTHOMCL1806	11	ASAL:1;CHOLERAE:1;CMCP6:1;FISCHERI:1;HARVEYI:1;MJ11:1;O395:1;PARAHAE:1;PPRO:1;VSPL:1;YJ016:1	11	HR	COG1060	Thiamine biosynthesis enzyme ThiH and related uncharacterized enzymes	ABU69382.1(harveyi) ACH65148.1(MJ11) CAG18549.1(Ppro) CAQ80672.1(Asal) CAV20360.1(Vspl) NT01VF0039(fischeri) NT01VP2844(parahae) NT01VV0952(CMCP6) NT02VVA3018(YJ016) VC0066(cholerae) VC0395_A2448(O395)
ORTHOMCL36	11	ASAL:1;CHOLERAE:2;CMCP6:2;FISCHERI:1;HARVEYI:2;MJ11:1;O395:2;PARAHAE:2;PPRO:2;VSPL:2;YJ016:2	19	I	COG1960	Acyl-CoA dehydrogenases	ABU71599.1(harveyi) ABU72153.1(harveyi) ACH65222.1(MJ11) CAG20808.1(Ppro) CAG21258.1(Ppro) CAQ80079.1(Asal) CAV19023.1(Vspl) CAV19484.1(Vspl) NT01VF2070(fischeri) NT01VP1159(parahae) NT01VP2140(parahae) NT01VV1818(CMCP6) NT01VV2754(CMCP6) NT02VVA1378(YJ016) NT02VVA2352(YJ016) VC0395_A1340(O395) VC0395_A1823(O395) VC1740(cholerae) VC2231(cholerae)
ORTHOMCL193	11	ASAL:1;CHOLERAE:1;CMCP6:1;FISCHERI:1;HARVEYI:2;MJ11:1;O395:1;PARAHAE:1;PPRO:1;VSPL:1;YJ016:1	12	I	COG0365	Acyl-coenzyme A synthetases/AMP-(fatty) acid ligases	ABU69217.1(harveyi) ABU70604.1(harveyi) ACH67305.1(MJ11) CAG21687.1(Ppro) CAQ80517.1(Asal) CAV20238.1(Vspl) NT01VF2564(fischeri) NT01VP2710(parahae) NT01VV1199(CMCP6) NT02VVA2950(YJ016) VC0298(cholerae) VC0395_A2691(O395)
ORTHOMCL1000	11	ASAL:1;CHOLERAE:1;CMCP6:1;FISCHERI:1;HARVEYI:1;MJ11:1;O395:1;PARAHAE:1;PPRO:1;VSPL:1;YJ016:1	11	I	COG0764	3-hydroxymyristoyl/3-hydroxydecanoyl-(acyl carrier protein) dehydratases	ABU71294.1(harveyi) ACH65563.1(MJ11) CAG20180.1(Ppro) CAQ79241.1(Asal) CAV18592.1(Vspl) NT01VF1387(fischeri) NT01VP1501(parahae) NT01VV2556(CMCP6) NT02VVA1597(YJ016) VC0395_A1091(O395) VC1483(cholerae)
ORTHOMCL1223	11	ASAL:1;CHOLERAE:1;CMCP6:1;FISCHERI:1;HARVEYI:1;MJ11:1;O395:1;PARAHAE:1;PPRO:1;VSPL:1;YJ016:1	11	I	COG1946	Acyl-CoA thioesterase	ABU70421.1(harveyi) ACH67056.1(MJ11) CAG19384.1(Ppro) CAQ79653.1(Asal) CAV19339.1(Vspl) NT01VF1686(fischeri) NT01VP0893(parahae) NT01VV3071(CMCP6) NT02VVA1082(YJ016) VC0395_A0581(O395) VC1063(cholerae)
ORTHOMCL1338	11	ASAL:1;CHOLERAE:1;CMCP6:1;FISCHERI:1;HARVEYI:1;MJ11:1;O395:1;PARAHAE:1;PPRO:1;VSPL:1;YJ016:1	11	I	COG1947	4-diphosphocytidyl-2C-methyl-D-erythritol 2-phosphate synthase	ABU70226.1(harveyi) ACH66983.1(MJ11) CAG21215.1(Ppro) CAQ78472.1(Asal) CAV17726.1(Vspl) NT01VF0841(fischeri) NT01VP0700(parahae) NT01VV0261(CMCP6) NT02VVA0878(YJ016) VC0395_A1759(O395) VC2182(cholerae)
ORTHOMCL1380	11	ASAL:1;CHOLERAE:1;CMCP6:1;FISCHERI:1;HARVEYI:1;MJ11:1;O395:1;PARAHAE:1;PPRO:1;VSPL:1;YJ016:1	11	I	COG1267	Phosphatidylglycerophosphatase A and related proteins	ABU70162.1(harveyi) ACH65756.1(MJ11) CAG19216.1(Ppro) CAQ78613.1(Asal) CAV19566.1(Vspl) NT01VF0767(fischeri) NT01VP0646(parahae) NT01VV0322(CMCP6) NT02VVA0821(YJ016) VC0395_A1855(O395) VC2265(cholerae)
ORTHOMCL1405	11	ASAL:1;CHOLERAE:1;CMCP6:1;FISCHERI:1;HARVEYI:1;MJ11:1;O395:1;PARAHAE:1;PPRO:1;VSPL:1;YJ016:1	11	I	COG2867	Oligoketide cyclase/lipid transport protein	ABU70115.1(harveyi) ACH65999.1(MJ11) CAG19112.1(Ppro) CAQ80162.1(Asal) CAV17637.1(Vspl) NT01VF2140(fischeri) NT01VP0609(parahae) NT01VV0369(CMCP6) NT02VVA0775(YJ016) VC0395_A0375(O395) VC0849(cholerae)
ORTHOMCL1419	11	ASAL:1;CHOLERAE:1;CMCP6:1;FISCHERI:1;HARVEYI:1;MJ11:1;O395:1;PARAHAE:1;PPRO:1;VSPL:1;YJ016:1	11	I	COG0821	Enzyme involved in the deoxyxylulose pathway of isoprenoid biosynthesis	ABU70060.1(harveyi) ACH66251.1(MJ11) CAG19176.1(Ppro) CAQ78414.1(Asal) CAV17613.1(Vspl) NT01VF0685(fischeri) NT01VP0573(parahae) NT01VV0428(CMCP6) NT02VVA0729(YJ016) VC0395_A0288(O395) VC0759(cholerae)
ORTHOMCL1577	11	ASAL:1;CHOLERAE:1;CMCP6:1;FISCHERI:1;HARVEYI:1;MJ11:1;O395:1;PARAHAE:1;PPRO:1;VSPL:1;YJ016:1	11	I	COG1022	Long-chain acyl-CoA synthetases (AMP-forming)	ABU69825.1(harveyi) ACH65843.1(MJ11) CAG18856.1(Ppro) CAQ80434.1(Asal) CAV17396.1(Vspl) NT01VF2435(fischeri) NT01VP0337(parahae) NT01VV0645(CMCP6) NT02VVA0466(YJ016) VC0395_A2060(O395) VC2484(cholerae)
ORTHOMCL1749	11	ASAL:1;CHOLERAE:1;CMCP6:1;FISCHERI:1;HARVEYI:1;MJ11:1;O395:1;PARAHAE:1;PPRO:1;VSPL:1;YJ016:1	11	I	COG1250	3-hydroxyacyl-CoA dehydrogenase	ABU69475.1(harveyi) ACH65088.1(MJ11) CAG18519.1(Ppro) CAQ80658.1(Asal) CAV17097.1(Vspl) NT01VF0027(fischeri) NT01VP0028(parahae) NT01VV0973(CMCP6) NT02VVA0025(YJ016) VC0395_A2534(O395) VC2758(cholerae)
ORTHOMCL1750	11	ASAL:1;CHOLERAE:1;CMCP6:1;FISCHERI:1;HARVEYI:1;MJ11:1;O395:1;PARAHAE:1;PPRO:1;VSPL:1;YJ016:1	11	I	COG0183	Acetyl-CoA acetyltransferase	ABU69474.1(harveyi) ACH65092.1(MJ11) CAG18518.1(Ppro) CAQ80657.1(Asal) CAV17096.1(Vspl) NT01VF0026(fischeri) NT01VP0027(parahae) NT01VV0974(CMCP6) NT02VVA0024(YJ016) VC0395_A2533(O395) VC2759(cholerae)
ORTHOMCL1834	11	ASAL:1;CHOLERAE:1;CMCP6:1;FISCHERI:1;HARVEYI:1;MJ11:1;O395:1;PARAHAE:1;PPRO:1;VSPL:1;YJ016:1	11	I	COG2267	Lysophospholipase	ABU69328.1(harveyi) ACH67377.1(MJ11) CAG18576.1(Ppro) CAQ80615.1(Asal) CAV20315.1(Vspl) NT01VF2682(fischeri) NT01VP2801(parahae) NT01VV1117(CMCP6) NT02VVA0091(YJ016) VC0135(cholerae) VC0395_A2385(O395)
ORTHOMCL1850	11	ASAL:1;CHOLERAE:1;CMCP6:1;FISCHERI:1;HARVEYI:1;MJ11:1;O395:1;PARAHAE:1;PPRO:1;VSPL:1;YJ016:1	11	I	COG2937	Glycerol-3-phosphate O-acyltransferase	ABU69297.1(harveyi) ACH67388.1(MJ11) CAG18603.1(Ppro) CAQ80578.1(Asal) CAV20287.1(Vspl) NT01VF2643(fischeri) NT01VP2775(parahae) NT01VV1142(CMCP6) NT02VVA0117(YJ016) VC0093(cholerae) VC0395_A2422(O395)
ORTHOMCL1860	11	ASAL:1;CHOLERAE:1;CMCP6:1;FISCHERI:1;HARVEYI:1;MJ11:1;O395:1;PARAHAE:1;PPRO:1;VSPL:1;YJ016:1	11	I	COG1502	Phosphatidylserine/phosphatidylglycerophosphate/cardiolipin synthases and related enzymes	ABU69279.1(harveyi) ACH67258.1(MJ11) CAG21728.1(Ppro) CAQ80563.1(Asal) CAV20272.1(Vspl) NT01VF2614(fischeri) NT01VP2762(parahae) NT01VV1162(CMCP6) NT02VVA2987(YJ016) VC0315(cholerae) VC0395_A2714(O395)
ORTHOMCL1883	11	ASAL:1;CHOLERAE:1;CMCP6:1;FISCHERI:1;HARVEYI:1;MJ11:1;O395:1;PARAHAE:1;PPRO:1;VSPL:1;YJ016:1	11	I	COG0439	Biotin carboxylase	ABU69220.1(harveyi) ACH65736.1(MJ11) CAG21690.1(Ppro) CAQ80520.1(Asal) CAV20241.1(Vspl) NT01VF2568(fischeri) NT01VP2713(parahae) NT01VV1196(CMCP6) NT02VVA2953(YJ016) VC0295(cholerae) VC0395_A2688(O395)
ORTHOMCL1884	11	ASAL:1;CHOLERAE:1;CMCP6:1;FISCHERI:1;HARVEYI:1;MJ11:1;O395:1;PARAHAE:1;PPRO:1;VSPL:1;YJ016:1	11	I	COG0511	Biotin carboxyl carrier protein	ABU69219.1(harveyi) ACH65306.1(MJ11) CAG21689.1(Ppro) CAQ80519.1(Asal) CAV20240.1(Vspl) NT01VF2567(fischeri) NT01VP2712(parahae) NT01VV1197(CMCP6) NT02VVA2952(YJ016) VC0296(cholerae) VC0395_A2689(O395)
ORTHOMCL1916	11	ASAL:1;CHOLERAE:1;CMCP6:1;FISCHERI:1;HARVEYI:1;MJ11:1;O395:1;PARAHAE:1;PPRO:1;VSPL:1;YJ016:1	11	I	COG0688	Phosphatidylserine decarboxylase	ABU69162.1(harveyi) ACH67234.1(MJ11) CAG21657.1(Ppro) CAQ80469.1(Asal) CAV17284.1(Vspl) NT01VF2509(fischeri) NT01VP2656(parahae) NT01VV1245(CMCP6) NT02VVA2900(YJ016) VC0339(cholerae) VC0395_A2741(O395)
ORTHOMCL217	11	ASAL:1;CHOLERAE:1;CMCP6:1;FISCHERI:1;HARVEYI:1;MJ11:1;O395:1;PARAHAE:1;PPRO:1;VSPL:1;YJ016:1	11	I	COG0671	Membrane-associated phospholipid phosphatase	ABU74720.1(harveyi) ACH66032.1(MJ11) CAG20306.1(Ppro) CAQ79692.1(Asal) CAV27263.1(Vspl) NT01VF1647(fischeri) NT01VPA0122(parahae) NT01VVA1434(CMCP6) NT02VV0262(YJ016) VC0395_0099(O395) VCA0035(cholerae)
ORTHOMCL335	11	ASAL:1;CHOLERAE:1;CMCP6:1;FISCHERI:1;HARVEYI:1;MJ11:1;O395:1;PARAHAE:1;PPRO:1;VSPL:1;YJ016:1	11	I	COG2030	Acyl dehydratase	ABU73364.1(harveyi) ACH64202.1(MJ11) CAG22680.1(Ppro) CAQ81251.1(Asal) CAV27068.1(Vspl) NT01VFA0706(fischeri) NT01VPA0563(parahae) NT01VVA0373(CMCP6) NT02VV0905(YJ016) VC0395_0426(O395) VCA0808(cholerae)
ORTHOMCL376	11	ASAL:1;CHOLERAE:1;CMCP6:1;FISCHERI:1;HARVEYI:1;MJ11:1;O395:1;PARAHAE:1;PPRO:1;VSPL:1;YJ016:1	11	I	COG1607	Acyl-CoA hydrolase	ABU73128.1(harveyi) ACH66254.1(MJ11) CAG23723.1(Ppro) CAQ79019.1(Asal) CAV25575.1(Vspl) NT01VF1259(fischeri) NT01VPA1304(parahae) NT01VVA1575(CMCP6) NT02VV0398(YJ016) VC0395_0298(O395) VCA0941(cholerae)
ORTHOMCL380	11	ASAL:1;CHOLERAE:1;CMCP6:1;FISCHERI:1;HARVEYI:1;MJ11:1;O395:1;PARAHAE:1;PPRO:1;VSPL:1;YJ016:1	11	I	COG2084	3-hydroxyisobutyrate dehydrogenase and related beta-hydroxyacid dehydrogenases	ABU73097.1(harveyi) ACH63625.1(MJ11) CAG20659.1(Ppro) CAQ81038.1(Asal) CAV27696.1(Vspl) NT01VFA0174(fischeri) NT01VPA1328(parahae) NT01VVA1623(CMCP6) NT02VV0443(YJ016) VC0395_0123(O395) VCA0007(cholerae)
ORTHOMCL464	11	ASAL:1;CHOLERAE:1;CMCP6:1;FISCHERI:1;HARVEYI:1;MJ11:1;O395:1;PARAHAE:1;PPRO:1;VSPL:1;YJ016:1	11	I	COG0204	1-acyl-sn-glycerol-3-phosphate acyltransferase	ABU72565.1(harveyi) ACH67087.1(MJ11) CAG18899.1(Ppro) CAQ78197.1(Asal) CAV20008.1(Vspl) NT01VF0426(fischeri) NT01VP2495(parahae) NT01VV0675(CMCP6) NT02VVA0435(YJ016) VC0395_A2095(O395) VC2513(cholerae)
ORTHOMCL521	11	ASAL:1;CHOLERAE:1;CMCP6:1;FISCHERI:1;HARVEYI:1;MJ11:1;O395:1;PARAHAE:1;PPRO:1;VSPL:1;YJ016:1	11	I	COG0736	Phosphopantetheinyl transferase (holo-ACP synthase)	ABU72468.1(harveyi) ACH65780.1(MJ11) CAG21401.1(Ppro) CAQ80205.1(Asal) CAV19821.1(Vspl) NT01VF2239(fischeri) NT01VP2411(parahae) NT01VV1503(CMCP6) NT02VVA2653(YJ016) VC0395_A2035(O395) VC2457(cholerae)
ORTHOMCL529	11	ASAL:1;CHOLERAE:1;CMCP6:1;FISCHERI:1;HARVEYI:1;MJ11:1;O395:1;PARAHAE:1;PPRO:1;VSPL:1;YJ016:1	11	I	COG1211	4-diphosphocytidyl-2-methyl-D-erithritol synthase	ABU72459.1(harveyi) ACH65613.1(MJ11) CAG21393.1(Ppro) CAQ80196.1(Asal) CAV19804.1(Vspl) NT01VF2229(fischeri) NT01VP2402(parahae) NT01VV1515(CMCP6) NT02VVA2642(YJ016) VC0395_A0056(O395) VC0528(cholerae)
ORTHOMCL530	11	ASAL:1;CHOLERAE:1;CMCP6:1;FISCHERI:1;HARVEYI:1;MJ11:1;O395:1;PARAHAE:1;PPRO:1;VSPL:1;YJ016:1	11	I	COG0245	2C-methyl-D-erythritol 2,4-cyclodiphosphate synthase	ABU72458.1(harveyi) ACH66850.1(MJ11) CAG21392.1(Ppro) CAQ80195.1(Asal) CAV19802.1(Vspl) NT01VF2228(fischeri) NT01VP2401(parahae) NT01VV1516(CMCP6) NT02VVA2641(YJ016) VC0395_A0057(O395) VC0529(cholerae)
ORTHOMCL620	11	ASAL:1;CHOLERAE:1;CMCP6:1;FISCHERI:1;HARVEYI:1;MJ11:1;O395:1;PARAHAE:1;PPRO:1;VSPL:1;YJ016:1	11	I	COG3154	Putative lipid carrier protein	ABU72333.1(harveyi) ACH65903.1(MJ11) CAG19042.1(Ppro) CAQ78292.1(Asal) CAV19630.1(Vspl) NT01VF0533(fischeri) NT01VP2292(parahae) NT01VV1641(CMCP6) NT02VVA2522(YJ016) VC0395_A0185(O395) VC0654(cholerae)
ORTHOMCL634	11	ASAL:1;CHOLERAE:1;CMCP6:1;FISCHERI:1;HARVEYI:1;MJ11:1;O395:1;PARAHAE:1;PPRO:1;VSPL:1;YJ016:1	11	I	COG1022	Long-chain acyl-CoA synthetases (AMP-forming)	ABU72310.1(harveyi) ACH67276.1(MJ11) CAG22383.1(Ppro) CAQ78316.1(Asal) CAV19609.1(Vspl) NT01VF0573(fischeri) NT01VP2272(parahae) NT01VV1668(CMCP6) NT02VVA2499(YJ016) VC0395_A1920(O395) VC2341(cholerae)
ORTHOMCL688	11	ASAL:1;CHOLERAE:1;CMCP6:1;FISCHERI:1;HARVEYI:1;MJ11:1;O395:1;PARAHAE:1;PPRO:1;VSPL:1;YJ016:1	11	I	COG0020	Undecaprenyl pyrophosphate synthase	ABU72182.1(harveyi) ACH67043.1(MJ11) CAG21298.1(Ppro) CAQ80107.1(Asal) CAV19510.1(Vspl) NT01VF2097(fischeri) NT01VP2165(parahae) NT01VV1786(CMCP6) NT02VVA2384(YJ016) VC0395_A1847(O395) VC2256(cholerae)
ORTHOMCL689	11	ASAL:1;CHOLERAE:1;CMCP6:1;FISCHERI:1;HARVEYI:1;MJ11:1;O395:1;PARAHAE:1;PPRO:1;VSPL:1;YJ016:1	11	I	COG0575	CDP-diglyceride synthetase	ABU72181.1(harveyi) ACH65245.1(MJ11) CAG21297.1(Ppro) CAQ80106.1(Asal) CAV19509.1(Vspl) NT01VF2096(fischeri) NT01VP2164(parahae) NT01VV1787(CMCP6) NT02VVA2383(YJ016) VC0395_A1846(O395) VC2255(cholerae)
ORTHOMCL690	11	ASAL:1;CHOLERAE:1;CMCP6:1;FISCHERI:1;HARVEYI:1;MJ11:1;O395:1;PARAHAE:1;PPRO:1;VSPL:1;YJ016:1	11	I	COG0743	1-deoxy-D-xylulose 5-phosphate reductoisomerase	ABU72180.1(harveyi) ACH65841.1(MJ11) CAG21296.1(Ppro) CAQ80105.1(Asal) CAV19508.1(Vspl) NT01VF2095(fischeri) NT01VP2163(parahae) NT01VV1788(CMCP6) NT02VVA2382(YJ016) VC0395_A1845(O395) VC2254(cholerae)
ORTHOMCL695	11	ASAL:1;CHOLERAE:1;CMCP6:1;FISCHERI:1;HARVEYI:1;MJ11:1;O395:1;PARAHAE:1;PPRO:1;VSPL:1;YJ016:1	11	I	COG0764	3-hydroxymyristoyl/3-hydroxydecanoyl-(acyl carrier protein) dehydratases	ABU72175.1(harveyi) ACH65849.1(MJ11) CAG21291.1(Ppro) CAQ80100.1(Asal) CAV19503.1(Vspl) NT01VF2090(fischeri) NT01VP2158(parahae) NT01VV1793(CMCP6) NT02VVA2377(YJ016) VC0395_A1840(O395) VC2249(cholerae)
ORTHOMCL700	11	ASAL:1;CHOLERAE:1;CMCP6:1;FISCHERI:1;HARVEYI:1;MJ11:1;O395:1;PARAHAE:1;PPRO:1;VSPL:1;YJ016:1	11	I	COG0825	Acetyl-CoA carboxylase alpha subunit	ABU72170.1(harveyi) ACH66196.1(MJ11) CAG21286.1(Ppro) CAQ80095.1(Asal) CAV19498.1(Vspl) NT01VF2085(fischeri) NT01VP2153(parahae) NT01VV1798(CMCP6) NT02VVA2372(YJ016) VC0395_A1835(O395) VC2244(cholerae)
ORTHOMCL768	11	ASAL:1;CHOLERAE:1;CMCP6:1;FISCHERI:1;HARVEYI:1;MJ11:1;O395:1;PARAHAE:1;PPRO:1;VSPL:1;YJ016:1	11	I	COG2067	Long-chain fatty acid transport protein	ABU72074.1(harveyi) ACH65285.1(MJ11) CAG19368.1(Ppro) CAQ79954.1(Asal) CAV17864.1(Vspl) NT01VF1947(fischeri) NT01VP2067(parahae) NT01VV1892(CMCP6) NT02VVA2277(YJ016) VC0395_A0560(O395) VC1042(cholerae)
ORTHOMCL769	11	ASAL:1;CHOLERAE:1;CMCP6:1;FISCHERI:1;HARVEYI:1;MJ11:1;O395:1;PARAHAE:1;PPRO:1;VSPL:1;YJ016:1	11	I	COG2067	Long-chain fatty acid transport protein	ABU72073.1(harveyi) ACH66660.1(MJ11) CAG19369.1(Ppro) CAQ79953.1(Asal) CAV17865.1(Vspl) NT01VF1946(fischeri) NT01VP2066(parahae) NT01VV1893(CMCP6) NT02VVA2276(YJ016) VC0395_A0561(O395) VC1043(cholerae)
ORTHOMCL770	11	ASAL:1;CHOLERAE:1;CMCP6:1;FISCHERI:1;HARVEYI:1;MJ11:1;O395:1;PARAHAE:1;PPRO:1;VSPL:1;YJ016:1	11	I	COG0183	Acetyl-CoA acetyltransferase	ABU72070.1(harveyi) ACH67263.1(MJ11) CAG19372.1(Ppro) CAQ79952.1(Asal) CAV17868.1(Vspl) NT01VF1945(fischeri) NT01VP2063(parahae) NT01VV1896(CMCP6) NT02VVA2273(YJ016) VC0395_A0564(O395) VC1046(cholerae)
ORTHOMCL771	11	ASAL:1;CHOLERAE:1;CMCP6:1;FISCHERI:1;HARVEYI:1;MJ11:1;O395:1;PARAHAE:1;PPRO:1;VSPL:1;YJ016:1	11	I	COG1250	3-hydroxyacyl-CoA dehydrogenase	ABU72069.1(harveyi) ACH65939.1(MJ11) CAG19373.1(Ppro) CAQ79951.1(Asal) CAV17869.1(Vspl) NT01VF1944(fischeri) NT01VP2062(parahae) NT01VV1897(CMCP6) NT02VVA2272(YJ016) VC0395_A0565(O395) VC1047(cholerae)
ORTHOMCL784	11	ASAL:1;CHOLERAE:1;CMCP6:1;FISCHERI:1;HARVEYI:1;MJ11:1;O395:1;PARAHAE:1;PPRO:1;VSPL:1;YJ016:1	11	I	COG0777	Acetyl-CoA carboxylase beta subunit	ABU72049.1(harveyi) ACH66861.1(MJ11) CAG21030.1(Ppro) CAQ78761.1(Asal) CAV17915.1(Vspl) NT01VF1821(fischeri) NT01VP2044(parahae) NT01VV1912(CMCP6) NT02VVA2255(YJ016) VC0395_A0521(O395) VC1000(cholerae)
ORTHOMCL857	11	ASAL:1;CHOLERAE:1;CMCP6:1;FISCHERI:1;HARVEYI:1;MJ11:1;O395:1;PARAHAE:1;PPRO:1;VSPL:1;YJ016:1	11	I	COG0416	Fatty acid/phospholipid biosynthesis enzyme	ABU71864.1(harveyi) ACH66006.1(MJ11) CAG19603.1(Ppro) CAQ79922.1(Asal) CAV18073.1(Vspl) NT01VF1872(fischeri) NT01VP1919(parahae) NT01VV2926(CMCP6) NT02VVA1221(YJ016) VC0395_A1610(O395) VC2024(cholerae)
ORTHOMCL858	11	ASAL:1;CHOLERAE:1;CMCP6:1;FISCHERI:1;HARVEYI:1;MJ11:1;O395:1;PARAHAE:1;PPRO:1;VSPL:1;YJ016:1	11	I	COG0332	3-oxoacyl-[acyl-carrier-protein] synthase III	ABU71863.1(harveyi) ACH65539.1(MJ11) CAG19604.1(Ppro) CAQ79923.1(Asal) CAV18074.1(Vspl) NT01VF1871(fischeri) NT01VP1918(parahae) NT01VV2925(CMCP6) NT02VVA1222(YJ016) VC0395_A1609(O395) VC2023(cholerae)
ORTHOMCL859	11	ASAL:1;CHOLERAE:1;CMCP6:1;FISCHERI:1;HARVEYI:1;MJ11:1;O395:1;PARAHAE:1;PPRO:1;VSPL:1;YJ016:1	11	I	COG0331	(acyl-carrier-protein) S-malonyltransferase	ABU71862.1(harveyi) ACH65342.1(MJ11) CAG19605.1(Ppro) CAQ79924.1(Asal) CAV18076.1(Vspl) NT01VF1870(fischeri) NT01VP1917(parahae) NT01VV2924(CMCP6) NT02VVA1223(YJ016) VC0395_A1608(O395) VC2022(cholerae)
ORTHOMCL885	11	ASAL:1;CHOLERAE:1;CMCP6:1;FISCHERI:1;HARVEYI:1;MJ11:1;O395:1;PARAHAE:1;PPRO:1;VSPL:1;YJ016:1	11	I	COG1607	Acyl-CoA hydrolase	ABU71723.1(harveyi) ACH67053.1(MJ11) CAG20889.1(Ppro) CAQ78831.1(Asal) CAV18274.1(Vspl) NT01VF1109(fischeri) NT01VP1835(parahae) NT01VV2990(CMCP6) NT02VVA1163(YJ016) VC0395_A1305(O395) VC1701(cholerae)
ORTHOMCL901	11	ASAL:1;CHOLERAE:1;CMCP6:1;FISCHERI:1;HARVEYI:1;MJ11:1;O395:1;PARAHAE:1;PPRO:1;VSPL:1;YJ016:1	11	I	COG0558	Phosphatidylglycerophosphate synthase	ABU71700.1(harveyi) ACH65352.1(MJ11) CAG20622.1(Ppro) CAQ79824.1(Asal) CAV19131.1(Vspl) NT01VF1744(fischeri) NT01VP1810(parahae) NT01VV2966(CMCP6) NT02VVA1185(YJ016) VC0395_A0835(O395) VC1215(cholerae)
ORTHOMCL916	11	ASAL:1;CHOLERAE:1;CMCP6:1;FISCHERI:1;HARVEYI:1;MJ11:1;O395:1;PARAHAE:1;PPRO:1;VSPL:1;YJ016:1	11	I	COG1502	Phosphatidylserine/phosphatidylglycerophosphate/cardiolipin synthases and related enzymes	ABU71652.1(harveyi) ACH67126.1(MJ11) CAG20895.1(Ppro) CAQ79619.1(Asal) CAV19158.1(Vspl) NT01VF1721(fischeri) NT01VP1115(parahae) NT01VV2789(CMCP6) NT02VVA1346(YJ016) VC0395_A1275(O395) VC1670(cholerae)
ORTHOMCL918	11	ASAL:1;CHOLERAE:1;CMCP6:1;FISCHERI:1;HARVEYI:1;MJ11:1;O395:1;PARAHAE:1;PPRO:1;VSPL:1;YJ016:1	11	I	COG0558	Phosphatidylglycerophosphate synthase	ABU71640.1(harveyi) ACH63881.1(MJ11) CAG20515.1(Ppro) CAQ80189.1(Asal) CAV18287.1(Vspl) NT01VFA0093(fischeri) NT01VP1124(parahae) NT01VV2781(CMCP6) NT02VVA1354(YJ016) VC0395_A1272(O395) VC1667(cholerae)
ORTHOMCL1471	11	ASAL:1;CHOLERAE:1;CMCP6:1;FISCHERI:1;HARVEYI:1;MJ11:1;O395:1;PARAHAE:1;PPRO:1;VSPL:1;YJ016:1	11	IM	COG0761	Penicillin tolerance protein	ABU69982.1(harveyi) ACH66699.1(MJ11) CAG19017.1(Ppro) CAQ78268.1(Asal) CAV17544.1(Vspl) NT01VF0505(fischeri) NT01VP0507(parahae) NT01VV0501(CMCP6) NT02VVA0657(YJ016) VC0395_A0217(O395) VC0685(cholerae)
ORTHOMCL1229	11	ASAL:1;CHOLERAE:1;CMCP6:1;FISCHERI:1;HARVEYI:1;MJ11:1;O395:1;PARAHAE:1;PPRO:1;VSPL:1;YJ016:1	11	IQ	COG0318	Acyl-CoA synthetases (AMP-forming)/AMP-acid ligases II	ABU70408.1(harveyi) ACH66087.1(MJ11) CAG21000.1(Ppro) CAQ78788.1(Asal) CAV19353.1(Vspl) NT01VF1790(fischeri) NT01VP0877(parahae) NT01VV3087(CMCP6) NT02VVA1069(YJ016) VC0395_A1557(O395) VC1971(cholerae)
ORTHOMCL861	11	ASAL:1;CHOLERAE:1;CMCP6:1;FISCHERI:1;HARVEYI:1;MJ11:1;O395:1;PARAHAE:1;PPRO:1;VSPL:1;YJ016:1	11	IQ	COG0304	3-oxoacyl-(acyl-carrier-protein) synthase	ABU71859.1(harveyi) ACH66161.1(MJ11) CAG19608.1(Ppro) CAQ79926.1(Asal) CAV18081.1(Vspl) NT01VF1867(fischeri) NT01VP1914(parahae) NT01VV2921(CMCP6) NT02VVA1226(YJ016) VC0395_A1605(O395) VC2019(cholerae)
ORTHOMCL1293	11	ASAL:1;CHOLERAE:1;CMCP6:1;FISCHERI:1;HARVEYI:1;MJ11:1;O395:1;PARAHAE:1;PPRO:1;VSPL:1;YJ016:1	11	IQR	COG1028	Dehydrogenases with different specificities (related to short-chain alcohol dehydrogenases)	ABU70296.1(harveyi) ACH67222.1(MJ11) CAG21190.1(Ppro) CAQ78490.1(Asal) CAV19442.1(Vspl) NT01VF0861(fischeri) NT01VP0759(parahae) NT01VV0201(CMCP6) NT02VVA0938(YJ016) VC0395_A0500(O395) VC0979(cholerae)
ORTHOMCL813	11	ASAL:1;CHOLERAE:1;CMCP6:1;FISCHERI:1;HARVEYI:1;MJ11:1;O395:1;PARAHAE:1;PPRO:1;VSPL:1;YJ016:1	11	IQR	COG1028	Dehydrogenases with different specificities (related to short-chain alcohol dehydrogenases)	ABU71967.1(harveyi) ACH67288.1(MJ11) CAG19515.1(Ppro) CAQ79541.1(Asal) CAV17979.1(Vspl) NT01VF1000(fischeri) NT01VP1979(parahae) NT01VV3029(CMCP6) NT02VVA1125(YJ016) VC0395_A1635(O395) VC2047(cholerae)
ORTHOMCL860	11	ASAL:1;CHOLERAE:1;CMCP6:1;FISCHERI:1;HARVEYI:1;MJ11:1;O395:1;PARAHAE:1;PPRO:1;VSPL:1;YJ016:1	11	IQR	COG1028	Dehydrogenases with different specificities (related to short-chain alcohol dehydrogenases)	ABU71861.1(harveyi) ACH66812.1(MJ11) CAG19606.1(Ppro) CAQ79925.1(Asal) CAV18078.1(Vspl) NT01VF1869(fischeri) NT01VP1916(parahae) NT01VV2923(CMCP6) NT02VVA1224(YJ016) VC0395_A1607(O395) VC2021(cholerae)
ORTHOMCL872	11	ASAL:1;CHOLERAE:1;CMCP6:1;FISCHERI:1;HARVEYI:1;MJ11:1;O395:1;PARAHAE:1;PPRO:1;VSPL:1;YJ016:1	11	IQR	COG1028	Dehydrogenases with different specificities (related to short-chain alcohol dehydrogenases)	ABU71818.1(harveyi) ACH65403.1(MJ11) CAG20863.1(Ppro) CAQ78845.1(Asal) CAV18115.1(Vspl) NT01VF1125(fischeri) NT01VP1896(parahae) NT01VV2898(CMCP6) NT02VVA1244(YJ016) VC0395_A0577(O395) VC1059(cholerae)
ORTHOMCL26	11	ASAL:2;CHOLERAE:2;CMCP6:3;FISCHERI:2;HARVEYI:2;MJ11:2;O395:2;PARAHAE:2;PPRO:2;VSPL:2;YJ016:2	23	J	COG0480	Translation elongation factors (GTPases)	ABU69115.1(harveyi) ABU72316.1(harveyi) ACH65180.1(MJ11) ACH65528.1(MJ11) CAG18754.1(Ppro) CAG19645.1(Ppro) CAQ77997.1(Asal) CAQ78312.1(Asal) CAV19613.1(Vspl) CAV20128.1(Vspl) NT01VF0244(fischeri) NT01VF0569(fischeri) NT01VP2275(parahae) NT01VP2606(parahae) NT01VV1298(CMCP6) NT01VV1664(CMCP6) NT01VV1665(CMCP6) NT02VVA2500(YJ016) NT02VVA2849(YJ016) VC0361(cholerae) VC0395_A1921(O395) VC0395_A2773(…
ORTHOMCL34	11	ASAL:2;CHOLERAE:2;CMCP6:1;FISCHERI:2;HARVEYI:2;MJ11:2;O395:2;PARAHAE:2;PPRO:2;VSPL:2;YJ016:2	21	J	COG0050	GTPases - translation elongation factors	ABU69114.1(harveyi) ABU69273.1(harveyi) ACH64896.1(MJ11) ACH66170.1(MJ11) CAG18755.1(Ppro) CAG21723.1(Ppro) CAQ77998.1(Asal) CAQ80557.1(Asal) CAV20127.1(Vspl) CAV20267.1(Vspl) NT01VF0245(fischeri) NT01VF2606(fischeri) NT01VP2605(parahae) NT01VP2757(parahae) NT01VV1299(CMCP6) NT02VVA2848(YJ016) NT02VVA2982(YJ016) VC0321(cholerae) VC0362(cholerae) VC0395_A2723(O395) VC0395_A2774(O395)
ORTHOMCL116	11	ASAL:1;CHOLERAE:1;CMCP6:1;FISCHERI:2;HARVEYI:1;MJ11:1;O395:1;PARAHAE:1;PPRO:2;VSPL:1;YJ016:1	13	J	COG0441	Threonyl-tRNA synthetase	ABU71044.1(harveyi) ACH66294.1(MJ11) CAG20557.1(Ppro) CAG20559.1(Ppro) CAQ79445.1(Asal) CAV18357.1(Vspl) NT01VF1304(fischeri) NT01VF1305(fischeri) NT01VP1207(parahae) NT01VV2311(CMCP6) NT02VVA1801(YJ016) VC0395_0942(O395) VCA0287(cholerae)
ORTHOMCL176	11	ASAL:1;CHOLERAE:1;CMCP6:1;FISCHERI:2;HARVEYI:1;MJ11:1;O395:1;PARAHAE:1;PPRO:1;VSPL:1;YJ016:1	12	J	COG0012	Predicted GTPase, probable translation factor	ABU70223.1(harveyi) ACH65549.1(MJ11) CAG21218.1(Ppro) CAQ78469.1(Asal) CAV17723.1(Vspl) NT01VF0837(fischeri) NT01VF0838(fischeri) NT01VP0697(parahae) NT01VV0265(CMCP6) NT02VVA0875(YJ016) VC0395_A1762(O395) VC2185(cholerae)
ORTHOMCL160	11	ASAL:1;CHOLERAE:1;CMCP6:1;FISCHERI:1;HARVEYI:1;MJ11:1;O395:2;PARAHAE:1;PPRO:1;VSPL:1;YJ016:1	12	J	COG0042	tRNA-dihydrouridine synthase	ABU71886.1(harveyi) ACH67152.1(MJ11) CAG20992.1(Ppro) CAQ79837.1(Asal) CAV18052.1(Vspl) NT01VF1757(fischeri) NT01VP1937(parahae) NT01VV2140(CMCP6) NT02VVA1977(YJ016) VC0395_A0623(O395) VC0395_A0624(O395) VC1105(cholerae)
ORTHOMCL1060	11	ASAL:1;CHOLERAE:1;CMCP6:1;FISCHERI:1;HARVEYI:1;MJ11:1;O395:1;PARAHAE:1;PPRO:1;VSPL:1;YJ016:1	11	J	COG0016	Phenylalanyl-tRNA synthetase alpha subunit	ABU71057.1(harveyi) ACH65274.1(MJ11) CAG20554.1(Ppro) CAQ79418.1(Asal) CAV18950.1(Vspl) NT01VF1325(fischeri) NT01VP1220(parahae) NT01VV2283(CMCP6) NT02VVA1827(YJ016) VC0395_A0843(O395) VC1219(cholerae)
ORTHOMCL1061	11	ASAL:1;CHOLERAE:1;CMCP6:1;FISCHERI:1;HARVEYI:1;MJ11:1;O395:1;PARAHAE:1;PPRO:1;VSPL:1;YJ016:1	11	J	COG0292	Ribosomal protein L20	ABU71047.1(harveyi) ACH65317.1(MJ11) CAG20555.1(Ppro) CAQ79442.1(Asal) CAV18362.1(Vspl) NT01VF1308(fischeri) NT01VP1210(parahae) NT01VV2314(CMCP6) NT02VVA1798(YJ016) VC0395_0939(O395) VCA0290(cholerae)
ORTHOMCL1062	11	ASAL:1;CHOLERAE:1;CMCP6:1;FISCHERI:1;HARVEYI:1;MJ11:1;O395:1;PARAHAE:1;PPRO:1;VSPL:1;YJ016:1	11	J	COG0290	Translation initiation factor 3 (IF-3)	ABU71045.1(harveyi) ACH65847.1(MJ11) CAG20556.1(Ppro) CAQ79444.1(Asal) CAV18359.1(Vspl) NT01VF1306(fischeri) NT01VP1208(parahae) NT01VV2312(CMCP6) NT02VVA1800(YJ016) VC0395_0941(O395) VCA0288(cholerae)
ORTHOMCL1081	11	ASAL:1;CHOLERAE:1;CMCP6:1;FISCHERI:1;HARVEYI:1;MJ11:1;O395:1;PARAHAE:1;PPRO:1;VSPL:1;YJ016:1	11	J	COG1670	Acetyltransferases, including N-acetylases of ribosomal proteins	ABU70885.1(harveyi) ACH63491.1(MJ11) CAG20815.1(Ppro) CAQ81617.1(Asal) CAV18976.1(Vspl) NT01VFA0759(fischeri) NT01VP1739(parahae) NT01VV2183(CMCP6) NT02VVA1927(YJ016) VC0395_A0927(O395) VC1309(cholerae)
ORTHOMCL1089	11	ASAL:1;CHOLERAE:1;CMCP6:1;FISCHERI:1;HARVEYI:1;MJ11:1;O395:1;PARAHAE:1;PPRO:1;VSPL:1;YJ016:1	11	J	COG0017	Aspartyl/asparaginyl-tRNA synthetases	ABU70863.1(harveyi) ACH66283.1(MJ11) CAG20720.1(Ppro) CAQ79014.1(Asal) CAV18993.1(Vspl) NT01VF1249(fischeri) NT01VP1762(parahae) NT01VV2165(CMCP6) NT02VVA1943(YJ016) VC0395_A0915(O395) VC1297(cholerae)
ORTHOMCL1112	11	ASAL:1;CHOLERAE:1;CMCP6:1;FISCHERI:1;HARVEYI:1;MJ11:1;O395:1;PARAHAE:1;PPRO:1;VSPL:1;YJ016:1	11	J	COG0215	Cysteinyl-tRNA synthetase	ABU70810.1(harveyi) ACH65293.1(MJ11) CAG19509.1(Ppro) CAQ79625.1(Asal) CAV19191.1(Vspl) NT01VF1715(fischeri) NT01VP1082(parahae) NT01VV2823(CMCP6) NT02VVA1308(YJ016) VC0395_A1439(O395) VC1848(cholerae)
ORTHOMCL1126	11	ASAL:1;CHOLERAE:1;CMCP6:1;FISCHERI:1;HARVEYI:1;MJ11:1;O395:1;PARAHAE:1;PPRO:1;VSPL:1;YJ016:1	11	J	COG0482	Predicted tRNA(5-methylaminomethyl-2-thiouridylate) methyltransferase, contains the PP-loop ATPase domain	ABU70793.1(harveyi) ACH67280.1(MJ11) CAG19558.1(Ppro) CAQ79882.1(Asal) CAV19208.1(Vspl) NT01VF1916(fischeri) NT01VP1062(parahae) NT01VV2840(CMCP6) NT02VVA1290(YJ016) VC0395_A0646(O395) VC1128(cholerae)
ORTHOMCL1136	11	ASAL:1;CHOLERAE:1;CMCP6:1;FISCHERI:1;HARVEYI:1;MJ11:1;O395:1;PARAHAE:1;PPRO:1;VSPL:1;YJ016:1	11	J	COG0172	Seryl-tRNA synthetase	ABU70769.1(harveyi) ACH65936.1(MJ11) CAG19576.1(Ppro) CAQ79529.1(Asal) CAV19219.1(Vspl) NT01VF0987(fischeri) NT01VP1040(parahae) NT01VV2859(CMCP6) NT02VVA1272(YJ016) VC0395_A0628(O395) VC1110(cholerae)
ORTHOMCL1160	11	ASAL:1;CHOLERAE:1;CMCP6:1;FISCHERI:1;HARVEYI:1;MJ11:1;O395:1;PARAHAE:1;PPRO:1;VSPL:1;YJ016:1	11	J	COG0173	Aspartyl-tRNA synthetase	ABU70567.1(harveyi) ACH67107.1(MJ11) CAG19523.1(Ppro) CAQ79571.1(Asal) CAV18230.1(Vspl) NT01VF1032(fischeri) NT01VP0983(parahae) NT01VV2069(CMCP6) NT02VVA2124(YJ016) VC0395_A0735(O395) VC1166(cholerae)
ORTHOMCL1180	11	ASAL:1;CHOLERAE:1;CMCP6:1;FISCHERI:1;HARVEYI:1;MJ11:1;O395:1;PARAHAE:1;PPRO:1;VSPL:1;YJ016:1	11	J	COG0361	Translation initiation factor 1 (IF-1)	ABU70538.1(harveyi) ACH66820.1(MJ11) CAG19564.1(Ppro) CAQ79900.1(Asal) CAV18177.1(Vspl) NT01VF1893(fischeri) NT01VP0955(parahae) NT01VV2038(CMCP6) NT02VVA2157(YJ016) VC0395_A1338(O395) VC1737(cholerae)
ORTHOMCL1184	11	ASAL:1;CHOLERAE:1;CMCP6:1;FISCHERI:1;HARVEYI:1;MJ11:1;O395:1;PARAHAE:1;PPRO:1;VSPL:1;YJ016:1	11	J	COG1187	16S rRNA uridine-516 pseudouridylate synthase and related pseudouridylate synthases	ABU70530.1(harveyi) ACH66133.1(MJ11) CAG19559.1(Ppro) CAQ79889.1(Asal) CAV18165.1(Vspl) NT01VF1906(fischeri) NT01VP0949(parahae) NT01VV2032(CMCP6) NT02VVA2162(YJ016) VC0395_A0710(O395) VC1140(cholerae)
ORTHOMCL1251	11	ASAL:1;CHOLERAE:1;CMCP6:1;FISCHERI:1;HARVEYI:1;MJ11:1;O395:1;PARAHAE:1;PPRO:1;VSPL:1;YJ016:1	11	J	COG0349	Ribonuclease D	ABU70357.1(harveyi) ACH66871.1(MJ11) CAG19487.1(Ppro) CAQ78749.1(Asal) CAV19383.1(Vspl) NT01VF1834(fischeri) NT01VP0818(parahae) NT01VV0132(CMCP6) NT02VVA1004(YJ016) VC0395_A1569(O395) VC1984(cholerae)
ORTHOMCL1259	11	ASAL:1;CHOLERAE:1;CMCP6:1;FISCHERI:1;HARVEYI:1;MJ11:1;O395:1;PARAHAE:1;PPRO:1;VSPL:1;YJ016:1	11	J	COG0018	Arginyl-tRNA synthetase	ABU70345.1(harveyi) ACH65193.1(MJ11) CAG19475.1(Ppro) CAQ79795.1(Asal) CAV19394.1(Vspl) NT01VF0916(fischeri) NT01VP0809(parahae) NT01VV0144(CMCP6) NT02VVA0994(YJ016) VC0395_A1661(O395) VC2074(cholerae)
ORTHOMCL1282	11	ASAL:1;CHOLERAE:1;CMCP6:1;FISCHERI:1;HARVEYI:1;MJ11:1;O395:1;PARAHAE:1;PPRO:1;VSPL:1;YJ016:1	11	J	COG0008	Glutamyl- and glutaminyl-tRNA synthetases	ABU70314.1(harveyi) ACH65419.1(MJ11) CAG19445.1(Ppro) CAQ78517.1(Asal) CAV19422.1(Vspl) NT01VF0886(fischeri) NT01VP0781(parahae) NT01VV0175(CMCP6) NT02VVA0963(YJ016) VC0395_A0517(O395) VC0997(cholerae)
ORTHOMCL1325	11	ASAL:1;CHOLERAE:1;CMCP6:1;FISCHERI:1;HARVEYI:1;MJ11:1;O395:1;PARAHAE:1;PPRO:1;VSPL:1;YJ016:1	11	J	COG0008	Glutamyl- and glutaminyl-tRNA synthetases	ABU70249.1(harveyi) ACH66047.1(MJ11) CAG19287.1(Ppro) CAQ80034.1(Asal) CAV17750.1(Vspl) NT01VF2025(fischeri) NT01VP0719(parahae) NT01VV0240(CMCP6) NT02VVA0899(YJ016) VC0395_A1806(O395) VC2214(cholerae)
ORTHOMCL1329	11	ASAL:1;CHOLERAE:1;CMCP6:1;FISCHERI:1;HARVEYI:1;MJ11:1;O395:1;PARAHAE:1;PPRO:1;VSPL:1;YJ016:1	11	J	COG1187	16S rRNA uridine-516 pseudouridylate synthase and related pseudouridylate synthases	ABU70237.1(harveyi) ACH65792.1(MJ11) CAG21098.1(Ppro) CAQ79672.1(Asal) CAV17738.1(Vspl) NT01VF1677(fischeri) NT01VP0710(parahae) NT01VV0250(CMCP6) NT02VVA0889(YJ016) VC0395_A1816(O395) VC2223(cholerae)
ORTHOMCL1334	11	ASAL:1;CHOLERAE:1;CMCP6:1;FISCHERI:1;HARVEYI:1;MJ11:1;O395:1;PARAHAE:1;PPRO:1;VSPL:1;YJ016:1	11	J	COG2890	Methylase of polypeptide chain release factors	ABU70230.1(harveyi) ACH66162.1(MJ11) CAG21211.1(Ppro) CAQ78476.1(Asal) CAV17731.1(Vspl) NT01VF0845(fischeri) NT01VP0704(parahae) NT01VV0257(CMCP6) NT02VVA0882(YJ016) VC0395_A1755(O395) VC2178(cholerae)
ORTHOMCL1335	11	ASAL:1;CHOLERAE:1;CMCP6:1;FISCHERI:1;HARVEYI:1;MJ11:1;O395:1;PARAHAE:1;PPRO:1;VSPL:1;YJ016:1	11	J	COG0216	Protein chain release factor A	ABU70229.1(harveyi) ACH65450.1(MJ11) CAG21212.1(Ppro) CAQ78475.1(Asal) CAV17730.1(Vspl) NT01VF0844(fischeri) NT01VP0703(parahae) NT01VV0258(CMCP6) NT02VVA0881(YJ016) VC0395_A1756(O395) VC2179(cholerae)
ORTHOMCL1340	11	ASAL:1;CHOLERAE:1;CMCP6:1;FISCHERI:1;HARVEYI:1;MJ11:1;O395:1;PARAHAE:1;PPRO:1;VSPL:1;YJ016:1	11	J	COG0193	Peptidyl-tRNA hydrolase	ABU70224.1(harveyi) ACH66008.1(MJ11) CAG21217.1(Ppro) CAQ78470.1(Asal) CAV17724.1(Vspl) NT01VF0839(fischeri) NT01VP0698(parahae) NT01VV0263(CMCP6) NT02VVA0876(YJ016) VC0395_A1761(O395) VC2184(cholerae)
ORTHOMCL1342	11	ASAL:1;CHOLERAE:1;CMCP6:1;FISCHERI:1;HARVEYI:1;MJ11:1;O395:1;PARAHAE:1;PPRO:1;VSPL:1;YJ016:1	11	J	COG0621	2-methylthioadenine synthetase	ABU70219.1(harveyi) ACH66054.1(MJ11) CAG21221.1(Ppro) CAQ78681.1(Asal) CAV17719.1(Vspl) NT01VF0820(fischeri) NT01VP0694(parahae) NT01VV0270(CMCP6) NT02VVA0871(YJ016) VC0395_A0484(O395) VC0962(cholerae)
ORTHOMCL1348	11	ASAL:1;CHOLERAE:1;CMCP6:1;FISCHERI:1;HARVEYI:1;MJ11:1;O395:1;PARAHAE:1;PPRO:1;VSPL:1;YJ016:1	11	J	COG0495	Leucyl-tRNA synthetase	ABU70211.1(harveyi) ACH65672.1(MJ11) CAG21228.1(Ppro) CAQ78675.1(Asal) CAV17713.1(Vspl) NT01VF0814(fischeri) NT01VP0688(parahae) NT01VV0277(CMCP6) NT02VVA0864(YJ016) VC0395_A0478(O395) VC0956(cholerae)
ORTHOMCL1403	11	ASAL:1;CHOLERAE:1;CMCP6:1;FISCHERI:1;HARVEYI:1;MJ11:1;O395:1;PARAHAE:1;PPRO:1;VSPL:1;YJ016:1	11	J	COG2913	Small protein A (tmRNA-binding)	ABU70118.1(harveyi) ACH66199.1(MJ11) CAG19114.1(Ppro) CAQ80160.1(Asal) CAV17639.1(Vspl) NT01VF2138(fischeri) NT01VP0611(parahae) NT01VV0367(CMCP6) NT02VVA0777(YJ016) VC0395_A0377(O395) VC0851(cholerae)
ORTHOMCL1418	11	ASAL:1;CHOLERAE:1;CMCP6:1;FISCHERI:1;HARVEYI:1;MJ11:1;O395:1;PARAHAE:1;PPRO:1;VSPL:1;YJ016:1	11	J	COG0124	Histidyl-tRNA synthetase	ABU70061.1(harveyi) ACH67149.1(MJ11) CAG19177.1(Ppro) CAQ78415.1(Asal) CAV17615.1(Vspl) NT01VF0686(fischeri) NT01VP0574(parahae) NT01VV0427(CMCP6) NT02VVA0730(YJ016) VC0395_A0289(O395) VC0760(cholerae)
ORTHOMCL1432	11	ASAL:1;CHOLERAE:1;CMCP6:1;FISCHERI:1;HARVEYI:1;MJ11:1;O395:1;PARAHAE:1;PPRO:1;VSPL:1;YJ016:1	11	J	COG0565	rRNA methylase	ABU70046.1(harveyi) ACH66272.1(MJ11) CAG19161.1(Ppro) CAQ78400.1(Asal) CAV17598.1(Vspl) NT01VF0671(fischeri) NT01VP0560(parahae) NT01VV0441(CMCP6) NT02VVA0716(YJ016) VC0395_A0275(O395) VC0746(cholerae)
ORTHOMCL1437	11	ASAL:1;CHOLERAE:1;CMCP6:1;FISCHERI:1;HARVEYI:1;MJ11:1;O395:1;PARAHAE:1;PPRO:1;VSPL:1;YJ016:1	11	J	COG0343	Queuine/archaeosine tRNA-ribosyltransferase	ABU70039.1(harveyi) ACH65457.1(MJ11) CAG19156.1(Ppro) CAQ80119.1(Asal) CAV17592.1(Vspl) NT01VF2108(fischeri) NT01VP0555(parahae) NT01VV0446(CMCP6) NT02VVA0710(YJ016) VC0395_A0270(O395) VC0741(cholerae)
ORTHOMCL1438	11	ASAL:1;CHOLERAE:1;CMCP6:1;FISCHERI:1;HARVEYI:1;MJ11:1;O395:1;PARAHAE:1;PPRO:1;VSPL:1;YJ016:1	11	J	COG0809	S-adenosylmethionine:tRNA-ribosyltransferase-isomerase (queuine synthetase)	ABU70038.1(harveyi) ACH66868.1(MJ11) CAG19155.1(Ppro) CAQ80120.1(Asal) CAV17591.1(Vspl) NT01VF2109(fischeri) NT01VP0554(parahae) NT01VV0447(CMCP6) NT02VVA0709(YJ016) VC0395_A0269(O395) VC0739(cholerae)
ORTHOMCL1457	11	ASAL:1;CHOLERAE:1;CMCP6:1;FISCHERI:1;HARVEYI:1;MJ11:1;O395:1;PARAHAE:1;PPRO:1;VSPL:1;YJ016:1	11	J	COG0564	Pseudouridylate synthases, 23S RNA-specific	ABU70004.1(harveyi) ACH66510.1(MJ11) CAG21349.1(Ppro) CAQ78349.1(Asal) CAV17565.1(Vspl) NT01VF0615(fischeri) NT01VP0528(parahae) NT01VV0480(CMCP6) NT02VVA0679(YJ016) VC0395_A0238(O395) VC0709(cholerae)
ORTHOMCL1459	11	ASAL:1;CHOLERAE:1;CMCP6:1;FISCHERI:1;HARVEYI:1;MJ11:1;O395:1;PARAHAE:1;PPRO:1;VSPL:1;YJ016:1	11	J	COG1544	Ribosome-associated protein Y (PSrp-1)	ABU70001.1(harveyi) ACH65214.1(MJ11) CAG21351.1(Ppro) CAQ78347.1(Asal) CAV17562.1(Vspl) NT01VF0613(fischeri) NT01VP0525(parahae) NT01VV0483(CMCP6) NT02VVA0675(YJ016) VC0395_A0236(O395) VC0706(cholerae)
ORTHOMCL1474	11	ASAL:1;CHOLERAE:1;CMCP6:1;FISCHERI:1;HARVEYI:1;MJ11:1;O395:1;PARAHAE:1;PPRO:1;VSPL:1;YJ016:1	11	J	COG0060	Isoleucyl-tRNA synthetase	ABU69979.1(harveyi) ACH66418.1(MJ11) CAG19014.1(Ppro) CAQ78265.1(Asal) CAV17541.1(Vspl) NT01VF0502(fischeri) NT01VP0504(parahae) NT01VV0504(CMCP6) NT02VVA0654(YJ016) VC0395_A0214(O395) VC0682(cholerae)
ORTHOMCL1477	11	ASAL:1;CHOLERAE:1;CMCP6:1;FISCHERI:1;HARVEYI:1;MJ11:1;O395:1;PARAHAE:1;PPRO:1;VSPL:1;YJ016:1	11	J	COG0268	Ribosomal protein S20	ABU69976.1(harveyi) ACH67183.1(MJ11) CAG19010.1(Ppro) CAQ78262.1(Asal) CAV17538.1(Vspl) NT01VF0499(fischeri) NT01VP0501(parahae) NT01VV0507(CMCP6) NT02VVA0651(YJ016) VC0395_A0211(O395) VC0679(cholerae)
ORTHOMCL1489	11	ASAL:1;CHOLERAE:1;CMCP6:1;FISCHERI:1;HARVEYI:1;MJ11:1;O395:1;PARAHAE:1;PPRO:1;VSPL:1;YJ016:1	11	J	COG1190	Lysyl-tRNA synthetase (class II)	ABU69959.1(harveyi) ACH66399.1(MJ11) CAG18993.1(Ppro) CAQ78251.1(Asal) CAV17522.1(Vspl) NT01VF0488(fischeri) NT01VP0487(parahae) NT01VV0523(CMCP6) NT02VVA0636(YJ016) VC0395_A0195(O395) VC0664(cholerae)
ORTHOMCL1542	11	ASAL:1;CHOLERAE:1;CMCP6:1;FISCHERI:1;HARVEYI:1;MJ11:1;O395:1;PARAHAE:1;PPRO:1;VSPL:1;YJ016:1	11	J	COG0103	Ribosomal protein S9	ABU69882.1(harveyi) ACH66230.1(MJ11) CAG21542.1(Ppro) CAQ80347.1(Asal) CAV17438.1(Vspl) NT01VF2392(fischeri) NT01VP0419(parahae) NT01VV0596(CMCP6) NT02VVA0563(YJ016) VC0395_A0104(O395) VC0571(cholerae)
ORTHOMCL1543	11	ASAL:1;CHOLERAE:1;CMCP6:1;FISCHERI:1;HARVEYI:1;MJ11:1;O395:1;PARAHAE:1;PPRO:1;VSPL:1;YJ016:1	11	J	COG0102	Ribosomal protein L13	ABU69881.1(harveyi) ACH65603.1(MJ11) CAG21543.1(Ppro) CAQ80348.1(Asal) CAV17437.1(Vspl) NT01VF2393(fischeri) NT01VP0418(parahae) NT01VV0597(CMCP6) NT02VVA0562(YJ016) VC0395_A0103(O395) VC0570(cholerae)
ORTHOMCL1563	11	ASAL:1;CHOLERAE:1;CMCP6:1;FISCHERI:1;HARVEYI:1;MJ11:1;O395:1;PARAHAE:1;PPRO:1;VSPL:1;YJ016:1	11	J	COG0617	tRNA nucleotidyltransferase/poly(A) polymerase	ABU69858.1(harveyi) ACH66494.1(MJ11) CAG18870.1(Ppro) CAQ80373.1(Asal) CAV17415.1(Vspl) NT01VF2415(fischeri) NT01VP0394(parahae) NT01VV0619(CMCP6) NT02VVA0540(YJ016) VC0395_A2024(O395) VC2446(cholerae)
ORTHOMCL1588	11	ASAL:1;CHOLERAE:1;CMCP6:1;FISCHERI:1;HARVEYI:1;MJ11:1;O395:1;PARAHAE:1;PPRO:1;VSPL:1;YJ016:1	11	J	COG0030	Dimethyladenosine transferase (rRNA methylation)	ABU69809.1(harveyi) ACH65170.1(MJ11) CAG18834.1(Ppro) CAQ78053.1(Asal) CAV17379.1(Vspl) NT01VF0298(fischeri) NT01VP0323(parahae) NT01VV0659(CMCP6) NT02VVA0452(YJ016) VC0395_A2861(O395) VC0443(cholerae)
ORTHOMCL1592	11	ASAL:1;CHOLERAE:1;CMCP6:1;FISCHERI:1;HARVEYI:1;MJ11:1;O395:1;PARAHAE:1;PPRO:1;VSPL:1;YJ016:1	11	J	COG0211	Ribosomal protein L27	ABU69802.1(harveyi) ACH64951.1(MJ11) CAG18827.1(Ppro) CAQ78047.1(Asal) CAV17371.1(Vspl) NT01VF0291(fischeri) NT01VP0316(parahae) NT01VV0666(CMCP6) NT02VVA0445(YJ016) VC0395_A2854(O395) VC0436(cholerae)
ORTHOMCL1593	11	ASAL:1;CHOLERAE:1;CMCP6:1;FISCHERI:1;HARVEYI:1;MJ11:1;O395:1;PARAHAE:1;PPRO:1;VSPL:1;YJ016:1	11	J	COG0261	Ribosomal protein L21	ABU69801.1(harveyi) ACH64867.1(MJ11) CAG18826.1(Ppro) CAQ78046.1(Asal) CAV17370.1(Vspl) NT01VF0290(fischeri) NT01VP0315(parahae) NT01VV0667(CMCP6) NT02VVA0444(YJ016) VC0395_A2853(O395) VC0435(cholerae)
ORTHOMCL1623	11	ASAL:1;CHOLERAE:1;CMCP6:1;FISCHERI:1;HARVEYI:1;MJ11:1;O395:1;PARAHAE:1;PPRO:1;VSPL:1;YJ016:1	11	J	COG0203	Ribosomal protein L17	ABU69756.1(harveyi) ACH65153.1(MJ11) CAG18785.1(Ppro) CAQ78030.1(Asal) CAV20096.1(Vspl) NT01VF0274(fischeri) NT01VP0275(parahae) NT01VV0731(CMCP6) NT02VVA0379(YJ016) VC0395_A2148(O395) VC2570(cholerae)
ORTHOMCL1625	11	ASAL:1;CHOLERAE:1;CMCP6:1;FISCHERI:1;HARVEYI:1;MJ11:1;O395:1;PARAHAE:1;PPRO:1;VSPL:1;YJ016:1	11	J	COG0522	Ribosomal protein S4 and related proteins	ABU69754.1(harveyi) ACH65125.1(MJ11) CAG18783.1(Ppro) CAQ78028.1(Asal) CAV20098.1(Vspl) NT01VF0272(fischeri) NT01VP0273(parahae) NT01VV0733(CMCP6) NT02VVA0377(YJ016) VC0395_A2150(O395) VC2572(cholerae)
ORTHOMCL1626	11	ASAL:1;CHOLERAE:1;CMCP6:1;FISCHERI:1;HARVEYI:1;MJ11:1;O395:1;PARAHAE:1;PPRO:1;VSPL:1;YJ016:1	11	J	COG0100	Ribosomal protein S11	ABU69753.1(harveyi) ACH65062.1(MJ11) CAG18782.1(Ppro) CAQ78027.1(Asal) CAV20099.1(Vspl) NT01VF0271(fischeri) NT01VP0272(parahae) NT01VV0734(CMCP6) NT02VVA0376(YJ016) VC0395_A2151(O395) VC2573(cholerae)
ORTHOMCL1628	11	ASAL:1;CHOLERAE:1;CMCP6:1;FISCHERI:1;HARVEYI:1;MJ11:1;O395:1;PARAHAE:1;PPRO:1;VSPL:1;YJ016:1	11	J	COG0200	Ribosomal protein L15	ABU69750.1(harveyi) ACH65071.1(MJ11) CAG18778.1(Ppro) CAQ78024.1(Asal) CAV20103.1(Vspl) NT01VF0267(fischeri) NT01VP0268(parahae) NT01VV0738(CMCP6) NT02VVA0372(YJ016) VC0395_A2155(O395) VC2577(cholerae)
ORTHOMCL1629	11	ASAL:1;CHOLERAE:1;CMCP6:1;FISCHERI:1;HARVEYI:1;MJ11:1;O395:1;PARAHAE:1;PPRO:1;VSPL:1;YJ016:1	11	J	COG1841	Ribosomal protein L30/L7E	ABU69749.1(harveyi) ACH65098.1(MJ11) CAG18777.1(Ppro) CAQ78023.1(Asal) CAV20104.1(Vspl) NT01VF0266(fischeri) NT01VP0267(parahae) NT01VV0739(CMCP6) NT02VVA0371(YJ016) VC0395_A2156(O395) VC2578(cholerae)
ORTHOMCL1630	11	ASAL:1;CHOLERAE:1;CMCP6:1;FISCHERI:1;HARVEYI:1;MJ11:1;O395:1;PARAHAE:1;PPRO:1;VSPL:1;YJ016:1	11	J	COG0098	Ribosomal protein S5	ABU69748.1(harveyi) ACH64838.1(MJ11) CAG18776.1(Ppro) CAQ78022.1(Asal) CAV20105.1(Vspl) NT01VF0265(fischeri) NT01VP0266(parahae) NT01VV0740(CMCP6) NT02VVA0370(YJ016) VC0395_A2157(O395) VC2579(cholerae)
ORTHOMCL1631	11	ASAL:1;CHOLERAE:1;CMCP6:1;FISCHERI:1;HARVEYI:1;MJ11:1;O395:1;PARAHAE:1;PPRO:1;VSPL:1;YJ016:1	11	J	COG0256	Ribosomal protein L18	ABU69747.1(harveyi) ACH65004.1(MJ11) CAG18775.1(Ppro) CAQ78021.1(Asal) CAV20107.1(Vspl) NT01VF0264(fischeri) NT01VP0265(parahae) NT01VV0741(CMCP6) NT02VVA0369(YJ016) VC0395_A2158(O395) VC2580(cholerae)
ORTHOMCL1632	11	ASAL:1;CHOLERAE:1;CMCP6:1;FISCHERI:1;HARVEYI:1;MJ11:1;O395:1;PARAHAE:1;PPRO:1;VSPL:1;YJ016:1	11	J	COG0097	Ribosomal protein L6P/L9E	ABU69746.1(harveyi) ACH64897.1(MJ11) CAG18774.1(Ppro) CAQ78020.1(Asal) CAV20108.1(Vspl) NT01VF0263(fischeri) NT01VP0264(parahae) NT01VV0742(CMCP6) NT02VVA0368(YJ016) VC0395_A2159(O395) VC2581(cholerae)
ORTHOMCL1633	11	ASAL:1;CHOLERAE:1;CMCP6:1;FISCHERI:1;HARVEYI:1;MJ11:1;O395:1;PARAHAE:1;PPRO:1;VSPL:1;YJ016:1	11	J	COG0096	Ribosomal protein S8	ABU69745.1(harveyi) ACH65123.1(MJ11) CAG18773.1(Ppro) CAQ78019.1(Asal) CAV20109.1(Vspl) NT01VF0262(fischeri) NT01VP0263(parahae) NT01VV0743(CMCP6) NT02VVA0367(YJ016) VC0395_A2160(O395) VC2582(cholerae)
ORTHOMCL1634	11	ASAL:1;CHOLERAE:1;CMCP6:1;FISCHERI:1;HARVEYI:1;MJ11:1;O395:1;PARAHAE:1;PPRO:1;VSPL:1;YJ016:1	11	J	COG0199	Ribosomal protein S14	ABU69744.1(harveyi) ACH65106.1(MJ11) CAG18772.1(Ppro) CAQ78018.1(Asal) CAV20110.1(Vspl) NT01VF0261(fischeri) NT01VP0262(parahae) NT01VV0744(CMCP6) NT02VVA0366(YJ016) VC0395_A2161(O395) VC2583(cholerae)
ORTHOMCL1635	11	ASAL:1;CHOLERAE:1;CMCP6:1;FISCHERI:1;HARVEYI:1;MJ11:1;O395:1;PARAHAE:1;PPRO:1;VSPL:1;YJ016:1	11	J	COG0094	Ribosomal protein L5	ABU69743.1(harveyi) ACH64881.1(MJ11) CAG18771.1(Ppro) CAQ78017.1(Asal) CAV20111.1(Vspl) NT01VF0260(fischeri) NT01VP0261(parahae) NT01VV0745(CMCP6) NT02VVA0365(YJ016) VC0395_A2162(O395) VC2584(cholerae)
ORTHOMCL1636	11	ASAL:1;CHOLERAE:1;CMCP6:1;FISCHERI:1;HARVEYI:1;MJ11:1;O395:1;PARAHAE:1;PPRO:1;VSPL:1;YJ016:1	11	J	COG0198	Ribosomal protein L24	ABU69742.1(harveyi) ACH65164.1(MJ11) CAG18770.1(Ppro) CAQ78016.1(Asal) CAV20112.1(Vspl) NT01VF0259(fischeri) NT01VP0260(parahae) NT01VV0747(CMCP6) NT02VVA0364(YJ016) VC0395_A2163(O395) VC2585(cholerae)
ORTHOMCL1637	11	ASAL:1;CHOLERAE:1;CMCP6:1;FISCHERI:1;HARVEYI:1;MJ11:1;O395:1;PARAHAE:1;PPRO:1;VSPL:1;YJ016:1	11	J	COG0093	Ribosomal protein L14	ABU69741.1(harveyi) ACH65031.1(MJ11) CAG18769.1(Ppro) CAQ78015.1(Asal) CAV20114.1(Vspl) NT01VF0258(fischeri) NT01VP0259(parahae) NT01VV0748(CMCP6) NT02VVA0363(YJ016) VC0395_A2164(O395) VC2586(cholerae)
ORTHOMCL1638	11	ASAL:1;CHOLERAE:1;CMCP6:1;FISCHERI:1;HARVEYI:1;MJ11:1;O395:1;PARAHAE:1;PPRO:1;VSPL:1;YJ016:1	11	J	COG0186	Ribosomal protein S17	ABU69740.1(harveyi) ACH64947.1(MJ11) CAG18768.1(Ppro) CAQ78014.1(Asal) CAV20115.1(Vspl) NT01VF0257(fischeri) NT01VP0258(parahae) NT01VV0749(CMCP6) NT02VVA0362(YJ016) VC0395_A2165(O395) VC2587(cholerae)
ORTHOMCL1639	11	ASAL:1;CHOLERAE:1;CMCP6:1;FISCHERI:1;HARVEYI:1;MJ11:1;O395:1;PARAHAE:1;PPRO:1;VSPL:1;YJ016:1	11	J	COG0255	Ribosomal protein L29	ABU69739.1(harveyi) ACH64994.1(MJ11) CAG18767.1(Ppro) CAQ78013.1(Asal) CAV20116.1(Vspl) NT01VF0256(fischeri) NT01VP0257(parahae) NT01VV0750(CMCP6) NT02VVA0361(YJ016) VC0395_A2166(O395) VC2588(cholerae)
ORTHOMCL1640	11	ASAL:1;CHOLERAE:1;CMCP6:1;FISCHERI:1;HARVEYI:1;MJ11:1;O395:1;PARAHAE:1;PPRO:1;VSPL:1;YJ016:1	11	J	COG0197	Ribosomal protein L16/L10E	ABU69738.1(harveyi) ACH65110.1(MJ11) CAG18766.1(Ppro) CAQ78012.1(Asal) CAV20117.1(Vspl) NT01VF0255(fischeri) NT01VP0256(parahae) NT01VV0751(CMCP6) NT02VVA0360(YJ016) VC0395_A2167(O395) VC2589(cholerae)
ORTHOMCL1641	11	ASAL:1;CHOLERAE:1;CMCP6:1;FISCHERI:1;HARVEYI:1;MJ11:1;O395:1;PARAHAE:1;PPRO:1;VSPL:1;YJ016:1	11	J	COG0092	Ribosomal protein S3	ABU69737.1(harveyi) ACH65024.1(MJ11) CAG18765.1(Ppro) CAQ78011.1(Asal) CAV20118.1(Vspl) NT01VF0254(fischeri) NT01VP0255(parahae) NT01VV0752(CMCP6) NT02VVA0359(YJ016) VC0395_A2168(O395) VC2590(cholerae)
ORTHOMCL1642	11	ASAL:1;CHOLERAE:1;CMCP6:1;FISCHERI:1;HARVEYI:1;MJ11:1;O395:1;PARAHAE:1;PPRO:1;VSPL:1;YJ016:1	11	J	COG0091	Ribosomal protein L22	ABU69736.1(harveyi) ACH65041.1(MJ11) CAG18764.1(Ppro) CAQ78010.1(Asal) CAV20120.1(Vspl) NT01VF0253(fischeri) NT01VP0254(parahae) NT01VV0753(CMCP6) NT02VVA0358(YJ016) VC0395_A2169(O395) VC2591(cholerae)
ORTHOMCL1643	11	ASAL:1;CHOLERAE:1;CMCP6:1;FISCHERI:1;HARVEYI:1;MJ11:1;O395:1;PARAHAE:1;PPRO:1;VSPL:1;YJ016:1	11	J	COG0185	Ribosomal protein S19	ABU69735.1(harveyi) ACH65081.1(MJ11) CAG18763.1(Ppro) CAQ78009.1(Asal) CAV20121.1(Vspl) NT01VF0252(fischeri) NT01VP0253(parahae) NT01VV0754(CMCP6) NT02VVA0357(YJ016) VC0395_A2170(O395) VC2592(cholerae)
ORTHOMCL1644	11	ASAL:1;CHOLERAE:1;CMCP6:1;FISCHERI:1;HARVEYI:1;MJ11:1;O395:1;PARAHAE:1;PPRO:1;VSPL:1;YJ016:1	11	J	COG0090	Ribosomal protein L2	ABU69734.1(harveyi) ACH64853.1(MJ11) CAG18762.1(Ppro) CAQ78008.1(Asal) CAV20122.1(Vspl) NT01VF0251(fischeri) NT01VP0252(parahae) NT01VV0755(CMCP6) NT02VVA0356(YJ016) VC0395_A2171(O395) VC2593(cholerae)
ORTHOMCL1645	11	ASAL:1;CHOLERAE:1;CMCP6:1;FISCHERI:1;HARVEYI:1;MJ11:1;O395:1;PARAHAE:1;PPRO:1;VSPL:1;YJ016:1	11	J	COG0089	Ribosomal protein L23	ABU69733.1(harveyi) ACH65000.1(MJ11) CAG18761.1(Ppro) CAQ78007.1(Asal) CAV20123.1(Vspl) NT01VF0250(fischeri) NT01VP0251(parahae) NT01VV0756(CMCP6) NT02VVA0355(YJ016) VC0395_A2172(O395) VC2594(cholerae)
ORTHOMCL1646	11	ASAL:1;CHOLERAE:1;CMCP6:1;FISCHERI:1;HARVEYI:1;MJ11:1;O395:1;PARAHAE:1;PPRO:1;VSPL:1;YJ016:1	11	J	COG0088	Ribosomal protein L4	ABU69732.1(harveyi) ACH65050.1(MJ11) CAG18760.1(Ppro) CAQ78006.1(Asal) CAV20124.1(Vspl) NT01VF0249(fischeri) NT01VP0250(parahae) NT01VV0757(CMCP6) NT02VVA0354(YJ016) VC0395_A2173(O395) VC2595(cholerae)
ORTHOMCL1647	11	ASAL:1;CHOLERAE:1;CMCP6:1;FISCHERI:1;HARVEYI:1;MJ11:1;O395:1;PARAHAE:1;PPRO:1;VSPL:1;YJ016:1	11	J	COG0087	Ribosomal protein L3	ABU69731.1(harveyi) ACH64889.1(MJ11) CAG18759.1(Ppro) CAQ78005.1(Asal) CAV20125.1(Vspl) NT01VF0248(fischeri) NT01VP0249(parahae) NT01VV0758(CMCP6) NT02VVA0353(YJ016) VC0395_A2174(O395) VC2596(cholerae)
ORTHOMCL1648	11	ASAL:1;CHOLERAE:1;CMCP6:1;FISCHERI:1;HARVEYI:1;MJ11:1;O395:1;PARAHAE:1;PPRO:1;VSPL:1;YJ016:1	11	J	COG0051	Ribosomal protein S10	ABU69730.1(harveyi) ACH64958.1(MJ11) CAG18758.1(Ppro) CAQ78004.1(Asal) CAV20126.1(Vspl) NT01VF0247(fischeri) NT01VP0248(parahae) NT01VV0759(CMCP6) NT02VVA0352(YJ016) VC0395_A2175(O395) VC2597(cholerae)
ORTHOMCL1649	11	ASAL:1;CHOLERAE:1;CMCP6:1;FISCHERI:1;HARVEYI:1;MJ11:1;O395:1;PARAHAE:1;PPRO:1;VSPL:1;YJ016:1	11	J	COG0254	Ribosomal protein L31	ABU69729.1(harveyi) ACH65420.1(MJ11) CAG18697.1(Ppro) CAQ80428.1(Asal) CAV20194.1(Vspl) NT01VF2444(fischeri) NT01VP0247(parahae) NT01VV1318(CMCP6) NT02VVA2829(YJ016) VC0395_A2252(O395) VC2679(cholerae)
ORTHOMCL1667	11	ASAL:1;CHOLERAE:1;CMCP6:1;FISCHERI:1;HARVEYI:1;MJ11:1;O395:1;PARAHAE:1;PPRO:1;VSPL:1;YJ016:1	11	J	COG0267	Ribosomal protein L33	ABU69657.1(harveyi) ACH65099.1(MJ11) CAG18643.1(Ppro) CAQ77875.1(Asal) CAV17216.1(Vspl) NT01VF0136(fischeri) NT01VP0180(parahae) NT01VV0820(CMCP6) NT02VVA0274(YJ016) VC0219(cholerae) VC0395_A2600(O395)
ORTHOMCL1668	11	ASAL:1;CHOLERAE:1;CMCP6:1;FISCHERI:1;HARVEYI:1;MJ11:1;O395:1;PARAHAE:1;PPRO:1;VSPL:1;YJ016:1	11	J	COG0227	Ribosomal protein L28	ABU69656.1(harveyi) ACH64886.1(MJ11) CAG18642.1(Ppro) CAQ77876.1(Asal) CAV17215.1(Vspl) NT01VF0135(fischeri) NT01VP0179(parahae) NT01VV0821(CMCP6) NT02VVA0273(YJ016) VC0218(cholerae) VC0395_A2599(O395)
ORTHOMCL1673	11	ASAL:1;CHOLERAE:1;CMCP6:1;FISCHERI:1;HARVEYI:1;MJ11:1;O395:1;PARAHAE:1;PPRO:1;VSPL:1;YJ016:1	11	J	COG0689	RNase PH	ABU69650.1(harveyi) ACH64836.1(MJ11) CAG18637.1(Ppro) CAQ77892.1(Asal) CAV17209.1(Vspl) NT01VF0117(fischeri) NT01VP0172(parahae) NT01VV0828(CMCP6) NT02VVA0265(YJ016) VC0210(cholerae) VC0395_A2589(O395)
ORTHOMCL1699	11	ASAL:1;CHOLERAE:1;CMCP6:1;FISCHERI:1;HARVEYI:1;MJ11:1;O395:1;PARAHAE:1;PPRO:1;VSPL:1;YJ016:1	11	J	COG1188	Ribosome-associated heat shock protein implicated in the recycling of the 50S subunit (S4 paralog)	ABU69601.1(harveyi) ACH67368.1(MJ11) CAG21754.1(Ppro) CAQ80610.1(Asal) CAV17166.1(Vspl) NT01VF2677(fischeri) NT01VP0126(parahae) NT01VV0874(CMCP6) NT02VVA0201(YJ016) VC0395_A2308(O395) VC2735(cholerae)
ORTHOMCL1704	11	ASAL:1;CHOLERAE:1;CMCP6:1;FISCHERI:1;HARVEYI:1;MJ11:1;O395:1;PARAHAE:1;PPRO:1;VSPL:1;YJ016:1	11	J	COG1490	D-Tyr-tRNAtyr deacylase	ABU69596.1(harveyi) ACH64851.1(MJ11) CAG21759.1(Ppro) CAQ80621.1(Asal) CAV17160.1(Vspl) NT01VF0107(fischeri) NT01VP0121(parahae) NT01VV0879(CMCP6) NT02VVA0196(YJ016) VC0395_A2313(O395) VC2741(cholerae)
ORTHOMCL1755	11	ASAL:1;CHOLERAE:1;CMCP6:1;FISCHERI:1;HARVEYI:1;MJ11:1;O395:1;PARAHAE:1;PPRO:1;VSPL:1;YJ016:1	11	J	COG0752	Glycyl-tRNA synthetase, alpha subunit	ABU69465.1(harveyi) ACH64929.1(MJ11) CAG18511.1(Ppro) CAQ80648.1(Asal) CAV17090.1(Vspl) NT01VF0017(fischeri) NT01VP0020(parahae) NT01VV0981(CMCP6) NT02VVA0018(YJ016) VC0021(cholerae) VC0395_A2498(O395)
ORTHOMCL1756	11	ASAL:1;CHOLERAE:1;CMCP6:1;FISCHERI:1;HARVEYI:1;MJ11:1;O395:1;PARAHAE:1;PPRO:1;VSPL:1;YJ016:1	11	J	COG0751	Glycyl-tRNA synthetase, beta subunit	ABU69464.1(harveyi) ACH65158.1(MJ11) CAG18510.1(Ppro) CAQ80649.1(Asal) CAV17089.1(Vspl) NT01VF0018(fischeri) NT01VP0019(parahae) NT01VV0982(CMCP6) NT02VVA0017(YJ016) VC0020(cholerae) VC0395_A2499(O395)
ORTHOMCL1765	11	ASAL:1;CHOLERAE:1;CMCP6:1;FISCHERI:1;HARVEYI:1;MJ11:1;O395:1;PARAHAE:1;PPRO:1;VSPL:1;YJ016:1	11	J	COG0594	RNase P protein component	ABU69452.1(harveyi) ACH64874.1(MJ11) CAG18459.1(Ppro) CAQ77689.1(Asal) CAV17062.1(Vspl) NT01VF0004(fischeri) NT01VP0004(parahae) NT01VV0995(CMCP6) NT02VVA0004(YJ016) VC0006(cholerae) VC0395_A2513(O395)
ORTHOMCL1790	11	ASAL:1;CHOLERAE:1;CMCP6:1;FISCHERI:1;HARVEYI:1;MJ11:1;O395:1;PARAHAE:1;PPRO:1;VSPL:1;YJ016:1	11	J	COG0144	tRNA and rRNA cytosine-C5-methylases	ABU69408.1(harveyi) ACH65133.1(MJ11) CAG21837.1(Ppro) CAQ77758.1(Asal) CAV20381.1(Vspl) NT01VF2769(fischeri) NT01VP2864(parahae) NT01VV1035(CMCP6) NT02VVA3043(YJ016) VC0044(cholerae) VC0395_A2475(O395)
ORTHOMCL1791	11	ASAL:1;CHOLERAE:1;CMCP6:1;FISCHERI:1;HARVEYI:1;MJ11:1;O395:1;PARAHAE:1;PPRO:1;VSPL:1;YJ016:1	11	J	COG0223	Methionyl-tRNA formyltransferase	ABU69407.1(harveyi) ACH65083.1(MJ11) CAG21836.1(Ppro) CAQ77759.1(Asal) CAV20380.1(Vspl) NT01VF2768(fischeri) NT01VP2863(parahae) NT01VV1037(CMCP6) NT02VVA3042(YJ016) VC0045(cholerae) VC0395_A2474(O395)
ORTHOMCL1792	11	ASAL:1;CHOLERAE:1;CMCP6:1;FISCHERI:1;HARVEYI:1;MJ11:1;O395:1;PARAHAE:1;PPRO:1;VSPL:1;YJ016:1	11	J	COG0242	N-formylmethionyl-tRNA deformylase	ABU69406.1(harveyi) ACH65039.1(MJ11) CAG21835.1(Ppro) CAQ77760.1(Asal) CAV20379.1(Vspl) NT01VF2767(fischeri) NT01VP2862(parahae) NT01VV1038(CMCP6) NT02VVA3041(YJ016) VC0046(cholerae) VC0395_A2473(O395)
ORTHOMCL1798	11	ASAL:1;CHOLERAE:1;CMCP6:1;FISCHERI:1;HARVEYI:1;MJ11:1;O395:1;PARAHAE:1;PPRO:1;VSPL:1;YJ016:1	11	J	COG0009	Putative translation factor (SUA5)	ABU69399.1(harveyi) ACH64993.1(MJ11) CAG21829.1(Ppro) CAQ77767.1(Asal) CAV20372.1(Vspl) NT01VF2760(fischeri) NT01VP2855(parahae) NT01VV1045(CMCP6) NT02VVA3033(YJ016) VC0054(cholerae) VC0395_A2466(O395)
ORTHOMCL1856	11	ASAL:1;CHOLERAE:1;CMCP6:1;FISCHERI:1;HARVEYI:1;MJ11:1;O395:1;PARAHAE:1;PPRO:1;VSPL:1;YJ016:1	11	J	COG2265	SAM-dependent methyltransferases related to tRNA (uracil-5-)-methyltransferase	ABU69290.1(harveyi) ACH67360.1(MJ11) CAG21736.1(Ppro) CAQ80571.1(Asal) CAV20278.1(Vspl) NT01VF2636(fischeri) NT01VP2767(parahae) NT01VV1148(CMCP6) NT02VVA0124(YJ016) VC0154(cholerae) VC0395_A2367(O395)
ORTHOMCL1865	11	ASAL:1;CHOLERAE:1;CMCP6:1;FISCHERI:1;HARVEYI:1;MJ11:1;O395:1;PARAHAE:1;PPRO:1;VSPL:1;YJ016:1	11	J	COG0080	Ribosomal protein L11	ABU69269.1(harveyi) ACH66029.1(MJ11) CAG21720.1(Ppro) CAQ80554.1(Asal) CAV20264.1(Vspl) NT01VF2601(fischeri) NT01VP2754(parahae) NT01VV1171(CMCP6) NT02VVA2979(YJ016) VC0324(cholerae) VC0395_A2726(O395)
ORTHOMCL1866	11	ASAL:1;CHOLERAE:1;CMCP6:1;FISCHERI:1;HARVEYI:1;MJ11:1;O395:1;PARAHAE:1;PPRO:1;VSPL:1;YJ016:1	11	J	COG0081	Ribosomal protein L1	ABU69268.1(harveyi) ACH65344.1(MJ11) CAG21719.1(Ppro) CAQ80553.1(Asal) CAV20263.1(Vspl) NT01VF2598(fischeri) NT01VP2753(parahae) NT01VV1172(CMCP6) NT02VVA2978(YJ016) VC0325(cholerae) VC0395_A2727(O395)
ORTHOMCL1867	11	ASAL:1;CHOLERAE:1;CMCP6:1;FISCHERI:1;HARVEYI:1;MJ11:1;O395:1;PARAHAE:1;PPRO:1;VSPL:1;YJ016:1	11	J	COG0244	Ribosomal protein L10	ABU69267.1(harveyi) ACH67308.1(MJ11) CAG21718.1(Ppro) CAQ80552.1(Asal) CAV20261.1(Vspl) NT01VF2596(fischeri) NT01VP2752(parahae) NT01VV1173(CMCP6) NT02VVA2977(YJ016) VC0326(cholerae) VC0395_A2728(O395)
ORTHOMCL1868	11	ASAL:1;CHOLERAE:1;CMCP6:1;FISCHERI:1;HARVEYI:1;MJ11:1;O395:1;PARAHAE:1;PPRO:1;VSPL:1;YJ016:1	11	J	COG0222	Ribosomal protein L7/L12	ABU69266.1(harveyi) ACH65579.1(MJ11) CAG21717.1(Ppro) CAQ80551.1(Asal) CAV20260.1(Vspl) NT01VF2595(fischeri) NT01VP2751(parahae) NT01VV1174(CMCP6) NT02VVA2976(YJ016) VC0327(cholerae) VC0395_A2729(O395)
ORTHOMCL1881	11	ASAL:1;CHOLERAE:1;CMCP6:1;FISCHERI:1;HARVEYI:1;MJ11:1;O395:1;PARAHAE:1;PPRO:1;VSPL:1;YJ016:1	11	J	COG0042	tRNA-dihydrouridine synthase	ABU69222.1(harveyi) ACH66968.1(MJ11) CAG21694.1(Ppro) CAQ80522.1(Asal) CAV20243.1(Vspl) NT01VF2570(fischeri) NT01VP2715(parahae) NT01VV1193(CMCP6) NT02VVA2956(YJ016) VC0291(cholerae) VC0395_A2686(O395)
ORTHOMCL1882	11	ASAL:1;CHOLERAE:1;CMCP6:1;FISCHERI:1;HARVEYI:1;MJ11:1;O395:1;PARAHAE:1;PPRO:1;VSPL:1;YJ016:1	11	J	COG2264	Ribosomal protein L11 methylase	ABU69221.1(harveyi) ACH66462.1(MJ11) CAG21693.1(Ppro) CAQ80521.1(Asal) CAV20242.1(Vspl) NT01VF2569(fischeri) NT01VP2714(parahae) NT01VV1195(CMCP6) NT02VVA2954(YJ016) VC0293(cholerae) VC0395_A2687(O395)
ORTHOMCL1895	11	ASAL:1;CHOLERAE:1;CMCP6:1;FISCHERI:1;HARVEYI:1;MJ11:1;O395:1;PARAHAE:1;PPRO:1;VSPL:1;YJ016:1	11	J	COG0219	Predicted rRNA methylase (SpoU class)	ABU69200.1(harveyi) ACH65643.1(MJ11) CAG18668.1(Ppro) CAQ80483.1(Asal) CAV20216.1(Vspl) NT01VF2525(fischeri) NT01VP2694(parahae) NT01VV1212(CMCP6) NT02VVA2936(YJ016) VC0395_A2267(O395) VC2695(cholerae)
ORTHOMCL1903	11	ASAL:1;CHOLERAE:1;CMCP6:1;FISCHERI:1;HARVEYI:1;MJ11:1;O395:1;PARAHAE:1;PPRO:1;VSPL:1;YJ016:1	11	J	COG0231	Translation elongation factor P (EF-P)/translation initiation factor 5A (eIF-5A)	ABU69185.1(harveyi) ACH66459.1(MJ11) CAG21667.1(Ppro) CAQ80476.1(Asal) CAV17275.1(Vspl) NT01VF2516(fischeri) NT01VP2677(parahae) NT01VV1225(CMCP6) NT02VVA2922(YJ016) VC0395_A2234(O395) VC2660(cholerae)
ORTHOMCL1908	11	ASAL:1;CHOLERAE:1;CMCP6:1;FISCHERI:1;HARVEYI:1;MJ11:1;O395:1;PARAHAE:1;PPRO:1;VSPL:1;YJ016:1	11	J	COG2269	Truncated, possibly inactive, lysyl-tRNA synthetase (class II)	ABU69178.1(harveyi) ACH66668.1(MJ11) CAG21662.1(Ppro) CAQ80471.1(Asal) CAV17280.1(Vspl) NT01VF2511(fischeri) NT01VP2670(parahae) NT01VV1232(CMCP6) NT02VVA2915(YJ016) VC0395_A2229(O395) VC2655(cholerae)
ORTHOMCL1923	11	ASAL:1;CHOLERAE:1;CMCP6:1;FISCHERI:1;HARVEYI:1;MJ11:1;O395:1;PARAHAE:1;PPRO:1;VSPL:1;YJ016:1	11	J	COG0324	tRNA delta(2)-isopentenylpyrophosphate transferase	ABU69155.1(harveyi) ACH65477.1(MJ11) CAG21649.1(Ppro) CAQ80462.1(Asal) CAV17291.1(Vspl) NT01VF2495(fischeri) NT01VP2648(parahae) NT01VV1252(CMCP6) NT02VVA2892(YJ016) VC0346(cholerae) VC0395_A2757(O395)
ORTHOMCL1933	11	ASAL:1;CHOLERAE:1;CMCP6:1;FISCHERI:1;HARVEYI:1;MJ11:1;O395:1;PARAHAE:1;PPRO:1;VSPL:1;YJ016:1	11	J	COG0566	rRNA methylases	ABU69144.1(harveyi) ACH65782.1(MJ11) CAG21638.1(Ppro) CAQ80451.1(Asal) CAV17301.1(Vspl) NT01VF2484(fischeri) NT01VP2636(parahae) NT01VV1264(CMCP6) NT02VVA2880(YJ016) VC0395_A2176(O395) VC2598(cholerae)
ORTHOMCL1935	11	ASAL:1;CHOLERAE:1;CMCP6:1;FISCHERI:1;HARVEYI:1;MJ11:1;O395:1;PARAHAE:1;PPRO:1;VSPL:1;YJ016:1	11	J	COG0180	Tryptophanyl-tRNA synthetase	ABU69142.1(harveyi) ACH66142.1(MJ11) CAG18725.1(Ppro) CAQ80412.1(Asal) CAV20159.1(Vspl) NT01VF2457(fischeri) NT01VP2634(parahae) NT01VV1266(CMCP6) NT02VVA2878(YJ016) VC0395_A2200(O395) VC2623(cholerae)
ORTHOMCL1959	11	ASAL:1;CHOLERAE:1;CMCP6:1;FISCHERI:1;HARVEYI:1;MJ11:1;O395:1;PARAHAE:1;PPRO:1;VSPL:1;YJ016:1	11	J	COG0048	Ribosomal protein S12	ABU69117.1(harveyi) ACH64937.1(MJ11) CAG18752.1(Ppro) CAQ77995.1(Asal) CAV20130.1(Vspl) NT01VF0242(fischeri) NT01VP2608(parahae) NT01VV1296(CMCP6) NT02VVA2851(YJ016) VC0359(cholerae) VC0395_A2771(O395)
ORTHOMCL1960	11	ASAL:1;CHOLERAE:1;CMCP6:1;FISCHERI:1;HARVEYI:1;MJ11:1;O395:1;PARAHAE:1;PPRO:1;VSPL:1;YJ016:1	11	J	COG0049	Ribosomal protein S7	ABU69116.1(harveyi) ACH65009.1(MJ11) CAG18753.1(Ppro) CAQ77996.1(Asal) CAV20129.1(Vspl) NT01VF0243(fischeri) NT01VP2607(parahae) NT01VV1297(CMCP6) NT02VVA2850(YJ016) VC0360(cholerae) VC0395_A2772(O395)
ORTHOMCL1983	11	ASAL:1;CHOLERAE:1;CMCP6:1;FISCHERI:1;HARVEYI:1;MJ11:1;O395:1;PARAHAE:1;PPRO:1;VSPL:1;YJ016:1	11	J	COG0360	Ribosomal protein S6	ABU69083.1(harveyi) ACH67062.1(MJ11) CAG21637.1(Ppro) CAQ80450.1(Asal) CAV17302.1(Vspl) NT01VF2483(fischeri) NT01VP2576(parahae) NT01VV1343(CMCP6) NT02VVA2803(YJ016) VC0366(cholerae) VC0395_A2777(O395)
ORTHOMCL1984	11	ASAL:1;CHOLERAE:1;CMCP6:1;FISCHERI:1;HARVEYI:1;MJ11:1;O395:1;PARAHAE:1;PPRO:1;VSPL:1;YJ016:1	11	J	COG0238	Ribosomal protein S18	ABU69081.1(harveyi) ACH66388.1(MJ11) CAG21635.1(Ppro) CAQ80448.1(Asal) CAV17303.1(Vspl) NT01VF2482(fischeri) NT01VP2575(parahae) NT01VV1345(CMCP6) NT02VVA2801(YJ016) VC0368(cholerae) VC0395_A2779(O395)
ORTHOMCL1985	11	ASAL:1;CHOLERAE:1;CMCP6:1;FISCHERI:1;HARVEYI:1;MJ11:1;O395:1;PARAHAE:1;PPRO:1;VSPL:1;YJ016:1	11	J	COG0359	Ribosomal protein L9	ABU69080.1(harveyi) ACH66443.1(MJ11) CAG21634.1(Ppro) CAQ80447.1(Asal) CAV17304.1(Vspl) NT01VF2481(fischeri) NT01VP2574(parahae) NT01VV1346(CMCP6) NT02VVA2800(YJ016) VC0369(cholerae) VC0395_A2780(O395)
ORTHOMCL1990	11	ASAL:1;CHOLERAE:1;CMCP6:1;FISCHERI:1;HARVEYI:1;MJ11:1;O395:1;PARAHAE:1;PPRO:1;VSPL:1;YJ016:1	11	J	COG0042	tRNA-dihydrouridine synthase	ABU69069.1(harveyi) ACH65005.1(MJ11) CAG21623.1(Ppro) CAQ78084.1(Asal) CAV17316.1(Vspl) NT01VF0319(fischeri) NT01VP2564(parahae) NT01VV1354(CMCP6) NT02VVA2791(YJ016) VC0379(cholerae) VC0395_A2790(O395)
ORTHOMCL303	11	ASAL:1;CHOLERAE:1;CMCP6:1;FISCHERI:1;HARVEYI:1;MJ11:1;O395:1;PARAHAE:1;PPRO:1;VSPL:1;YJ016:1	11	J	COG0023	Translation initiation factor 1 (eIF-1/SUI1) and related proteins	ABU73677.1(harveyi) ACH63716.1(MJ11) CAG22805.1(Ppro) CAQ81390.1(Asal) CAV26452.1(Vspl) NT01VFA0586(fischeri) NT01VPA0835(parahae) NT01VVA0283(CMCP6) NT02VV0779(YJ016) VC0395_0513(O395) VCA0570(cholerae)
ORTHOMCL438	11	ASAL:1;CHOLERAE:1;CMCP6:1;FISCHERI:1;HARVEYI:1;MJ11:1;O395:1;PARAHAE:1;PPRO:1;VSPL:1;YJ016:1	11	J	COG1530	Ribonucleases G and E	ABU72595.1(harveyi) ACH67084.1(MJ11) CAG21572.1(Ppro) CAQ78172.1(Asal) CAV17354.1(Vspl) NT01VF0400(fischeri) NT01VP2526(parahae) NT01VV1400(CMCP6) NT02VVA2749(YJ016) VC0395_A2838(O395) VC0419(cholerae)
ORTHOMCL443	11	ASAL:1;CHOLERAE:1;CMCP6:1;FISCHERI:1;HARVEYI:1;MJ11:1;O395:1;PARAHAE:1;PPRO:1;VSPL:1;YJ016:1	11	J	COG0564	Pseudouridylate synthases, 23S RNA-specific	ABU72588.1(harveyi) ACH65161.1(MJ11) CAG18840.1(Ppro) CAQ78038.1(Asal) CAV17360.1(Vspl) NT01VF0283(fischeri) NT01VP2517(parahae) NT01VV1406(CMCP6) NT02VVA2743(YJ016) VC0395_A2087(O395) VC2505(cholerae)
ORTHOMCL450	11	ASAL:1;CHOLERAE:1;CMCP6:1;FISCHERI:1;HARVEYI:1;MJ11:1;O395:1;PARAHAE:1;PPRO:1;VSPL:1;YJ016:1	11	J	COG1544	Ribosome-associated protein Y (PSrp-1)	ABU72579.1(harveyi) ACH65703.1(MJ11) CAG21562.1(Ppro) CAQ78182.1(Asal) CAV20035.1(Vspl) NT01VF0410(fischeri) NT01VP2509(parahae) NT01VV0690(CMCP6) NT02VVA0420(YJ016) VC0395_A2110(O395) VC2530(cholerae)
ORTHOMCL465	11	ASAL:1;CHOLERAE:1;CMCP6:1;FISCHERI:1;HARVEYI:1;MJ11:1;O395:1;PARAHAE:1;PPRO:1;VSPL:1;YJ016:1	11	J	COG0251	Putative translation initiation inhibitor, yjgF family	ABU72563.1(harveyi) ACH66351.1(MJ11) CAG18901.1(Ppro) CAQ78202.1(Asal) CAV20006.1(Vspl) NT01VF0428(fischeri) NT01VP2494(parahae) NT01VV1408(CMCP6) NT02VVA2741(YJ016) VC0395_A2094(O395) VC2512(cholerae)
ORTHOMCL469	11	ASAL:1;CHOLERAE:1;CMCP6:1;FISCHERI:1;HARVEYI:1;MJ11:1;O395:1;PARAHAE:1;PPRO:1;VSPL:1;YJ016:1	11	J	COG0525	Valyl-tRNA synthetase	ABU72551.1(harveyi) ACH66475.1(MJ11) CAG18914.1(Ppro) CAQ78209.1(Asal) CAV19986.1(Vspl) NT01VF0435(fischeri) NT01VP2484(parahae) NT01VV1421(CMCP6) NT02VVA2729(YJ016) VC0395_A2085(O395) VC2503(cholerae)
ORTHOMCL523	11	ASAL:1;CHOLERAE:1;CMCP6:1;FISCHERI:1;HARVEYI:1;MJ11:1;O395:1;PARAHAE:1;PPRO:1;VSPL:1;YJ016:1	11	J	COG2265	SAM-dependent methyltransferases related to tRNA (uracil-5-)-methyltransferase	ABU72465.1(harveyi) ACH67211.1(MJ11) CAG21399.1(Ppro) CAQ80203.1(Asal) CAV19816.1(Vspl) NT01VF2237(fischeri) NT01VP2409(parahae) NT01VV1508(CMCP6) NT02VVA2648(YJ016) VC0395_A2030(O395) VC2452(cholerae)
ORTHOMCL539	11	ASAL:1;CHOLERAE:1;CMCP6:1;FISCHERI:1;HARVEYI:1;MJ11:1;O395:1;PARAHAE:1;PPRO:1;VSPL:1;YJ016:1	11	J	COG0013	Alanyl-tRNA synthetase	ABU72447.1(harveyi) ACH67270.1(MJ11) CAG21383.1(Ppro) CAQ78320.1(Asal) CAV19764.1(Vspl) NT01VF0577(fischeri) NT01VP2391(parahae) NT01VV1526(CMCP6) NT02VVA2631(YJ016) VC0395_A0072(O395) VC0545(cholerae)
ORTHOMCL552	11	ASAL:1;CHOLERAE:1;CMCP6:1;FISCHERI:1;HARVEYI:1;MJ11:1;O395:1;PARAHAE:1;PPRO:1;VSPL:1;YJ016:1	11	J	COG0228	Ribosomal protein S16	ABU72425.1(harveyi) ACH65619.1(MJ11) CAG21369.1(Ppro) CAQ78334.1(Asal) CAV19737.1(Vspl) NT01VF0600(fischeri) NT01VP2376(parahae) NT01VV1542(CMCP6) NT02VVA2616(YJ016) VC0395_A0095(O395) VC0561(cholerae)
ORTHOMCL553	11	ASAL:1;CHOLERAE:1;CMCP6:1;FISCHERI:1;HARVEYI:1;MJ11:1;O395:1;PARAHAE:1;PPRO:1;VSPL:1;YJ016:1	11	J	COG0806	RimM protein, required for 16S rRNA processing	ABU72424.1(harveyi) ACH65978.1(MJ11) CAG21368.1(Ppro) CAQ78335.1(Asal) CAV19735.1(Vspl) NT01VF0601(fischeri) NT01VP2375(parahae) NT01VV1543(CMCP6) NT02VVA2615(YJ016) VC0395_A0096(O395) VC0562(cholerae)
ORTHOMCL554	11	ASAL:1;CHOLERAE:1;CMCP6:1;FISCHERI:1;HARVEYI:1;MJ11:1;O395:1;PARAHAE:1;PPRO:1;VSPL:1;YJ016:1	11	J	COG0336	tRNA-(guanine-N1)-methyltransferase	ABU72423.1(harveyi) ACH66933.1(MJ11) CAG21367.1(Ppro) CAQ78336.1(Asal) CAV19733.1(Vspl) NT01VF0602(fischeri) NT01VP2374(parahae) NT01VV1544(CMCP6) NT02VVA2614(YJ016) VC0395_A0097(O395) VC0563(cholerae)
ORTHOMCL555	11	ASAL:1;CHOLERAE:1;CMCP6:1;FISCHERI:1;HARVEYI:1;MJ11:1;O395:1;PARAHAE:1;PPRO:1;VSPL:1;YJ016:1	11	J	COG0335	Ribosomal protein L19	ABU72422.1(harveyi) ACH66285.1(MJ11) CAG21366.1(Ppro) CAQ78337.1(Asal) CAV19731.1(Vspl) NT01VF0603(fischeri) NT01VP2373(parahae) NT01VV1545(CMCP6) NT02VVA2613(YJ016) VC0395_A0098(O395) VC0564(cholerae)
ORTHOMCL575	11	ASAL:1;CHOLERAE:1;CMCP6:1;FISCHERI:1;HARVEYI:1;MJ11:1;O395:1;PARAHAE:1;PPRO:1;VSPL:1;YJ016:1	11	J	COG0617	tRNA nucleotidyltransferase/poly(A) polymerase	ABU72393.1(harveyi) ACH67200.1(MJ11) CAG21479.1(Ppro) CAQ80291.1(Asal) CAV19687.1(Vspl) NT01VF2336(fischeri) NT01VP2349(parahae) NT01VV1571(CMCP6) NT02VVA2590(YJ016) VC0395_A0125(O395) VC0594(cholerae)
ORTHOMCL596	11	ASAL:1;CHOLERAE:1;CMCP6:1;FISCHERI:1;HARVEYI:1;MJ11:1;O395:1;PARAHAE:1;PPRO:1;VSPL:1;YJ016:1	11	J	COG2813	16S RNA G1207 methylase RsmC	ABU72366.1(harveyi) ACH65964.1(MJ11) CAG18950.1(Ppro) CAQ80258.1(Asal) CAV19661.1(Vspl) NT01VF2297(fischeri) NT01VP2323(parahae) NT01VV1601(CMCP6) NT02VVA2560(YJ016) VC0395_A0151(O395) VC0623(cholerae)
ORTHOMCL604	11	ASAL:1;CHOLERAE:1;CMCP6:1;FISCHERI:1;HARVEYI:1;MJ11:1;O395:1;PARAHAE:1;PPRO:1;VSPL:1;YJ016:1	11	J	COG1534	Predicted RNA-binding protein containing KH domain, possibly ribosomal protein	ABU72351.1(harveyi) ACH66735.1(MJ11) CAG19025.1(Ppro) CAQ78275.1(Asal) CAV19649.1(Vspl) NT01VF0513(fischeri) NT01VP2311(parahae) NT01VV1615(CMCP6) NT02VVA2547(YJ016) VC0395_A0164(O395) VC0635(cholerae)
ORTHOMCL605	11	ASAL:1;CHOLERAE:1;CMCP6:1;FISCHERI:1;HARVEYI:1;MJ11:1;O395:1;PARAHAE:1;PPRO:1;VSPL:1;YJ016:1	11	J	COG0293	23S rRNA methylase	ABU72350.1(harveyi) ACH65749.1(MJ11) CAG19026.1(Ppro) CAQ78276.1(Asal) CAV19648.1(Vspl) NT01VF0514(fischeri) NT01VP2310(parahae) NT01VV1616(CMCP6) NT02VVA2546(YJ016) VC0395_A0165(O395) VC0636(cholerae)
ORTHOMCL612	11	ASAL:1;CHOLERAE:1;CMCP6:1;FISCHERI:1;HARVEYI:1;MJ11:1;O395:1;PARAHAE:1;PPRO:1;VSPL:1;YJ016:1	11	J	COG0532	Translation initiation factor 2 (IF-2; GTPase)	ABU72343.1(harveyi) ACH65211.1(MJ11) CAG19033.1(Ppro) CAQ78283.1(Asal) CAV19641.1(Vspl) NT01VF0524(fischeri) NT01VP2303(parahae) NT01VV1623(CMCP6) NT02VVA2539(YJ016) VC0395_A0174(O395) VC0643(cholerae)
ORTHOMCL613	11	ASAL:1;CHOLERAE:1;CMCP6:1;FISCHERI:1;HARVEYI:1;MJ11:1;O395:1;PARAHAE:1;PPRO:1;VSPL:1;YJ016:1	11	J	COG0858	Ribosome-binding factor A	ABU72342.1(harveyi) ACH65428.1(MJ11) CAG19034.1(Ppro) CAQ78284.1(Asal) CAV19640.1(Vspl) NT01VF0525(fischeri) NT01VP2302(parahae) NT01VV1624(CMCP6) NT02VVA2538(YJ016) VC0395_A0175(O395) VC0644(cholerae)
ORTHOMCL614	11	ASAL:1;CHOLERAE:1;CMCP6:1;FISCHERI:1;HARVEYI:1;MJ11:1;O395:1;PARAHAE:1;PPRO:1;VSPL:1;YJ016:1	11	J	COG0130	Pseudouridine synthase	ABU72341.1(harveyi) ACH65915.1(MJ11) CAG19035.1(Ppro) CAQ78285.1(Asal) CAV19639.1(Vspl) NT01VF0526(fischeri) NT01VP2301(parahae) NT01VV1625(CMCP6) NT02VVA2537(YJ016) VC0395_A0176(O395) VC0645(cholerae)
ORTHOMCL615	11	ASAL:1;CHOLERAE:1;CMCP6:1;FISCHERI:1;HARVEYI:1;MJ11:1;O395:1;PARAHAE:1;PPRO:1;VSPL:1;YJ016:1	11	J	COG1185	Polyribonucleotide nucleotidyltransferase (polynucleotide phosphorylase)	ABU72340.1(harveyi) ACH67066.1(MJ11) CAG19037.1(Ppro) CAQ78287.1(Asal) CAV19637.1(Vspl) NT01VF0528(fischeri) NT01VP2299(parahae) NT01VV1634(CMCP6) NT02VVA2529(YJ016) VC0395_A0178(O395) VC0647(cholerae)
ORTHOMCL624	11	ASAL:1;CHOLERAE:1;CMCP6:1;FISCHERI:1;HARVEYI:1;MJ11:1;O395:1;PARAHAE:1;PPRO:1;VSPL:1;YJ016:1	11	J	COG4108	Peptide chain release factor RF-3	ABU72328.1(harveyi) ACH67287.1(MJ11) CAG19046.1(Ppro) CAQ78298.1(Asal) CAV19626.1(Vspl) NT01VF0538(fischeri) NT01VP2287(parahae) NT01VV1647(CMCP6) NT02VVA2516(YJ016) VC0395_A0190(O395) VC0659(cholerae)
ORTHOMCL658	11	ASAL:1;CHOLERAE:1;CMCP6:1;FISCHERI:1;HARVEYI:1;MJ11:1;O395:1;PARAHAE:1;PPRO:1;VSPL:1;YJ016:1	11	J	COG2813	16S RNA G1207 methylase RsmC	ABU72225.1(harveyi) ACH66233.1(MJ11) CAG19232.1(Ppro) CAQ78632.1(Asal) CAV17685.1(Vspl) NT01VF0784(fischeri) NT01VP2204(parahae) NT01VV1742(CMCP6) NT02VVA2424(YJ016) VC0395_A1886(O395) VC2297(cholerae)
ORTHOMCL673	11	ASAL:1;CHOLERAE:1;CMCP6:1;FISCHERI:1;HARVEYI:1;MJ11:1;O395:1;PARAHAE:1;PPRO:1;VSPL:1;YJ016:1	11	J	COG0442	Prolyl-tRNA synthetase	ABU72201.1(harveyi) ACH65387.1(MJ11) CAG21278.1(Ppro) CAQ78577.1(Asal) CAV19528.1(Vspl) NT01VF0742(fischeri) NT01VP2184(parahae) NT01VV1761(CMCP6) NT02VVA2404(YJ016) VC0395_A0400(O395) VC0875(cholerae)
ORTHOMCL680	11	ASAL:1;CHOLERAE:1;CMCP6:1;FISCHERI:1;HARVEYI:1;MJ11:1;O395:1;PARAHAE:1;PPRO:1;VSPL:1;YJ016:1	11	J	COG0564	Pseudouridylate synthases, 23S RNA-specific	ABU72190.1(harveyi) ACH65531.1(MJ11) CAG21307.1(Ppro) CAQ78398.1(Asal) CAV19518.1(Vspl) NT01VF0669(fischeri) NT01VP2173(parahae) NT01VV1778(CMCP6) NT02VVA2392(YJ016) VC0395_A0411(O395) VC0888(cholerae)
ORTHOMCL683	11	ASAL:1;CHOLERAE:1;CMCP6:1;FISCHERI:1;HARVEYI:1;MJ11:1;O395:1;PARAHAE:1;PPRO:1;VSPL:1;YJ016:1	11	J	COG0024	Methionine aminopeptidase	ABU72187.1(harveyi) ACH65598.1(MJ11) CAG21303.1(Ppro) CAQ80112.1(Asal) CAV19515.1(Vspl) NT01VF2102(fischeri) NT01VP2170(parahae) NT01VV1781(CMCP6) NT02VVA2389(YJ016) VC0395_A1852(O395) VC2261(cholerae)
ORTHOMCL684	11	ASAL:1;CHOLERAE:1;CMCP6:1;FISCHERI:1;HARVEYI:1;MJ11:1;O395:1;PARAHAE:1;PPRO:1;VSPL:1;YJ016:1	11	J	COG0052	Ribosomal protein S2	ABU72186.1(harveyi) ACH67266.1(MJ11) CAG21302.1(Ppro) CAQ80111.1(Asal) CAV19514.1(Vspl) NT01VF2101(fischeri) NT01VP2169(parahae) NT01VV1782(CMCP6) NT02VVA2388(YJ016) VC0395_A1851(O395) VC2260(cholerae)
ORTHOMCL685	11	ASAL:1;CHOLERAE:1;CMCP6:1;FISCHERI:1;HARVEYI:1;MJ11:1;O395:1;PARAHAE:1;PPRO:1;VSPL:1;YJ016:1	11	J	COG0264	Translation elongation factor Ts	ABU72185.1(harveyi) ACH66635.1(MJ11) CAG21301.1(Ppro) CAQ80110.1(Asal) CAV19513.1(Vspl) NT01VF2100(fischeri) NT01VP2168(parahae) NT01VV1783(CMCP6) NT02VVA2387(YJ016) VC0395_A1850(O395) VC2259(cholerae)
ORTHOMCL687	11	ASAL:1;CHOLERAE:1;CMCP6:1;FISCHERI:1;HARVEYI:1;MJ11:1;O395:1;PARAHAE:1;PPRO:1;VSPL:1;YJ016:1	11	J	COG0233	Ribosome recycling factor	ABU72183.1(harveyi) ACH66421.1(MJ11) CAG21299.1(Ppro) CAQ80108.1(Asal) CAV19511.1(Vspl) NT01VF2098(fischeri) NT01VP2166(parahae) NT01VV1785(CMCP6) NT02VVA2385(YJ016) VC0395_A1848(O395) VC2257(cholerae)
ORTHOMCL774	11	ASAL:1;CHOLERAE:1;CMCP6:1;FISCHERI:1;HARVEYI:1;MJ11:1;O395:1;PARAHAE:1;PPRO:1;VSPL:1;YJ016:1	11	J	COG2890	Methylase of polypeptide chain release factors	ABU72064.1(harveyi) ACH66202.1(MJ11) CAG19378.1(Ppro) CAQ79852.1(Asal) CAV17875.1(Vspl) NT01VF1940(fischeri) NT01VP2057(parahae) NT01VV1901(CMCP6) NT02VVA2267(YJ016) VC0395_A1700(O395) VC2118(cholerae)
ORTHOMCL783	11	ASAL:1;CHOLERAE:1;CMCP6:1;FISCHERI:1;HARVEYI:1;MJ11:1;O395:1;PARAHAE:1;PPRO:1;VSPL:1;YJ016:1	11	J	COG0101	Pseudouridylate synthase	ABU72050.1(harveyi) ACH65202.1(MJ11) CAG21031.1(Ppro) CAQ78760.1(Asal) CAV17914.1(Vspl) NT01VF1823(fischeri) NT01VP2045(parahae) NT01VV1911(CMCP6) NT02VVA2256(YJ016) VC0395_A0520(O395) VC0999(cholerae)
ORTHOMCL847	11	ASAL:1;CHOLERAE:1;CMCP6:1;FISCHERI:1;HARVEYI:1;MJ11:1;O395:1;PARAHAE:1;PPRO:1;VSPL:1;YJ016:1	11	J	COG0143	Methionyl-tRNA synthetase	ABU71880.1(harveyi) ACH66959.1(MJ11) CAG19579.1(Ppro) CAQ79910.1(Asal) CAV18060.1(Vspl) NT01VF1883(fischeri) NT01VP1931(parahae) NT01VV2940(CMCP6) NT02VVA1208(YJ016) VC0395_A0554(O395) VC1036(cholerae)
ORTHOMCL852	11	ASAL:1;CHOLERAE:1;CMCP6:1;FISCHERI:1;HARVEYI:1;MJ11:1;O395:1;PARAHAE:1;PPRO:1;VSPL:1;YJ016:1	11	J	COG1530	Ribonucleases G and E	ABU71871.1(harveyi) ACH65967.1(MJ11) CAG19597.1(Ppro) CAQ79917.1(Asal) CAV18067.1(Vspl) NT01VF1877(fischeri) NT01VP1924(parahae) NT01VV2931(CMCP6) NT02VVA1216(YJ016) VC0395_A1615(O395) VC2030(cholerae)
ORTHOMCL853	11	ASAL:1;CHOLERAE:1;CMCP6:1;FISCHERI:1;HARVEYI:1;MJ11:1;O395:1;PARAHAE:1;PPRO:1;VSPL:1;YJ016:1	11	J	COG0564	Pseudouridylate synthases, 23S RNA-specific	ABU71870.1(harveyi) ACH66997.1(MJ11) CAG19598.1(Ppro) CAQ79918.1(Asal) CAV18069.1(Vspl) NT01VF1876(fischeri) NT01VP1923(parahae) NT01VV2930(CMCP6) NT02VVA1217(YJ016) VC0395_A1614(O395) VC2028(cholerae)
ORTHOMCL856	11	ASAL:1;CHOLERAE:1;CMCP6:1;FISCHERI:1;HARVEYI:1;MJ11:1;O395:1;PARAHAE:1;PPRO:1;VSPL:1;YJ016:1	11	J	COG0333	Ribosomal protein L32	ABU71865.1(harveyi) ACH66738.1(MJ11) CAG19602.1(Ppro) CAQ79921.1(Asal) CAV18072.1(Vspl) NT01VF1873(fischeri) NT01VP1920(parahae) NT01VV2927(CMCP6) NT02VVA1220(YJ016) VC0395_A1611(O395) VC2025(cholerae)
ORTHOMCL875	11	ASAL:1;CHOLERAE:1;CMCP6:1;FISCHERI:1;HARVEYI:1;MJ11:1;O395:1;PARAHAE:1;PPRO:1;VSPL:1;YJ016:1	11	J	COG0539	Ribosomal protein S1	ABU71813.1(harveyi) ACH65740.1(MJ11) CAG20833.1(Ppro) CAQ79905.1(Asal) CAV19233.1(Vspl) NT01VF1888(fischeri) NT01VP1893(parahae) NT01VV2895(CMCP6) NT02VVA1247(YJ016) VC0395_A1505(O395) VC1915(cholerae)
ORTHOMCL893	11	ASAL:1;CHOLERAE:1;CMCP6:1;FISCHERI:1;HARVEYI:1;MJ11:1;O395:1;PARAHAE:1;PPRO:1;VSPL:1;YJ016:1	11	J	COG0009	Putative translation factor (SUA5)	ABU71709.1(harveyi) ACH66716.1(MJ11) CAG20865.1(Ppro) CAQ78841.1(Asal) CAV19141.1(Vspl) NT01VF1121(fischeri) NT01VP1819(parahae) NT01VV2976(CMCP6) NT02VVA1175(YJ016) VC0395_A0799(O395) VC1178(cholerae)
ORTHOMCL894	11	ASAL:1;CHOLERAE:1;CMCP6:1;FISCHERI:1;HARVEYI:1;MJ11:1;O395:1;PARAHAE:1;PPRO:1;VSPL:1;YJ016:1	11	J	COG1187	16S rRNA uridine-516 pseudouridylate synthase and related pseudouridylate synthases	ABU71707.1(harveyi) ACH65928.1(MJ11) CAG20864.1(Ppro) CAQ78844.1(Asal) CAV19140.1(Vspl) NT01VF1124(fischeri) NT01VP1817(parahae) NT01VV2974(CMCP6) NT02VVA1177(YJ016) VC0395_A0800(O395) VC1179(cholerae)
ORTHOMCL896	11	ASAL:1;CHOLERAE:1;CMCP6:1;FISCHERI:1;HARVEYI:1;MJ11:1;O395:1;PARAHAE:1;PPRO:1;VSPL:1;YJ016:1	11	J	COG0231	Translation elongation factor P (EF-P)/translation initiation factor 5A (eIF-5A)	ABU71705.1(harveyi) ACH65929.1(MJ11) CAG20319.1(Ppro) CAQ79221.1(Asal) CAV19137.1(Vspl) NT01VF1366(fischeri) NT01VP1815(parahae) NT01VV2972(CMCP6) NT02VVA1179(YJ016) VC0395_A0829(O395) VC1209(cholerae)
ORTHOMCL917	11	ASAL:1;CHOLERAE:1;CMCP6:1;FISCHERI:1;HARVEYI:1;MJ11:1;O395:1;PARAHAE:1;PPRO:1;VSPL:1;YJ016:1	11	J	COG0564	Pseudouridylate synthases, 23S RNA-specific	ABU71649.1(harveyi) ACH67251.1(MJ11) CAG20893.1(Ppro) CAQ78827.1(Asal) CAV19155.1(Vspl) NT01VF1105(fischeri) NT01VP1118(parahae) NT01VV2786(CMCP6) NT02VVA1349(YJ016) VC0395_A1273(O395) VC1668(cholerae)
ORTHOMCL923	11	ASAL:1;CHOLERAE:1;CMCP6:1;FISCHERI:1;HARVEYI:1;MJ11:1;O395:1;PARAHAE:1;PPRO:1;VSPL:1;YJ016:1	11	J	COG1825	Ribosomal protein L25 (general stress protein Ctc)	ABU71623.1(harveyi) ACH66048.1(MJ11) CAG19945.1(Ppro) CAQ79769.1(Asal) CAV19044.1(Vspl) NT01VF0940(fischeri) NT01VP1139(parahae) NT01VV2771(CMCP6) NT02VVA1363(YJ016) VC0395_A1246(O395) VC1640(cholerae)
ORTHOMCL928	11	ASAL:1;CHOLERAE:1;CMCP6:1;FISCHERI:1;HARVEYI:1;MJ11:1;O395:1;PARAHAE:1;PPRO:1;VSPL:1;YJ016:1	11	J	COG1187	16S rRNA uridine-516 pseudouridylate synthase and related pseudouridylate synthases	ABU71616.1(harveyi) ACH66075.1(MJ11) CAG19955.1(Ppro) CAQ79703.1(Asal) CAV19036.1(Vspl) NT01VF0959(fischeri) NT01VP1144(parahae) NT01VV2765(CMCP6) NT02VVA1368(YJ016) VC0395_A1241(O395) VC1635(cholerae)
ORTHOMCL27	11	ASAL:2;CHOLERAE:2;CMCP6:2;FISCHERI:1;HARVEYI:1;MJ11:1;O395:2;PARAHAE:2;PPRO:5;VSPL:2;YJ016:2	22	K	COG1278	Cold shock proteins	ABU74309.1(harveyi) ACH64233.1(MJ11) CAG20313.1(Ppro) CAG21909.1(Ppro) CAG23638.1(Ppro) CAG23708.1(Ppro) CAG23776.1(Ppro) CAQ77736.1(Asal) CAQ81788.1(Asal) CAV17207.1(Vspl) CAV25748.1(Vspl) NT01VFA1105(fischeri) NT01VP1758(parahae) NT01VPA1220(parahae) NT01VV2683(CMCP6) NT01VVA0501(CMCP6) NT02VV1019(YJ016) NT02VVA1446(YJ016) VC0395_0306(O395) VC0395_1111(O395) VCA0166(cholerae) VCA0933(cholerae)
ORTHOMCL85	11	ASAL:2;CHOLERAE:1;CMCP6:1;FISCHERI:2;HARVEYI:1;MJ11:2;O395:1;PARAHAE:1;PPRO:1;VSPL:1;YJ016:1	14	K	COG0583	Transcriptional regulator	ABU70366.1(harveyi) ACH66641.1(MJ11) ACH66922.1(MJ11) CAG19807.1(Ppro) CAQ78918.1(Asal) CAQ79271.1(Asal) CAV17895.1(Vspl) NT01VF1183(fischeri) NT01VF1416(fischeri) NT01VP0824(parahae) NT01VV0126(CMCP6) NT02VVA1010(YJ016) VC0395_A1542(O395) VC1955(cholerae)
ORTHOMCL101	11	ASAL:2;CHOLERAE:1;CMCP6:1;FISCHERI:1;HARVEYI:1;MJ11:1;O395:1;PARAHAE:1;PPRO:2;VSPL:1;YJ016:1	13	K	COG2207	AraC-type DNA-binding domain-containing proteins	ABU74171.1(harveyi) ACH66600.1(MJ11) CAG21950.1(Ppro) CAG23789.1(Ppro) CAQ78872.1(Asal) CAQ78897.1(Asal) CAV19333.1(Vspl) NT01VF1162(fischeri) NT01VPA0496(parahae) NT01VVA0569(CMCP6) NT02VV1085(YJ016) VC0395_0236(O395) VCA1001(cholerae)
ORTHOMCL191	11	ASAL:1;CHOLERAE:1;CMCP6:1;FISCHERI:2;HARVEYI:1;MJ11:1;O395:1;PARAHAE:1;PPRO:1;VSPL:1;YJ016:1	12	K	COG0568	DNA-directed RNA polymerase, sigma subunit (sigma70/sigma32)	ABU69305.1(harveyi) ACH67336.1(MJ11) CAG18594.1(Ppro) CAQ80584.1(Asal) CAV20295.1(Vspl) NT01VF2649(fischeri) NT01VF2650(fischeri) NT01VP2781(parahae) NT01VV1136(CMCP6) NT02VVA0110(YJ016) VC0150(cholerae) VC0395_A2371(O395)
ORTHOMCL192	11	ASAL:1;CHOLERAE:1;CMCP6:1;FISCHERI:2;HARVEYI:1;MJ11:1;O395:1;PARAHAE:1;PPRO:1;VSPL:1;YJ016:1	12	K	COG0086	DNA-directed RNA polymerase, beta' subunit/160 kD subunit	ABU69264.1(harveyi) ACH66789.1(MJ11) CAG21715.1(Ppro) CAQ80549.1(Asal) CAV20258.1(Vspl) NT01VF2591(fischeri) NT01VF2592(fischeri) NT01VP2749(parahae) NT01VV1176(CMCP6) NT02VVA2974(YJ016) VC0329(cholerae) VC0395_A2731(O395)
ORTHOMCL190	11	ASAL:1;CHOLERAE:1;CMCP6:1;FISCHERI:1;HARVEYI:2;MJ11:1;O395:1;PARAHAE:1;PPRO:1;VSPL:1;YJ016:1	12	K	COG0640	Predicted transcriptional regulators	ABU69325.1(harveyi) ABU73010.1(harveyi) ACH66015.1(MJ11) CAG20606.1(Ppro) CAQ80503.1(Asal) CAV20312.1(Vspl) NT01VF2541(fischeri) NT01VP2798(parahae) NT01VV1120(CMCP6) NT02VVA0094(YJ016) VC0395_A0586(O395) VC1068(cholerae)
ORTHOMCL1023	11	ASAL:1;CHOLERAE:1;CMCP6:1;FISCHERI:1;HARVEYI:1;MJ11:1;O395:1;PARAHAE:1;PPRO:1;VSPL:1;YJ016:1	11	K	COG0846	NAD-dependent protein deacetylases, SIR2 family	ABU71246.1(harveyi) ACH65566.1(MJ11) CAG20263.1(Ppro) CAQ79270.1(Asal) CAV18647.1(Vspl) NT01VF1415(fischeri) NT01VP1440(parahae) NT01VV2528(CMCP6) NT02VVA1624(YJ016) VC0395_A1116(O395) VC1509(cholerae)
ORTHOMCL1063	11	ASAL:1;CHOLERAE:1;CMCP6:1;FISCHERI:1;HARVEYI:1;MJ11:1;O395:1;PARAHAE:1;PPRO:1;VSPL:1;YJ016:1	11	K	COG2188	Transcriptional regulators	ABU71041.1(harveyi) ACH64452.1(MJ11) CAG20566.1(Ppro) CAQ81458.1(Asal) CAV18346.1(Vspl) NT01VFA0466(fischeri) NT01VP1204(parahae) NT01VV2307(CMCP6) NT02VVA1804(YJ016) VC0395_A0826(O395) VC1206(cholerae)
ORTHOMCL1140	11	ASAL:1;CHOLERAE:1;CMCP6:1;FISCHERI:1;HARVEYI:1;MJ11:1;O395:1;PARAHAE:1;PPRO:1;VSPL:1;YJ016:1	11	K	COG1522	Transcriptional regulators	ABU70765.1(harveyi) ACH66663.1(MJ11) CAG19572.1(Ppro) CAQ79525.1(Asal) CAV19223.1(Vspl) NT01VF0983(fischeri) NT01VP1036(parahae) NT01VV2864(CMCP6) NT02VVA1268(YJ016) VC0395_A1494(O395) VC1904(cholerae)
ORTHOMCL1143	11	ASAL:1;CHOLERAE:1;CMCP6:1;FISCHERI:1;HARVEYI:1;MJ11:1;O395:1;PARAHAE:1;PPRO:1;VSPL:1;YJ016:1	11	K	COG0583	Transcriptional regulator	ABU70762.1(harveyi) ACH66798.1(MJ11) CAG20852.1(Ppro) CAQ79374.1(Asal) CAV19226.1(Vspl) NT01VF1590(fischeri) NT01VP1033(parahae) NT01VV2867(CMCP6) NT02VVA1265(YJ016) VC0395_A1497(O395) VC1907(cholerae)
ORTHOMCL1172	11	ASAL:1;CHOLERAE:1;CMCP6:1;FISCHERI:1;HARVEYI:1;MJ11:1;O395:1;PARAHAE:1;PPRO:1;VSPL:1;YJ016:1	11	K	COG1609	Transcriptional regulators	ABU70551.1(harveyi) ACH65266.1(MJ11) CAG20507.1(Ppro) CAQ79668.1(Asal) CAV18202.1(Vspl) NT01VF1681(fischeri) NT01VP0968(parahae) NT01VV2051(CMCP6) NT02VVA2141(YJ016) VC0395_A1324(O395) VC1721(cholerae)
ORTHOMCL1173	11	ASAL:1;CHOLERAE:1;CMCP6:1;FISCHERI:1;HARVEYI:1;MJ11:1;O395:1;PARAHAE:1;PPRO:1;VSPL:1;YJ016:1	11	K	COG3070	Regulator of competence-specific genes	ABU70550.1(harveyi) ACH66709.1(MJ11) CAG20508.1(Ppro) CAQ79667.1(Asal) CAV18200.1(Vspl) NT01VF1682(fischeri) NT01VP0967(parahae) NT01VV2050(CMCP6) NT02VVA2143(YJ016) VC0395_A1325(O395) VC1722(cholerae)
ORTHOMCL1183	11	ASAL:1;CHOLERAE:1;CMCP6:1;FISCHERI:1;HARVEYI:1;MJ11:1;O395:1;PARAHAE:1;PPRO:1;VSPL:1;YJ016:1	11	K	COG1278	Cold shock proteins	ABU70534.1(harveyi) ACH65606.1(MJ11) CAG19561.1(Ppro) CAQ79897.1(Asal) CAV18171.1(Vspl) NT01VF1896(fischeri) NT01VP0951(parahae) NT01VV2034(CMCP6) NT02VVA2160(YJ016) VC0395_A0712(O395) VC1142(cholerae)
ORTHOMCL1224	11	ASAL:1;CHOLERAE:1;CMCP6:1;FISCHERI:1;HARVEYI:1;MJ11:1;O395:1;PARAHAE:1;PPRO:1;VSPL:1;YJ016:1	11	K	COG1522	Transcriptional regulators	ABU70420.1(harveyi) ACH66585.1(MJ11) CAG19381.1(Ppro) CAQ79652.1(Asal) CAV19341.1(Vspl) NT01VF1687(fischeri) NT01VP0891(parahae) NT01VV3073(CMCP6) NT02VVA1080(YJ016) VC0395_A0580(O395) VC1062(cholerae)
ORTHOMCL1228	11	ASAL:1;CHOLERAE:1;CMCP6:1;FISCHERI:1;HARVEYI:1;MJ11:1;O395:1;PARAHAE:1;PPRO:1;VSPL:1;YJ016:1	11	K	COG1309	Transcriptional regulator	ABU70413.1(harveyi) ACH66595.1(MJ11) CAG20998.1(Ppro) CAQ78688.1(Asal) CAV19347.1(Vspl) NT01VF1788(fischeri) NT01VP0882(parahae) NT01VV3082(CMCP6) NT02VVA1073(YJ016) VC0395_A1551(O395) VC1965(cholerae)
ORTHOMCL1287	11	ASAL:1;CHOLERAE:1;CMCP6:1;FISCHERI:1;HARVEYI:1;MJ11:1;O395:1;PARAHAE:1;PPRO:1;VSPL:1;YJ016:1	11	K	COG0250	Transcription antiterminator	ABU70308.1(harveyi) ACH67098.1(MJ11) CAG21021.1(Ppro) CAQ78511.1(Asal) CAV19428.1(Vspl) NT01VF0880(fischeri) NT01VP0775(parahae) NT01VV0182(CMCP6) NT02VVA0957(YJ016) VC0395_A0511(O395) VC0990(cholerae)
ORTHOMCL1373	11	ASAL:1;CHOLERAE:1;CMCP6:1;FISCHERI:1;HARVEYI:1;MJ11:1;O395:1;PARAHAE:1;PPRO:1;VSPL:1;YJ016:1	11	K	COG0583	Transcriptional regulator	ABU70172.1(harveyi) ACH67072.1(MJ11) CAG21324.1(Ppro) CAQ78376.1(Asal) CAV19559.1(Vspl) NT01VF0647(fischeri) NT01VP0653(parahae) NT01VV0313(CMCP6) NT02VVA0831(YJ016) VC0395_A0418(O395) VC0896(cholerae)
ORTHOMCL1382	11	ASAL:1;CHOLERAE:1;CMCP6:1;FISCHERI:1;HARVEYI:1;MJ11:1;O395:1;PARAHAE:1;PPRO:1;VSPL:1;YJ016:1	11	K	COG0781	Transcription termination factor	ABU70160.1(harveyi) ACH66413.1(MJ11) CAG19214.1(Ppro) CAQ78611.1(Asal) CAV19568.1(Vspl) NT01VF0765(fischeri) NT01VP0644(parahae) NT01VV0324(CMCP6) NT02VVA0819(YJ016) VC0395_A1857(O395) VC2267(cholerae)
ORTHOMCL1387	11	ASAL:1;CHOLERAE:1;CMCP6:1;FISCHERI:1;HARVEYI:1;MJ11:1;O395:1;PARAHAE:1;PPRO:1;VSPL:1;YJ016:1	11	K	COG1327	Predicted transcriptional regulator, consists of a Zn-ribbon and ATP-cone domains	ABU70155.1(harveyi) ACH66845.1(MJ11) CAG19209.1(Ppro) CAQ78606.1(Asal) CAV19573.1(Vspl) NT01VF0760(fischeri) NT01VP0639(parahae) NT01VV0329(CMCP6) NT02VVA0814(YJ016) VC0395_A1862(O395) VC2272(cholerae)
ORTHOMCL1431	11	ASAL:1;CHOLERAE:1;CMCP6:1;FISCHERI:1;HARVEYI:1;MJ11:1;O395:1;PARAHAE:1;PPRO:1;VSPL:1;YJ016:1	11	K	COG1959	Predicted transcriptional regulator	ABU70047.1(harveyi) ACH65907.1(MJ11) CAG19162.1(Ppro) CAQ78401.1(Asal) CAV17599.1(Vspl) NT01VF0672(fischeri) NT01VP0561(parahae) NT01VV0440(CMCP6) NT02VVA0717(YJ016) VC0395_A0276(O395) VC0747(cholerae)
ORTHOMCL1442	11	ASAL:1;CHOLERAE:1;CMCP6:1;FISCHERI:1;HARVEYI:1;MJ11:1;O395:1;PARAHAE:1;PPRO:1;VSPL:1;YJ016:1	11	K	COG0583	Transcriptional regulator	ABU70033.1(harveyi) ACH66644.1(MJ11) CAG19149.1(Ppro) CAQ80124.1(Asal) CAV17587.1(Vspl) NT01VF2113(fischeri) NT01VP0549(parahae) NT01VV0452(CMCP6) NT02VVA0704(YJ016) VC0395_A0265(O395) VC0732(cholerae)
ORTHOMCL1462	11	ASAL:1;CHOLERAE:1;CMCP6:1;FISCHERI:1;HARVEYI:1;MJ11:1;O395:1;PARAHAE:1;PPRO:1;VSPL:1;YJ016:1	11	K	COG2973	Trp operon repressor	ABU69998.1(harveyi) ACH66512.1(MJ11) CAG19063.1(Ppro) CAQ78344.1(Asal) CAV17558.1(Vspl) NT01VF0610(fischeri) NT01VP0522(parahae) NT01VV0486(CMCP6) NT02VVA0672(YJ016) VC0395_A0231(O395) VC0701(cholerae)
ORTHOMCL1478	11	ASAL:1;CHOLERAE:1;CMCP6:1;FISCHERI:1;HARVEYI:1;MJ11:1;O395:1;PARAHAE:1;PPRO:1;VSPL:1;YJ016:1	11	K	COG0640	Predicted transcriptional regulators	ABU69975.1(harveyi) ACH66562.1(MJ11) CAG19009.1(Ppro) CAQ78261.1(Asal) CAV17537.1(Vspl) NT01VF0498(fischeri) NT01VP0500(parahae) NT01VV0508(CMCP6) NT02VVA0650(YJ016) VC0395_A0210(O395) VC0678(cholerae)
ORTHOMCL1479	11	ASAL:1;CHOLERAE:1;CMCP6:1;FISCHERI:1;HARVEYI:1;MJ11:1;O395:1;PARAHAE:1;PPRO:1;VSPL:1;YJ016:1	11	K	COG0583	Transcriptional regulator	ABU69974.1(harveyi) ACH66688.1(MJ11) CAG19008.1(Ppro) CAQ78260.1(Asal) CAV17536.1(Vspl) NT01VF0497(fischeri) NT01VP0499(parahae) NT01VV0509(CMCP6) NT02VVA0649(YJ016) VC0395_A0209(O395) VC0677(cholerae)
ORTHOMCL1570	11	ASAL:1;CHOLERAE:1;CMCP6:1;FISCHERI:1;HARVEYI:1;MJ11:1;O395:1;PARAHAE:1;PPRO:1;VSPL:1;YJ016:1	11	K	COG0568	DNA-directed RNA polymerase, sigma subunit (sigma70/sigma32)	ABU69848.1(harveyi) ACH66126.1(MJ11) CAG18861.1(Ppro) CAQ80381.1(Asal) CAV17405.1(Vspl) NT01VF2425(fischeri) NT01VP0384(parahae) NT01VV0629(CMCP6) NT02VVA0530(YJ016) VC0395_A0044(O395) VC0517(cholerae)
ORTHOMCL1578	11	ASAL:1;CHOLERAE:1;CMCP6:1;FISCHERI:1;HARVEYI:1;MJ11:1;O395:1;PARAHAE:1;PPRO:1;VSPL:1;YJ016:1	11	K	COG0583	Transcriptional regulator	ABU69824.1(harveyi) ACH65402.1(MJ11) CAG18855.1(Ppro) CAQ80433.1(Asal) CAV17395.1(Vspl) NT01VF2436(fischeri) NT01VP0336(parahae) NT01VV0646(CMCP6) NT02VVA0465(YJ016) VC0395_A2061(O395) VC2485(cholerae)
ORTHOMCL1596	11	ASAL:1;CHOLERAE:1;CMCP6:1;FISCHERI:1;HARVEYI:1;MJ11:1;O395:1;PARAHAE:1;PPRO:1;VSPL:1;YJ016:1	11	K	COG1438	Arginine repressor	ABU69795.1(harveyi) ACH65020.1(MJ11) CAG18822.1(Ppro) CAQ78043.1(Asal) CAV17366.1(Vspl) NT01VF0287(fischeri) NT01VP0311(parahae) NT01VV0671(CMCP6) NT02VVA0439(YJ016) VC0395_A2849(O395) VC0431(cholerae)
ORTHOMCL1624	11	ASAL:1;CHOLERAE:1;CMCP6:1;FISCHERI:1;HARVEYI:1;MJ11:1;O395:1;PARAHAE:1;PPRO:1;VSPL:1;YJ016:1	11	K	COG0202	DNA-directed RNA polymerase, alpha subunit/40 kD subunit	ABU69755.1(harveyi) ACH64945.1(MJ11) CAG18784.1(Ppro) CAQ78029.1(Asal) CAV20097.1(Vspl) NT01VF0273(fischeri) NT01VP0274(parahae) NT01VV0732(CMCP6) NT02VVA0378(YJ016) VC0395_A2149(O395) VC2571(cholerae)
ORTHOMCL1651	11	ASAL:1;CHOLERAE:1;CMCP6:1;FISCHERI:1;HARVEYI:1;MJ11:1;O395:1;PARAHAE:1;PPRO:1;VSPL:1;YJ016:1	11	K	COG1609	Transcriptional regulators	ABU69727.1(harveyi) ACH65389.1(MJ11) CAG18695.1(Ppro) CAQ80426.1(Asal) CAV20196.1(Vspl) NT01VF2446(fischeri) NT01VP0245(parahae) NT01VV1316(CMCP6) NT02VVA2831(YJ016) VC0395_A2250(O395) VC2677(cholerae)
ORTHOMCL1671	11	ASAL:1;CHOLERAE:1;CMCP6:1;FISCHERI:1;HARVEYI:1;MJ11:1;O395:1;PARAHAE:1;PPRO:1;VSPL:1;YJ016:1	11	K	COG1309	Transcriptional regulator	ABU69653.1(harveyi) ACH64955.1(MJ11) CAG18639.1(Ppro) CAQ77879.1(Asal) CAV17212.1(Vspl) NT01VF0130(fischeri) NT01VP0175(parahae) NT01VV0825(CMCP6) NT02VVA0268(YJ016) VC0214(cholerae) VC0395_A2593(O395)
ORTHOMCL1677	11	ASAL:1;CHOLERAE:1;CMCP6:1;FISCHERI:1;HARVEYI:1;MJ11:1;O395:1;PARAHAE:1;PPRO:1;VSPL:1;YJ016:1	11	K	COG1758	DNA-directed RNA polymerase, subunit K/omega	ABU69631.1(harveyi) ACH65042.1(MJ11) CAG18629.1(Ppro) CAQ77896.1(Asal) CAV17192.1(Vspl) NT01VF0111(fischeri) NT01VP0155(parahae) NT01VV0846(CMCP6) NT02VVA0231(YJ016) VC0395_A2281(O395) VC2709(cholerae)
ORTHOMCL1681	11	ASAL:1;CHOLERAE:1;CMCP6:1;FISCHERI:1;HARVEYI:1;MJ11:1;O395:1;PARAHAE:1;PPRO:1;VSPL:1;YJ016:1	11	K	COG0782	Transcription elongation factor	ABU69622.1(harveyi) ACH64850.1(MJ11) CAG18622.1(Ppro) CAQ77881.1(Asal) CAV17187.1(Vspl) NT01VF0128(fischeri) NT01VP0147(parahae) NT01VV0854(CMCP6) NT02VVA0224(YJ016) VC0395_A2287(O395) VC2715(cholerae)
ORTHOMCL1682	11	ASAL:1;CHOLERAE:1;CMCP6:1;FISCHERI:1;HARVEYI:1;MJ11:1;O395:1;PARAHAE:1;PPRO:1;VSPL:1;YJ016:1	11	K	COG2183	Transcriptional accessory protein	ABU69620.1(harveyi) ACH65165.1(MJ11) CAG18621.1(Ppro) CAQ77882.1(Asal) CAV17186.1(Vspl) NT01VF0126(fischeri) NT01VP0145(parahae) NT01VV0855(CMCP6) NT02VVA0223(YJ016) VC0395_A2288(O395) VC2716(cholerae)
ORTHOMCL1732	11	ASAL:1;CHOLERAE:1;CMCP6:1;FISCHERI:1;HARVEYI:1;MJ11:1;O395:1;PARAHAE:1;PPRO:1;VSPL:1;YJ016:1	11	K	COG1522	Transcriptional regulators	ABU69530.1(harveyi) ACH64999.1(MJ11) CAG21806.1(Ppro) CAQ80628.1(Asal) CAV17120.1(Vspl) NT01VF0086(fischeri) NT01VP0067(parahae) NT01VV1090(CMCP6) NT02VVA0062(YJ016) VC0071(cholerae) VC0395_A2443(O395)
ORTHOMCL1741	11	ASAL:1;CHOLERAE:1;CMCP6:1;FISCHERI:1;HARVEYI:1;MJ11:1;O395:1;PARAHAE:1;PPRO:1;VSPL:1;YJ016:1	11	K	COG1309	Transcriptional regulator	ABU69490.1(harveyi) ACH67402.1(MJ11) CAG18535.1(Ppro) CAQ77776.1(Asal) CAV17106.1(Vspl) NT01VF2732(fischeri) NT01VP0037(parahae) NT01VV1063(CMCP6) NT02VVA0034(YJ016) VC0166(cholerae) VC0395_A2554(O395)
ORTHOMCL1745	11	ASAL:1;CHOLERAE:1;CMCP6:1;FISCHERI:1;HARVEYI:1;MJ11:1;O395:1;PARAHAE:1;PPRO:1;VSPL:1;YJ016:1	11	K	COG0583	Transcriptional regulator	ABU69485.1(harveyi) ACH67354.1(MJ11) CAG18529.1(Ppro) CAQ77771.1(Asal) CAV17101.1(Vspl) NT01VF2739(fischeri) NT01VP0032(parahae) NT01VV1057(CMCP6) NT02VVA0029(YJ016) VC0161(cholerae) VC0395_A2549(O395)
ORTHOMCL1771	11	ASAL:1;CHOLERAE:1;CMCP6:1;FISCHERI:1;HARVEYI:1;MJ11:1;O395:1;PARAHAE:1;PPRO:1;VSPL:1;YJ016:1	11	K	COG1475	Predicted transcriptional regulators	ABU69445.1(harveyi) ACH64863.1(MJ11) CAG21868.1(Ppro) CAQ80751.1(Asal) CAV20412.1(Vspl) NT01VF2797(fischeri) NT01VP2896(parahae) NT01VV1002(CMCP6) NT02VVA3076(YJ016) VC0395_A2520(O395) VC2772(cholerae)
ORTHOMCL1809	11	ASAL:1;CHOLERAE:1;CMCP6:1;FISCHERI:1;HARVEYI:1;MJ11:1;O395:1;PARAHAE:1;PPRO:1;VSPL:1;YJ016:1	11	K	COG0583	Transcriptional regulator	ABU69378.1(harveyi) ACH65116.1(MJ11) CAG18551.1(Ppro) CAQ80675.1(Asal) CAV20358.1(Vspl) NT01VF0042(fischeri) NT01VP2842(parahae) NT01VV0948(CMCP6) NT02VVA3014(YJ016) VC0068(cholerae) VC0395_A2446(O395)
ORTHOMCL1817	11	ASAL:1;CHOLERAE:1;CMCP6:1;FISCHERI:1;HARVEYI:1;MJ11:1;O395:1;PARAHAE:1;PPRO:1;VSPL:1;YJ016:1	11	K	COG1158	Transcription termination factor	ABU69358.1(harveyi) ACH65017.1(MJ11) CAG21811.1(Ppro) CAQ77833.1(Asal) CAV20338.1(Vspl) NT01VF0062(fischeri) NT01VP2824(parahae) NT01VV0930(CMCP6) NT02VVA2997(YJ016) VC0307(cholerae) VC0395_A2699(O395)
ORTHOMCL1854	11	ASAL:1;CHOLERAE:1;CMCP6:1;FISCHERI:1;HARVEYI:1;MJ11:1;O395:1;PARAHAE:1;PPRO:1;VSPL:1;YJ016:1	11	K	COG1309	Transcriptional regulator	ABU69292.1(harveyi) ACH67401.1(MJ11) CAG21738.1(Ppro) CAQ80573.1(Asal) CAV20280.1(Vspl) NT01VF2638(fischeri) NT01VP2769(parahae) NT01VV1146(CMCP6) NT02VVA0122(YJ016) VC0152(cholerae) VC0395_A2369(O395)
ORTHOMCL1862	11	ASAL:1;CHOLERAE:1;CMCP6:1;FISCHERI:1;HARVEYI:1;MJ11:1;O395:1;PARAHAE:1;PPRO:1;VSPL:1;YJ016:1	11	K	COG1654	Biotin operon repressor	ABU69276.1(harveyi) ACH65578.1(MJ11) CAG21725.1(Ppro) CAQ80560.1(Asal) CAV20269.1(Vspl) NT01VF2612(fischeri) NT01VP2759(parahae) NT01VV1165(CMCP6) NT02VVA2984(YJ016) VC0319(cholerae) VC0395_A2717(O395)
ORTHOMCL1864	11	ASAL:1;CHOLERAE:1;CMCP6:1;FISCHERI:1;HARVEYI:1;MJ11:1;O395:1;PARAHAE:1;PPRO:1;VSPL:1;YJ016:1	11	K	COG0250	Transcription antiterminator	ABU69270.1(harveyi) ACH66267.1(MJ11) CAG21721.1(Ppro) CAQ80555.1(Asal) CAV20265.1(Vspl) NT01VF2603(fischeri) NT01VP2755(parahae) NT01VV1170(CMCP6) NT02VVA2980(YJ016) VC0323(cholerae) VC0395_A2725(O395)
ORTHOMCL1869	11	ASAL:1;CHOLERAE:1;CMCP6:1;FISCHERI:1;HARVEYI:1;MJ11:1;O395:1;PARAHAE:1;PPRO:1;VSPL:1;YJ016:1	11	K	COG0085	DNA-directed RNA polymerase, beta subunit/140 kD subunit	ABU69265.1(harveyi) ACH66489.1(MJ11) CAG21716.1(Ppro) CAQ80550.1(Asal) CAV20259.1(Vspl) NT01VF2593(fischeri) NT01VP2750(parahae) NT01VV1175(CMCP6) NT02VVA2975(YJ016) VC0328(cholerae) VC0395_A2730(O395)
ORTHOMCL1870	11	ASAL:1;CHOLERAE:1;CMCP6:1;FISCHERI:1;HARVEYI:1;MJ11:1;O395:1;PARAHAE:1;PPRO:1;VSPL:1;YJ016:1	11	K	COG3160	Regulator of sigma D	ABU69263.1(harveyi) ACH65832.1(MJ11) CAG21714.1(Ppro) CAQ80538.1(Asal) CAV20257.1(Vspl) NT01VF2584(fischeri) NT01VP2748(parahae) NT01VV1177(CMCP6) NT02VVA2973(YJ016) VC0330(cholerae) VC0395_A2732(O395)
ORTHOMCL1879	11	ASAL:1;CHOLERAE:1;CMCP6:1;FISCHERI:1;HARVEYI:1;MJ11:1;O395:1;PARAHAE:1;PPRO:1;VSPL:1;YJ016:1	11	K	COG0789	Predicted transcriptional regulators	ABU69248.1(harveyi) ACH65649.1(MJ11) CAG21702.1(Ppro) CAQ80525.1(Asal) CAV20246.1(Vspl) NT01VF2573(fischeri) NT01VP2725(parahae) NT01VV1190(CMCP6) NT02VVA2959(YJ016) VC0277(cholerae) VC0395_A2655(O395)
ORTHOMCL1909	11	ASAL:1;CHOLERAE:1;CMCP6:1;FISCHERI:1;HARVEYI:1;MJ11:1;O395:1;PARAHAE:1;PPRO:1;VSPL:1;YJ016:1	11	K	COG1309	Transcriptional regulator	ABU69176.1(harveyi) ACH65079.1(MJ11) CAG18660.1(Ppro) CAQ77952.1(Asal) CAV17234.1(Vspl) NT01VF0163(fischeri) NT01VP2668(parahae) NT01VV1233(CMCP6) NT02VVA2913(YJ016) VC0333(cholerae) VC0395_A2735(O395)
ORTHOMCL1932	11	ASAL:1;CHOLERAE:1;CMCP6:1;FISCHERI:1;HARVEYI:1;MJ11:1;O395:1;PARAHAE:1;PPRO:1;VSPL:1;YJ016:1	11	K	COG0557	Exoribonuclease R	ABU69145.1(harveyi) ACH66643.1(MJ11) CAG21639.1(Ppro) CAQ80452.1(Asal) CAV17300.1(Vspl) NT01VF2485(fischeri) NT01VP2637(parahae) NT01VV1263(CMCP6) NT02VVA2881(YJ016) VC0395_A2177(O395) VC2599(cholerae)
ORTHOMCL1972	11	ASAL:1;CHOLERAE:1;CMCP6:1;FISCHERI:1;HARVEYI:1;MJ11:1;O395:1;PARAHAE:1;PPRO:1;VSPL:1;YJ016:1	11	K	COG0583	Transcriptional regulator	ABU69095.1(harveyi) ACH66876.1(MJ11) CAG18712.1(Ppro) CAQ80398.1(Asal) CAV20172.1(Vspl) NT01VF2470(fischeri) NT01VP2588(parahae) NT01VV1331(CMCP6) NT02VVA2815(YJ016) VC0395_A2213(O395) VC2636(cholerae)
ORTHOMCL200	11	ASAL:1;CHOLERAE:1;CMCP6:1;FISCHERI:1;HARVEYI:1;MJ11:1;O395:1;PARAHAE:1;PPRO:1;VSPL:1;YJ016:1	11	K	COG2207	AraC-type DNA-binding domain-containing proteins	ABU74967.1(harveyi) ACH63533.1(MJ11) CAG23846.1(Ppro) CAQ81574.1(Asal) CAV25204.1(Vspl) NT01VFA0843(fischeri) NT01VPA1625(parahae) NT01VVA1116(CMCP6) NT02VV1578(YJ016) VC0395_0168(O395) VCA1074(cholerae)
ORTHOMCL205	11	ASAL:1;CHOLERAE:1;CMCP6:1;FISCHERI:1;HARVEYI:1;MJ11:1;O395:1;PARAHAE:1;PPRO:1;VSPL:1;YJ016:1	11	K	COG1475	Predicted transcriptional regulators	ABU74923.1(harveyi) ACH64535.1(MJ11) CAG23869.1(Ppro) CAQ81858.1(Asal) CAV25168.1(Vspl) NT01VFA1186(fischeri) NT01VPA1648(parahae) NT01VVA1168(CMCP6) NT02VV1629(YJ016) VC0395_0131(O395) VCA1114(cholerae)
ORTHOMCL212	11	ASAL:1;CHOLERAE:1;CMCP6:1;FISCHERI:1;HARVEYI:1;MJ11:1;O395:1;PARAHAE:1;PPRO:1;VSPL:1;YJ016:1	11	K	COG0583	Transcriptional regulator	ABU74873.1(harveyi) ACH64352.1(MJ11) CAG23347.1(Ppro) CAQ80932.1(Asal) CAV27580.1(Vspl) NT01VFA1058(fischeri) NT01VPA0037(parahae) NT01VVA1202(CMCP6) NT02VV0031(YJ016) VC0395_0220(O395) VCA1020(cholerae)
ORTHOMCL232	11	ASAL:1;CHOLERAE:1;CMCP6:1;FISCHERI:1;HARVEYI:1;MJ11:1;O395:1;PARAHAE:1;PPRO:1;VSPL:1;YJ016:1	11	K	COG0583	Transcriptional regulator	ABU74385.1(harveyi) ACH63841.1(MJ11) CAG22916.1(Ppro) CAQ81669.1(Asal) CAV27656.1(Vspl) NT01VFA1060(fischeri) NT01VPA0362(parahae) NT01VVA1073(CMCP6) NT02VV1534(YJ016) VC0395_0246(O395) VCA0991(cholerae)
ORTHOMCL242	11	ASAL:1;CHOLERAE:1;CMCP6:1;FISCHERI:1;HARVEYI:1;MJ11:1;O395:1;PARAHAE:1;PPRO:1;VSPL:1;YJ016:1	11	K	COG2390	Transcriptional regulator, contains sigma factor-related N-terminal domain	ABU74147.1(harveyi) ACH64271.1(MJ11) CAG19127.1(Ppro) CAQ81209.1(Asal) CAV25981.1(Vspl) NT01VFA0405(fischeri) NT01VPA1110(parahae) NT01VVA0549(CMCP6) NT02VV1066(YJ016) VC0395_0563(O395) VCA0621(cholerae)
ORTHOMCL256	11	ASAL:1;CHOLERAE:1;CMCP6:1;FISCHERI:1;HARVEYI:1;MJ11:1;O395:1;PARAHAE:1;PPRO:1;VSPL:1;YJ016:1	11	K	COG1609	Transcriptional regulators	ABU74034.1(harveyi) ACH65892.1(MJ11) CAG23423.1(Ppro) CAQ79052.1(Asal) CAV26811.1(Vspl) NT01VF1550(fischeri) NT01VPA1018(parahae) NT01VVA0066(CMCP6) NT02VV0572(YJ016) VC0395_0006(O395) VCA0132(cholerae)
ORTHOMCL257	11	ASAL:1;CHOLERAE:1;CMCP6:1;FISCHERI:1;HARVEYI:1;MJ11:1;O395:1;PARAHAE:1;PPRO:1;VSPL:1;YJ016:1	11	K	COG0789	Predicted transcriptional regulators	ABU74024.1(harveyi) ACH65738.1(MJ11) CAG21195.1(Ppro) CAQ78488.1(Asal) CAV19446.1(Vspl) NT01VF0859(fischeri) NT01VPA0616(parahae) NT01VVA0113(CMCP6) NT02VV0620(YJ016) VC0395_A0495(O395) VC0974(cholerae)
ORTHOMCL269	11	ASAL:1;CHOLERAE:1;CMCP6:1;FISCHERI:1;HARVEYI:1;MJ11:1;O395:1;PARAHAE:1;PPRO:1;VSPL:1;YJ016:1	11	K	COG1396	Predicted transcriptional regulators	ABU73863.1(harveyi) ACH64113.1(MJ11) CAG23192.1(Ppro) CAQ81517.1(Asal) CAV26582.1(Vspl) NT01VFA0708(fischeri) NT01VPA0751(parahae) NT01VVA0193(CMCP6) NT02VV0689(YJ016) VC0395_0950(O395) VCA0279(cholerae)
ORTHOMCL273	11	ASAL:1;CHOLERAE:1;CMCP6:1;FISCHERI:1;HARVEYI:1;MJ11:1;O395:1;PARAHAE:1;PPRO:1;VSPL:1;YJ016:1	11	K	COG1609	Transcriptional regulators	ABU73850.1(harveyi) ACH63598.1(MJ11) CAG19983.1(Ppro) CAQ80843.1(Asal) CAV26897.1(Vspl) NT01VFA0953(fischeri) NT01VPA0761(parahae) NT01VVA0205(CMCP6) NT02VV0702(YJ016) VC0395_0452(O395) VCA0519(cholerae)
ORTHOMCL338	11	ASAL:1;CHOLERAE:1;CMCP6:1;FISCHERI:1;HARVEYI:1;MJ11:1;O395:1;PARAHAE:1;PPRO:1;VSPL:1;YJ016:1	11	K	COG0583	Transcriptional regulator	ABU73323.1(harveyi) ACH64052.1(MJ11) CAG19707.1(Ppro) CAQ81798.1(Asal) CAV25959.1(Vspl) NT01VFA1126(fischeri) NT01VPA0536(parahae) NT01VVA0456(CMCP6) NT02VV0977(YJ016) VC0395_0402(O395) VCA0833(cholerae)
ORTHOMCL365	11	ASAL:1;CHOLERAE:1;CMCP6:1;FISCHERI:1;HARVEYI:1;MJ11:1;O395:1;PARAHAE:1;PPRO:1;VSPL:1;YJ016:1	11	K	COG1309	Transcriptional regulator	ABU73144.1(harveyi) ACH63681.1(MJ11) CAG22385.1(Ppro) CAQ81370.1(Asal) CAV25675.1(Vspl) NT01VFA0606(fischeri) NT01VPA0392(parahae) NT01VVA1592(CMCP6) NT02VV0414(YJ016) VC0395_0321(O395) VCA0917(cholerae)
ORTHOMCL375	11	ASAL:1;CHOLERAE:1;CMCP6:1;FISCHERI:1;HARVEYI:1;MJ11:1;O395:1;PARAHAE:1;PPRO:1;VSPL:1;YJ016:1	11	K	COG2207	AraC-type DNA-binding domain-containing proteins	ABU73130.1(harveyi) ACH63804.1(MJ11) CAG21883.1(Ppro) CAQ81155.1(Asal) CAV25579.1(Vspl) NT01VFA0258(fischeri) NT01VPA0378(parahae) NT01VVA1577(CMCP6) NT02VV0400(YJ016) VC0395_0303(O395) VCA0937(cholerae)
ORTHOMCL383	11	ASAL:1;CHOLERAE:1;CMCP6:1;FISCHERI:1;HARVEYI:1;MJ11:1;O395:1;PARAHAE:1;PPRO:1;VSPL:1;YJ016:1	11	K	COG2207	AraC-type DNA-binding domain-containing proteins	ABU73091.1(harveyi) ACH63899.1(MJ11) CAG21095.1(Ppro) CAQ81647.1(Asal) CAV27363.1(Vspl) NT01VFA0716(fischeri) NT01VPA1332(parahae) NT01VVA1356(CMCP6) NT02VV0182(YJ016) VC0395_A1419(O395) VC1825(cholerae)
ORTHOMCL406	11	ASAL:1;CHOLERAE:1;CMCP6:1;FISCHERI:1;HARVEYI:1;MJ11:1;O395:1;PARAHAE:1;PPRO:1;VSPL:1;YJ016:1	11	K	COG0583	Transcriptional regulator	ABU72895.1(harveyi) ACH64181.1(MJ11) CAG20135.1(Ppro) CAQ81589.1(Asal) CAV25928.1(Vspl) NT01VFA0424(fischeri) NT01VPA1429(parahae) NT01VVA1471(CMCP6) NT02VV0291(YJ016) VC0395_0349(O395) VCA0889(cholerae)
ORTHOMCL411	11	ASAL:1;CHOLERAE:1;CMCP6:1;FISCHERI:1;HARVEYI:1;MJ11:1;O395:1;PARAHAE:1;PPRO:1;VSPL:1;YJ016:1	11	K	COG2909	ATP-dependent transcriptional regulator	ABU72756.1(harveyi) ACH64479.1(MJ11) CAG23202.1(Ppro) CAQ80791.1(Asal) CAV25502.1(Vspl) NT01VFA0820(fischeri) NT01VPA1526(parahae) NT01VVA1247(CMCP6) NT02VV0070(YJ016) VC0395_0120(O395) VCA0011(cholerae)
ORTHOMCL451	11	ASAL:1;CHOLERAE:1;CMCP6:1;FISCHERI:1;HARVEYI:1;MJ11:1;O395:1;PARAHAE:1;PPRO:1;VSPL:1;YJ016:1	11	K	COG1508	DNA-directed RNA polymerase specialized sigma subunit, sigma54 homolog	ABU72578.1(harveyi) ACH66011.1(MJ11) CAG21561.1(Ppro) CAQ78183.1(Asal) CAV20034.1(Vspl) NT01VF0411(fischeri) NT01VP2508(parahae) NT01VV0689(CMCP6) NT02VVA0421(YJ016) VC0395_A2109(O395) VC2529(cholerae)
ORTHOMCL462	11	ASAL:1;CHOLERAE:1;CMCP6:1;FISCHERI:1;HARVEYI:1;MJ11:1;O395:1;PARAHAE:1;PPRO:1;VSPL:1;YJ016:1	11	K	COG5007	Predicted transcriptional regulator, BolA superfamily	ABU72567.1(harveyi) ACH65282.1(MJ11) CAG21549.1(Ppro) CAQ78195.1(Asal) CAV20012.1(Vspl) NT01VF0424(fischeri) NT01VP2497(parahae) NT01VV0677(CMCP6) NT02VVA0433(YJ016) VC0395_A2097(O395) VC2515(cholerae)
ORTHOMCL491	11	ASAL:1;CHOLERAE:1;CMCP6:1;FISCHERI:1;HARVEYI:1;MJ11:1;O395:1;PARAHAE:1;PPRO:1;VSPL:1;YJ016:1	11	K	COG1678	Putative transcriptional regulator	ABU72509.1(harveyi) ACH65794.1(MJ11) CAG21454.1(Ppro) CAQ78232.1(Asal) CAV19934.1(Vspl) NT01VF0470(fischeri) NT01VP2450(parahae) NT01VV1462(CMCP6) NT02VVA2693(YJ016) VC0395_A0019(O395) VC0467(cholerae)
ORTHOMCL511	11	ASAL:1;CHOLERAE:1;CMCP6:1;FISCHERI:1;HARVEYI:1;MJ11:1;O395:1;PARAHAE:1;PPRO:1;VSPL:1;YJ016:1	11	K	COG1595	DNA-directed RNA polymerase specialized sigma subunit, sigma24 homolog	ABU72478.1(harveyi) ACH67309.1(MJ11) CAG21411.1(Ppro) CAQ80215.1(Asal) CAV19840.1(Vspl) NT01VF2249(fischeri) NT01VP2421(parahae) NT01VV1493(CMCP6) NT02VVA2663(YJ016) VC0395_A2045(O395) VC2467(cholerae)
ORTHOMCL517	11	ASAL:1;CHOLERAE:1;CMCP6:1;FISCHERI:1;HARVEYI:1;MJ11:1;O395:1;PARAHAE:1;PPRO:1;VSPL:1;YJ016:1	11	K	COG0571	dsRNA-specific ribonuclease	ABU72472.1(harveyi) ACH66209.1(MJ11) CAG21405.1(Ppro) CAQ80209.1(Asal) CAV19828.1(Vspl) NT01VF2243(fischeri) NT01VP2415(parahae) NT01VV1499(CMCP6) NT02VVA2657(YJ016) VC0395_A2039(O395) VC2461(cholerae)
ORTHOMCL535	11	ASAL:1;CHOLERAE:1;CMCP6:1;FISCHERI:1;HARVEYI:1;MJ11:1;O395:1;PARAHAE:1;PPRO:1;VSPL:1;YJ016:1	11	K	COG0568	DNA-directed RNA polymerase, sigma subunit (sigma70/sigma32)	ABU72453.1(harveyi) ACH66122.1(MJ11) CAG21387.1(Ppro) CAQ80190.1(Asal) CAV19793.1(Vspl) NT01VF2222(fischeri) NT01VP2396(parahae) NT01VV1521(CMCP6) NT02VVA2636(YJ016) VC0395_A0062(O395) VC0534(cholerae)
ORTHOMCL564	11	ASAL:1;CHOLERAE:1;CMCP6:1;FISCHERI:1;HARVEYI:1;MJ11:1;O395:1;PARAHAE:1;PPRO:1;VSPL:1;YJ016:1	11	K	COG2186	Transcriptional regulators	ABU72410.1(harveyi) ACH67285.1(MJ11) CAG21503.1(Ppro) CAQ80310.1(Asal) CAV19707.1(Vspl) NT01VF2352(fischeri) NT01VP2363(parahae) NT01VV1557(CMCP6) NT02VVA2603(YJ016) VC0395_A1991(O395) VC2415(cholerae)
ORTHOMCL603	11	ASAL:1;CHOLERAE:1;CMCP6:1;FISCHERI:1;HARVEYI:1;MJ11:1;O395:1;PARAHAE:1;PPRO:1;VSPL:1;YJ016:1	11	K	COG0782	Transcription elongation factor	ABU72352.1(harveyi) ACH67250.1(MJ11) CAG19024.1(Ppro) CAQ78274.1(Asal) CAV19650.1(Vspl) NT01VF0512(fischeri) NT01VP2312(parahae) NT01VV1614(CMCP6) NT02VVA2548(YJ016) VC0395_A0163(O395) VC0634(cholerae)
ORTHOMCL611	11	ASAL:1;CHOLERAE:1;CMCP6:1;FISCHERI:1;HARVEYI:1;MJ11:1;O395:1;PARAHAE:1;PPRO:1;VSPL:1;YJ016:1	11	K	COG0195	Transcription elongation factor	ABU72344.1(harveyi) ACH66857.1(MJ11) CAG19032.1(Ppro) CAQ78282.1(Asal) CAV19642.1(Vspl) NT01VF0523(fischeri) NT01VP2304(parahae) NT01VV1622(CMCP6) NT02VVA2540(YJ016) VC0395_A0173(O395) VC0642(cholerae)
ORTHOMCL643	11	ASAL:1;CHOLERAE:1;CMCP6:1;FISCHERI:1;HARVEYI:1;MJ11:1;O395:1;PARAHAE:1;PPRO:1;VSPL:1;YJ016:1	11	K	COG0583	Transcriptional regulator	ABU72253.1(harveyi) ACH66028.1(MJ11) CAG21335.1(Ppro) CAQ78363.1(Asal) CAV17665.1(Vspl) NT01VF0635(fischeri) NT01VP2229(parahae) NT01VV1717(CMCP6) NT02VVA2449(YJ016) VC0395_A1907(O395) VC2324(cholerae)
ORTHOMCL752	11	ASAL:1;CHOLERAE:1;CMCP6:1;FISCHERI:1;HARVEYI:1;MJ11:1;O395:1;PARAHAE:1;PPRO:1;VSPL:1;YJ016:1	11	K	COG1191	DNA-directed RNA polymerase specialized sigma subunit	ABU72093.1(harveyi) ACH66143.1(MJ11) CAG19350.1(Ppro) CAQ79974.1(Asal) CAV17839.1(Vspl) NT01VF1968(fischeri) NT01VP2086(parahae) NT01VV1873(CMCP6) NT02VVA2296(YJ016) VC0395_A1654(O395) VC2066(cholerae)
ORTHOMCL789	11	ASAL:1;CHOLERAE:1;CMCP6:1;FISCHERI:1;HARVEYI:1;MJ11:1;O395:1;PARAHAE:1;PPRO:1;VSPL:1;YJ016:1	11	K	COG0583	Transcriptional regulator	ABU72041.1(harveyi) ACH67262.1(MJ11) CAG21024.1(Ppro) CAQ78766.1(Asal) CAV17921.1(Vspl) NT01VF1816(fischeri) NT01VP2039(parahae) NT01VV1917(CMCP6) NT02VVA2250(YJ016) VC0395_A0567(O395) VC1049(cholerae)
ORTHOMCL846	11	ASAL:1;CHOLERAE:1;CMCP6:1;FISCHERI:1;HARVEYI:1;MJ11:1;O395:1;PARAHAE:1;PPRO:1;VSPL:1;YJ016:1	11	K	COG2186	Transcriptional regulators	ABU71882.1(harveyi) ACH66310.1(MJ11) CAG20987.1(Ppro) CAQ79832.1(Asal) CAV18058.1(Vspl) NT01VF1752(fischeri) NT01VP1933(parahae) NT01VV2144(CMCP6) NT02VVA1973(YJ016) VC0395_A1490(O395) VC1900(cholerae)
ORTHOMCL882	11	ASAL:1;CHOLERAE:1;CMCP6:1;FISCHERI:1;HARVEYI:1;MJ11:1;O395:1;PARAHAE:1;PPRO:1;VSPL:1;YJ016:1	11	K	COG0583	Transcriptional regulator	ABU71727.1(harveyi) ACH65441.1(MJ11) CAG19789.1(Ppro) CAQ78545.1(Asal) CAV18270.1(Vspl) NT01VF1849(fischeri) NT01VP1840(parahae) NT01VV2130(CMCP6) NT02VVA1987(YJ016) VC0395_A1309(O395) VC1706(cholerae)
ORTHOMCL937	11	ASAL:1;CHOLERAE:1;CMCP6:1;FISCHERI:1;HARVEYI:1;MJ11:1;O395:1;PARAHAE:1;PPRO:1;VSPL:1;YJ016:1	11	K	COG1737	Transcriptional regulators	ABU71594.1(harveyi) ACH66242.1(MJ11) CAG20813.1(Ppro) CAQ79716.1(Asal) CAV19018.1(Vspl) NT01VF0970(fischeri) NT01VP1164(parahae) NT01VV2748(CMCP6) NT02VVA1383(YJ016) VC0395_A0718(O395) VC1148(cholerae)
ORTHOMCL948	11	ASAL:1;CHOLERAE:1;CMCP6:1;FISCHERI:1;HARVEYI:1;MJ11:1;O395:1;PARAHAE:1;PPRO:1;VSPL:1;YJ016:1	11	K	COG0583	Transcriptional regulator	ABU71498.1(harveyi) ACH64035.1(MJ11) CAG20411.1(Ppro) CAQ81835.1(Asal) CAV25966.1(Vspl) NT01VFA0972(fischeri) NT01VP1312(parahae) NT01VV2196(CMCP6) NT02VVA1914(YJ016) VC0395_0405(O395) VCA0830(cholerae)
ORTHOMCL1082	11	ASAL:1;CHOLERAE:1;CMCP6:1;FISCHERI:1;HARVEYI:1;MJ11:1;O395:1;PARAHAE:1;PPRO:1;VSPL:1;YJ016:1	11	KE	COG3283	Transcriptional regulator of aromatic amino acids metabolism	ABU70884.1(harveyi) ACH63867.1(MJ11) CAG20817.1(Ppro) CAQ81618.1(Asal) CAV18977.1(Vspl) NT01VFA0760(fischeri) NT01VP1740(parahae) NT01VV2182(CMCP6) NT02VVA1928(YJ016) VC0395_A0926(O395) VC1308(cholerae)
ORTHOMCL1962	11	ASAL:1;CHOLERAE:1;CMCP6:1;FISCHERI:1;HARVEYI:1;MJ11:1;O395:1;PARAHAE:1;PPRO:1;VSPL:1;YJ016:1	11	KE	COG3060	Transcriptional regulator of met regulon	ABU69110.1(harveyi) ACH65284.1(MJ11) CAG18699.1(Ppro) CAQ80430.1(Asal) CAV20192.1(Vspl) NT01VF2439(fischeri) NT01VP2601(parahae) NT01VV1320(CMCP6) NT02VVA2827(YJ016) VC0395_A2255(O395) VC2682(cholerae)
ORTHOMCL1039	11	ASAL:1;CHOLERAE:1;CMCP6:1;FISCHERI:1;HARVEYI:1;MJ11:1;O395:1;PARAHAE:1;PPRO:1;VSPL:1;YJ016:1	11	KG	COG1940	Transcriptional regulator/sugar kinase	ABU71219.1(harveyi) ACH66248.1(MJ11) CAG20154.1(Ppro) CAQ79077.1(Asal) CAV18676.1(Vspl) NT01VF1505(fischeri) NT01VP1414(parahae) NT01VV2500(CMCP6) NT02VVA1649(YJ016) VC0395_A1138(O395) VC1532(cholerae)
ORTHOMCL1284	11	ASAL:1;CHOLERAE:1;CMCP6:1;FISCHERI:1;HARVEYI:1;MJ11:1;O395:1;PARAHAE:1;PPRO:1;VSPL:1;YJ016:1	11	KG	COG1940	Transcriptional regulator/sugar kinase	ABU70311.1(harveyi) ACH66808.1(MJ11) CAG19440.1(Ppro) CAQ78514.1(Asal) CAV19425.1(Vspl) NT01VF0883(fischeri) NT01VP0778(parahae) NT01VV0179(CMCP6) NT02VVA0960(YJ016) VC0395_A0514(O395) VC0993(cholerae)
ORTHOMCL1573	11	ASAL:1;CHOLERAE:1;CMCP6:1;FISCHERI:1;HARVEYI:1;MJ11:1;O395:1;PARAHAE:1;PPRO:1;VSPL:1;YJ016:1	11	KG	COG1349	Transcriptional regulators of sugar metabolism	ABU69831.1(harveyi) ACH65456.1(MJ11) CAG21856.1(Ppro) CAQ80507.1(Asal) CAV17402.1(Vspl) NT01VF2554(fischeri) NT01VP0343(parahae) NT01VV0638(CMCP6) NT02VVA0473(YJ016) VC0395_A0038(O395) VC0486(cholerae)
ORTHOMCL638	11	ASAL:1;CHOLERAE:1;CMCP6:1;FISCHERI:1;HARVEYI:1;MJ11:1;O395:1;PARAHAE:1;PPRO:1;VSPL:1;YJ016:1	11	KG	COG1349	Transcriptional regulators of sugar metabolism	ABU72262.1(harveyi) ACH63784.1(MJ11) CAG18598.1(Ppro) CAQ81140.1(Asal) CAV25377.1(Vspl) NT01VFA0241(fischeri) NT01VP2236(parahae) NT01VV1711(CMCP6) NT02VVA2455(YJ016) VC0395_0299(O395) VCA0940(cholerae)
ORTHOMCL871	11	ASAL:1;CHOLERAE:1;CMCP6:1;FISCHERI:1;HARVEYI:1;MJ11:1;O395:1;PARAHAE:1;PPRO:1;VSPL:1;YJ016:1	11	KG	COG1940	Transcriptional regulator/sugar kinase	ABU71823.1(harveyi) ACH63574.1(MJ11) CAG20717.1(Ppro) CAQ81335.1(Asal) CAV18104.1(Vspl) NT01VFA0508(fischeri) NT01VP1901(parahae) NT01VV2904(CMCP6) NT02VVA1239(YJ016) VC0395_A1593(O395) VC2007(cholerae)
ORTHOMCL1185	11	ASAL:1;CHOLERAE:1;CMCP6:1;FISCHERI:1;HARVEYI:1;MJ11:1;O395:1;PARAHAE:1;PPRO:1;VSPL:1;YJ016:1	11	KL	COG1199	Rad3-related DNA helicases	ABU70527.1(harveyi) ACH67119.1(MJ11) CAG19422.1(Ppro) CAQ78814.1(Asal) CAV18161.1(Vspl) NT01VF1094(fischeri) NT01VP0946(parahae) NT01VV2029(CMCP6) NT02VVA2165(YJ016) VC0395_A1446(O395) VC1855(cholerae)
ORTHOMCL1256	11	ASAL:1;CHOLERAE:1;CMCP6:1;FISCHERI:1;HARVEYI:1;MJ11:1;O395:1;PARAHAE:1;PPRO:1;VSPL:1;YJ016:1	11	KL	COG1199	Rad3-related DNA helicases	ABU70351.1(harveyi) ACH65577.1(MJ11) CAG19481.1(Ppro) CAQ78596.1(Asal) CAV19390.1(Vspl) NT01VF1840(fischeri) NT01VP0812(parahae) NT01VV0139(CMCP6) NT02VVA0998(YJ016) VC0395_A1575(O395) VC1990(cholerae)
ORTHOMCL1880	11	ASAL:1;CHOLERAE:1;CMCP6:1;FISCHERI:1;HARVEYI:1;MJ11:1;O395:1;PARAHAE:1;PPRO:1;VSPL:1;YJ016:1	11	KL	COG2901	Factor for inversion stimulation Fis, transcriptional activator	ABU69223.1(harveyi) ACH66427.1(MJ11) CAG21695.1(Ppro) CAQ80523.1(Asal) CAV20244.1(Vspl) NT01VF2571(fischeri) NT01VP2716(parahae) NT01VV1192(CMCP6) NT02VVA2957(YJ016) VC0290(cholerae) VC0395_A2685(O395)
ORTHOMCL442	11	ASAL:1;CHOLERAE:1;CMCP6:1;FISCHERI:1;HARVEYI:1;MJ11:1;O395:1;PARAHAE:1;PPRO:1;VSPL:1;YJ016:1	11	KL	COG0553	Superfamily II DNA/RNA helicases, SNF2 family	ABU72590.1(harveyi) ACH64887.1(MJ11) CAG18841.1(Ppro) CAQ78037.1(Asal) CAV17359.1(Vspl) NT01VF0281(fischeri) NT01VP2520(parahae) NT01VV1405(CMCP6) NT02VVA2744(YJ016) VC0395_A2088(O395) VC2506(cholerae)
ORTHOMCL927	11	ASAL:1;CHOLERAE:1;CMCP6:1;FISCHERI:1;HARVEYI:1;MJ11:1;O395:1;PARAHAE:1;PPRO:1;VSPL:1;YJ016:1	11	KL	COG1061	DNA or RNA helicases of superfamily II	ABU71617.1(harveyi) ACH67033.1(MJ11) CAG19950.1(Ppro) CAQ79767.1(Asal) CAV19037.1(Vspl) NT01VF0942(fischeri) NT01VP1143(parahae) NT01VV2767(CMCP6) NT02VVA1367(YJ016) VC0395_A1242(O395) VC1636(cholerae)
ORTHOMCL1319	11	ASAL:1;CHOLERAE:1;CMCP6:1;FISCHERI:1;HARVEYI:1;MJ11:1;O395:1;PARAHAE:1;PPRO:1;VSPL:1;YJ016:1	11	KNU	COG2747	Negative regulator of flagellin synthesis (anti-sigma28 factor)	ABU70257.1(harveyi) ACH67145.1(MJ11) CAG19308.1(Ppro) CAQ80026.1(Asal) CAV17784.1(Vspl) NT01VF2018(fischeri) NT01VP0727(parahae) NT01VV0234(CMCP6) NT02VVA0905(YJ016) VC0395_A1796(O395) VC2204(cholerae)
ORTHOMCL167	11	ASAL:1;CHOLERAE:1;CMCP6:1;FISCHERI:1;HARVEYI:1;MJ11:1;O395:1;PARAHAE:1;PPRO:2;VSPL:1;YJ016:1	12	KR	COG0454	Histone acetyltransferase HPA2 and related acetyltransferases	ABU71354.1(harveyi) ACH65769.1(MJ11) CAG19954.1(Ppro) CAG23558.1(Ppro) CAQ79731.1(Asal) CAV18504.1(Vspl) NT01VF1645(fischeri) NT01VP1548(parahae) NT01VV2652(CMCP6) NT02VVA1477(YJ016) VC0395_A0957(O395) VC1341(cholerae)
ORTHOMCL1703	11	ASAL:1;CHOLERAE:1;CMCP6:1;FISCHERI:1;HARVEYI:1;MJ11:1;O395:1;PARAHAE:1;PPRO:1;VSPL:1;YJ016:1	11	KR	COG0454	Histone acetyltransferase HPA2 and related acetyltransferases	ABU69597.1(harveyi) ACH65046.1(MJ11) CAG21758.1(Ppro) CAQ80620.1(Asal) CAV17161.1(Vspl) NT01VF0108(fischeri) NT01VP0122(parahae) NT01VV0878(CMCP6) NT02VVA0197(YJ016) VC0395_A2312(O395) VC2740(cholerae)
ORTHOMCL468	11	ASAL:1;CHOLERAE:1;CMCP6:1;FISCHERI:1;HARVEYI:1;MJ11:1;O395:1;PARAHAE:1;PPRO:1;VSPL:1;YJ016:1	11	KR	COG0454	Histone acetyltransferase HPA2 and related acetyltransferases	ABU72553.1(harveyi) ACH67041.1(MJ11) CAG18912.1(Ppro) CAQ78739.1(Asal) CAV19992.1(Vspl) NT01VF1778(fischeri) NT01VP2486(parahae) NT01VV1417(CMCP6) NT02VVA2733(YJ016) VC0395_A0840(O395) VC1217(cholerae)
ORTHOMCL61	11	ASAL:1;CHOLERAE:1;CMCP6:2;FISCHERI:2;HARVEYI:1;MJ11:2;O395:1;PARAHAE:1;PPRO:1;VSPL:1;YJ016:2	15	KT	COG3604	Transcriptional regulator containing GAF, AAA-type ATPase, and DNA binding domains	ABU71645.1(harveyi) ACH64125.1(MJ11) ACH66907.1(MJ11) CAG23746.1(Ppro) CAQ79883.1(Asal) CAV26146.1(Vspl) NT01VF1915(fischeri) NT01VFA0870(fischeri) NT01VP1122(parahae) NT01VV2782(CMCP6) NT01VVA1347(CMCP6) NT02VV0174(YJ016) NT02VVA1353(YJ016) VC0395_1095(O395) VCA0182(cholerae)
ORTHOMCL1095	11	ASAL:1;CHOLERAE:1;CMCP6:1;FISCHERI:1;HARVEYI:1;MJ11:1;O395:1;PARAHAE:1;PPRO:1;VSPL:1;YJ016:1	11	KT	COG1983	Putative stress-responsive transcriptional regulator	ABU70841.1(harveyi) ACH64552.1(MJ11) CAG20820.1(Ppro) CAQ81237.1(Asal) CAV19166.1(Vspl) NT01VFA0318(fischeri) NT01VP1107(parahae) NT01VV2795(CMCP6) NT02VVA1340(YJ016) VC0395_A1281(O395) VC1676(cholerae)
ORTHOMCL1097	11	ASAL:1;CHOLERAE:1;CMCP6:1;FISCHERI:1;HARVEYI:1;MJ11:1;O395:1;PARAHAE:1;PPRO:1;VSPL:1;YJ016:1	11	KT	COG1842	Phage shock protein A (IM30), suppresses sigma54-dependent transcription	ABU70839.1(harveyi) ACH64410.1(MJ11) CAG20822.1(Ppro) CAQ81235.1(Asal) CAV19168.1(Vspl) NT01VFA0316(fischeri) NT01VP1105(parahae) NT01VV2797(CMCP6) NT02VVA1338(YJ016) VC0395_A1283(O395) VC1678(cholerae)
ORTHOMCL1098	11	ASAL:1;CHOLERAE:1;CMCP6:1;FISCHERI:1;HARVEYI:1;MJ11:1;O395:1;PARAHAE:1;PPRO:1;VSPL:1;YJ016:1	11	KT	COG1221	Transcriptional regulators containing an AAA-type ATPase domain and a DNA-binding domain	ABU70838.1(harveyi) ACH63489.1(MJ11) CAG20823.1(Ppro) CAQ81234.1(Asal) CAV19169.1(Vspl) NT01VFA0315(fischeri) NT01VP1104(parahae) NT01VV2798(CMCP6) NT02VVA1337(YJ016) VC0395_A1284(O395) VC1679(cholerae)
ORTHOMCL1470	11	ASAL:1;CHOLERAE:1;CMCP6:1;FISCHERI:1;HARVEYI:1;MJ11:1;O395:1;PARAHAE:1;PPRO:1;VSPL:1;YJ016:1	11	KT	COG3279	Response regulator of the LytR/AlgR family	ABU69983.1(harveyi) ACH66530.1(MJ11) CAG21363.1(Ppro) CAQ79003.1(Asal) CAV17545.1(Vspl) NT01VF1238(fischeri) NT01VP0508(parahae) NT01VV0500(CMCP6) NT02VVA0658(YJ016) VC0395_A0224(O395) VC0693(cholerae)
ORTHOMCL1488	11	ASAL:1;CHOLERAE:1;CMCP6:1;FISCHERI:1;HARVEYI:1;MJ11:1;O395:1;PARAHAE:1;PPRO:1;VSPL:1;YJ016:1	11	KT	COG1221	Transcriptional regulators containing an AAA-type ATPase domain and a DNA-binding domain	ABU69960.1(harveyi) ACH66401.1(MJ11) CAG18995.1(Ppro) CAQ78252.1(Asal) CAV17523.1(Vspl) NT01VF0489(fischeri) NT01VP0488(parahae) NT01VV0522(CMCP6) NT02VVA0637(YJ016) VC0395_A0196(O395) VC0665(cholerae)
ORTHOMCL1851	11	ASAL:1;CHOLERAE:1;CMCP6:1;FISCHERI:1;HARVEYI:1;MJ11:1;O395:1;PARAHAE:1;PPRO:1;VSPL:1;YJ016:1	11	KT	COG1974	SOS-response transcriptional repressors (RecA-mediated autopeptidases)	ABU69296.1(harveyi) ACH67333.1(MJ11) CAG18604.1(Ppro) CAQ80577.1(Asal) CAV20284.1(Vspl) NT01VF2642(fischeri) NT01VP2773(parahae) NT01VV1143(CMCP6) NT02VVA0118(YJ016) VC0092(cholerae) VC0395_A2423(O395)
ORTHOMCL184	11	ASAL:2;CHOLERAE:1;CMCP6:1;FISCHERI:1;HARVEYI:1;MJ11:1;O395:1;PARAHAE:1;PPRO:1;VSPL:1;YJ016:1	12	L	COG0266	Formamidopyrimidine-DNA glycosylase	ABU69659.1(harveyi) ACH64866.1(MJ11) CAG18645.1(Ppro) CAQ77843.1(Asal) CAQ77873.1(Asal) CAV17218.1(Vspl) NT01VF0138(fischeri) NT01VP0183(parahae) NT01VV0818(CMCP6) NT02VVA0276(YJ016) VC0221(cholerae) VC0395_A2602(O395)
ORTHOMCL119	11	ASAL:1;CHOLERAE:1;CMCP6:1;FISCHERI:1;HARVEYI:2;MJ11:1;O395:1;PARAHAE:2;PPRO:1;VSPL:1;YJ016:1	13	L	COG0847	DNA polymerase III, epsilon subunit and related 3'-5' exonucleases	ABU70853.1(harveyi) ABU71418.1(harveyi) ACH67396.1(MJ11) CAG20899.1(Ppro) CAQ77784.1(Asal) CAV19006.1(Vspl) NT01VF2719(fischeri) NT01VP1626(parahae) NT01VP1770(parahae) NT01VV2155(CMCP6) NT02VVA1953(YJ016) VC0395_A0909(O395) VC1290(cholerae)
ORTHOMCL1053	11	ASAL:1;CHOLERAE:1;CMCP6:1;FISCHERI:1;HARVEYI:1;MJ11:1;O395:1;PARAHAE:1;PPRO:1;VSPL:1;YJ016:1	11	L	COG2925	Exonuclease I	ABU71084.1(harveyi) ACH66458.1(MJ11) CAG20100.1(Ppro) CAQ79365.1(Asal) CAV18897.1(Vspl) NT01VF1582(fischeri) NT01VP1230(parahae) NT01VV2718(CMCP6) NT02VVA1414(YJ016) VC0395_A0855(O395) VC1234(cholerae)
ORTHOMCL1058	11	ASAL:1;CHOLERAE:1;CMCP6:1;FISCHERI:1;HARVEYI:1;MJ11:1;O395:1;PARAHAE:1;PPRO:1;VSPL:1;YJ016:1	11	L	COG0776	Bacterial nucleoid DNA-binding protein	ABU71077.1(harveyi) ACH67102.1(MJ11) CAG20552.1(Ppro) CAQ79416.1(Asal) CAV18905.1(Vspl) NT01VF1327(fischeri) NT01VP1223(parahae) NT01VV2288(CMCP6) NT02VVA1822(YJ016) VC0395_A0846(O395) VC1222(cholerae)
ORTHOMCL1092	11	ASAL:1;CHOLERAE:1;CMCP6:1;FISCHERI:1;HARVEYI:1;MJ11:1;O395:1;PARAHAE:1;PPRO:1;VSPL:1;YJ016:1	11	L	COG2818	3-methyladenine DNA glycosylase	ABU70845.1(harveyi) ACH63698.1(MJ11) CAG23669.1(Ppro) CAQ81548.1(Asal) CAV19162.1(Vspl) NT01VFA0824(fischeri) NT01VP1111(parahae) NT01VV2791(CMCP6) NT02VVA1344(YJ016) VC0395_A1277(O395) VC1672(cholerae)
ORTHOMCL1137	11	ASAL:1;CHOLERAE:1;CMCP6:1;FISCHERI:1;HARVEYI:1;MJ11:1;O395:1;PARAHAE:1;PPRO:1;VSPL:1;YJ016:1	11	L	COG2256	ATPase related to the helicase subunit of the Holliday junction resolvase	ABU70768.1(harveyi) ACH65347.1(MJ11) CAG19575.1(Ppro) CAQ79528.1(Asal) CAV19220.1(Vspl) NT01VF0986(fischeri) NT01VP1039(parahae) NT01VV2860(CMCP6) NT02VVA1271(YJ016) VC0395_A0627(O395) VC1108(cholerae)
ORTHOMCL1157	11	ASAL:1;CHOLERAE:1;CMCP6:1;FISCHERI:1;HARVEYI:1;MJ11:1;O395:1;PARAHAE:1;PPRO:1;VSPL:1;YJ016:1	11	L	COG2255	Holliday junction resolvasome, helicase subunit	ABU70571.1(harveyi) ACH65228.1(MJ11) CAG19528.1(Ppro) CAQ79574.1(Asal) CAV18234.1(Vspl) NT01VF1035(fischeri) NT01VP0988(parahae) NT01VV2073(CMCP6) NT02VVA2120(YJ016) VC0395_A1436(O395) VC1845(cholerae)
ORTHOMCL1158	11	ASAL:1;CHOLERAE:1;CMCP6:1;FISCHERI:1;HARVEYI:1;MJ11:1;O395:1;PARAHAE:1;PPRO:1;VSPL:1;YJ016:1	11	L	COG0632	Holliday junction resolvasome, DNA-binding subunit	ABU70570.1(harveyi) ACH66376.1(MJ11) CAG19527.1(Ppro) CAQ79573.1(Asal) CAV18233.1(Vspl) NT01VF1034(fischeri) NT01VP0987(parahae) NT01VV2072(CMCP6) NT02VVA2121(YJ016) VC0395_A1437(O395) VC1846(cholerae)
ORTHOMCL1159	11	ASAL:1;CHOLERAE:1;CMCP6:1;FISCHERI:1;HARVEYI:1;MJ11:1;O395:1;PARAHAE:1;PPRO:1;VSPL:1;YJ016:1	11	L	COG0817	Holliday junction resolvasome, endonuclease subunit	ABU70568.1(harveyi) ACH67047.1(MJ11) CAG19525.1(Ppro) CAQ79572.1(Asal) CAV18231.1(Vspl) NT01VF1033(fischeri) NT01VP0984(parahae) NT01VV2070(CMCP6) NT02VVA2123(YJ016) VC0395_A1438(O395) VC1847(cholerae)
ORTHOMCL1176	11	ASAL:1;CHOLERAE:1;CMCP6:1;FISCHERI:1;HARVEYI:1;MJ11:1;O395:1;PARAHAE:1;PPRO:1;VSPL:1;YJ016:1	11	L	COG0551	Zn-finger domain associated with topoisomerase type I	ABU70544.1(harveyi) ACH65726.1(MJ11) CAG20859.1(Ppro) CAQ78849.1(Asal) CAV18188.1(Vspl) NT01VF1138(fischeri) NT01VP0961(parahae) NT01VV2044(CMCP6) NT02VVA2150(YJ016) VC0395_A1332(O395) VC1730(cholerae)
ORTHOMCL1186	11	ASAL:1;CHOLERAE:1;CMCP6:1;FISCHERI:1;HARVEYI:1;MJ11:1;O395:1;PARAHAE:1;PPRO:1;VSPL:1;YJ016:1	11	L	COG3923	Primosomal replication protein N''	ABU70525.1(harveyi) ACH65953.1(MJ11) CAG19421.1(Ppro) CAQ78812.1(Asal) CAV18157.1(Vspl) NT01VF1092(fischeri) NT01VP0944(parahae) NT01VV2027(CMCP6) NT02VVA2167(YJ016) VC0395_A1448(O395) VC1857(cholerae)
ORTHOMCL1188	11	ASAL:1;CHOLERAE:1;CMCP6:1;FISCHERI:1;HARVEYI:1;MJ11:1;O395:1;PARAHAE:1;PPRO:1;VSPL:1;YJ016:1	11	L	COG0708	Exonuclease III	ABU70523.1(harveyi) ACH66082.1(MJ11) CAG21109.1(Ppro) CAQ79647.1(Asal) CAV18146.1(Vspl) NT01VF1697(fischeri) NT01VP0942(parahae) NT01VV2021(CMCP6) NT02VVA2170(YJ016) VC0395_A1451(O395) VC1860(cholerae)
ORTHOMCL1221	11	ASAL:1;CHOLERAE:1;CMCP6:1;FISCHERI:1;HARVEYI:1;MJ11:1;O395:1;PARAHAE:1;PPRO:1;VSPL:1;YJ016:1	11	L	COG3695	Predicted methylated DNA-protein cysteine methyltransferase	ABU70423.1(harveyi) ACH66676.1(MJ11) CAG19386.1(Ppro) CAQ79655.1(Asal) CAV19337.1(Vspl) NT01VF1684(fischeri) NT01VP0895(parahae) NT01VV3068(CMCP6) NT02VVA1084(YJ016) VC0395_A0583(O395) VC1065(cholerae)
ORTHOMCL1236	11	ASAL:1;CHOLERAE:1;CMCP6:1;FISCHERI:1;HARVEYI:1;MJ11:1;O395:1;PARAHAE:1;PPRO:1;VSPL:1;YJ016:1	11	L	COG1555	DNA uptake protein and related DNA-binding proteins	ABU70397.1(harveyi) ACH65341.1(MJ11) CAG21011.1(Ppro) CAQ78509.1(Asal) CAV19365.1(Vspl) NT01VF0878(fischeri) NT01VP0867(parahae) NT01VV0017(CMCP6) NT02VVA1058(YJ016) VC0395_A1507(O395) VC1917(cholerae)
ORTHOMCL1238	11	ASAL:1;CHOLERAE:1;CMCP6:1;FISCHERI:1;HARVEYI:1;MJ11:1;O395:1;PARAHAE:1;PPRO:1;VSPL:1;YJ016:1	11	L	COG0776	Bacterial nucleoid DNA-binding protein	ABU70395.1(harveyi) ACH66185.1(MJ11) CAG21013.1(Ppro) CAQ78507.1(Asal) CAV19367.1(Vspl) NT01VF0876(fischeri) NT01VP0865(parahae) NT01VV0019(CMCP6) NT02VVA1056(YJ016) VC0395_A1509(O395) VC1919(cholerae)
ORTHOMCL1278	11	ASAL:1;CHOLERAE:1;CMCP6:1;FISCHERI:1;HARVEYI:1;MJ11:1;O395:1;PARAHAE:1;PPRO:1;VSPL:1;YJ016:1	11	L	COG3057	Negative regulator of replication initiationR	ABU70321.1(harveyi) ACH66765.1(MJ11) CAG19450.1(Ppro) CAQ78523.1(Asal) CAV19416.1(Vspl) NT01VF0892(fischeri) NT01VP0787(parahae) NT01VV0169(CMCP6) NT02VVA0969(YJ016) VC0395_A1682(O395) VC2096(cholerae)
ORTHOMCL1297	11	ASAL:1;CHOLERAE:1;CMCP6:1;FISCHERI:1;HARVEYI:1;MJ11:1;O395:1;PARAHAE:1;PPRO:1;VSPL:1;YJ016:1	11	L	COG0272	NAD-dependent DNA ligase (contains BRCT domain type II)	ABU70289.1(harveyi) ACH67175.1(MJ11) CAG19280.1(Ppro) CAQ80037.1(Asal) CAV19449.1(Vspl) NT01VF2028(fischeri) NT01VP0752(parahae) NT01VV0207(CMCP6) NT02VVA0931(YJ016) VC0395_A0492(O395) VC0971(cholerae)
ORTHOMCL1350	11	ASAL:1;CHOLERAE:1;CMCP6:1;FISCHERI:1;HARVEYI:1;MJ11:1;O395:1;PARAHAE:1;PPRO:1;VSPL:1;YJ016:1	11	L	COG1466	DNA polymerase III, delta subunit	ABU70209.1(harveyi) ACH65554.1(MJ11) CAG21230.1(Ppro) CAQ78673.1(Asal) CAV17711.1(Vspl) NT01VF0812(fischeri) NT01VP0686(parahae) NT01VV0280(CMCP6) NT02VVA0862(YJ016) VC0395_A0476(O395) VC0953(cholerae)
ORTHOMCL1371	11	ASAL:1;CHOLERAE:1;CMCP6:1;FISCHERI:1;HARVEYI:1;MJ11:1;O395:1;PARAHAE:1;PPRO:1;VSPL:1;YJ016:1	11	L	COG0258	5'-3' exonuclease (including N-terminal domain of PolI)	ABU70178.1(harveyi) ACH66661.1(MJ11) CAG21320.1(Ppro) CAQ78379.1(Asal) CAV19554.1(Vspl) NT01VF0650(fischeri) NT01VP0658(parahae) NT01VV0308(CMCP6) NT02VVA0836(YJ016) VC0395_A0420(O395) VC0898(cholerae)
ORTHOMCL1377	11	ASAL:1;CHOLERAE:1;CMCP6:1;FISCHERI:1;HARVEYI:1;MJ11:1;O395:1;PARAHAE:1;PPRO:1;VSPL:1;YJ016:1	11	L	COG1722	Exonuclease VII small subunit	ABU70165.1(harveyi) ACH65723.1(MJ11) CAG19220.1(Ppro) CAQ78620.1(Asal) CAV19563.1(Vspl) NT01VF0774(fischeri) NT01VP0649(parahae) NT01VV0319(CMCP6) NT02VVA0824(YJ016) VC0395_A0414(O395) VC0891(cholerae)
ORTHOMCL1402	11	ASAL:1;CHOLERAE:1;CMCP6:1;FISCHERI:1;HARVEYI:1;MJ11:1;O395:1;PARAHAE:1;PPRO:1;VSPL:1;YJ016:1	11	L	COG0497	ATPase involved in DNA repair	ABU70120.1(harveyi) ACH65406.1(MJ11) CAG19115.1(Ppro) CAQ80159.1(Asal) CAV17640.1(Vspl) NT01VF2137(fischeri) NT01VP0612(parahae) NT01VV0366(CMCP6) NT02VVA0778(YJ016) VC0395_A0378(O395) VC0852(cholerae)
ORTHOMCL1413	11	ASAL:1;CHOLERAE:1;CMCP6:1;FISCHERI:1;HARVEYI:1;MJ11:1;O395:1;PARAHAE:1;PPRO:1;VSPL:1;YJ016:1	11	L	COG1570	Exonuclease VII, large subunit	ABU70068.1(harveyi) ACH65762.1(MJ11) CAG19192.1(Ppro) CAQ78421.1(Asal) CAV17622.1(Vspl) NT01VF0693(fischeri) NT01VP0580(parahae) NT01VV0420(CMCP6) NT02VVA0737(YJ016) VC0395_A0294(O395) VC0766(cholerae)
ORTHOMCL1452	11	ASAL:1;CHOLERAE:1;CMCP6:1;FISCHERI:1;HARVEYI:1;MJ11:1;O395:1;PARAHAE:1;PPRO:1;VSPL:1;YJ016:1	11	L	COG2974	DNA recombination-dependent growth factor C	ABU70018.1(harveyi) ACH66733.1(MJ11) CAG19131.1(Ppro) CAQ80142.1(Asal) CAV17572.1(Vspl) NT01VF2128(fischeri) NT01VP0536(parahae) NT01VV0469(CMCP6) NT02VVA0687(YJ016) VC0395_A0252(O395) VC0718(cholerae)
ORTHOMCL1486	11	ASAL:1;CHOLERAE:1;CMCP6:1;FISCHERI:1;HARVEYI:1;MJ11:1;O395:1;PARAHAE:1;PPRO:1;VSPL:1;YJ016:1	11	L	COG3066	DNA mismatch repair protein	ABU69965.1(harveyi) ACH66331.1(MJ11) CAG18999.1(Ppro) CAQ78253.1(Asal) CAV17527.1(Vspl) NT01VF0490(fischeri) NT01VP0491(parahae) NT01VV0518(CMCP6) NT02VVA0641(YJ016) VC0395_A0200(O395) VC0668(cholerae)
ORTHOMCL1490	11	ASAL:1;CHOLERAE:1;CMCP6:1;FISCHERI:1;HARVEYI:1;MJ11:1;O395:1;PARAHAE:1;PPRO:1;VSPL:1;YJ016:1	11	L	COG0608	Single-stranded DNA-specific exonuclease	ABU69957.1(harveyi) ACH65407.1(MJ11) CAG18991.1(Ppro) CAQ78249.1(Asal) CAV17519.1(Vspl) NT01VF0486(fischeri) NT01VP0485(parahae) NT01VV0525(CMCP6) NT02VVA0634(YJ016) VC0395_A1993(O395) VC2417(cholerae)
ORTHOMCL1492	11	ASAL:1;CHOLERAE:1;CMCP6:1;FISCHERI:1;HARVEYI:1;MJ11:1;O395:1;PARAHAE:1;PPRO:1;VSPL:1;YJ016:1	11	L	COG4974	Site-specific recombinase XerD	ABU69955.1(harveyi) ACH66177.1(MJ11) CAG18989.1(Ppro) CAQ78247.1(Asal) CAV17517.1(Vspl) NT01VF0484(fischeri) NT01VP0483(parahae) NT01VV0527(CMCP6) NT02VVA0632(YJ016) VC0395_A1995(O395) VC2419(cholerae)
ORTHOMCL1500	11	ASAL:1;CHOLERAE:1;CMCP6:1;FISCHERI:1;HARVEYI:1;MJ11:1;O395:1;PARAHAE:1;PPRO:1;VSPL:1;YJ016:1	11	L	COG0692	Uracil DNA glycosylase	ABU69944.1(harveyi) ACH66894.1(MJ11) CAG18981.1(Ppro) CAQ80235.1(Asal) CAV17506.1(Vspl) NT01VF2268(fischeri) NT01VP0474(parahae) NT01VV0537(CMCP6) NT02VVA0621(YJ016) VC0395_A1938(O395) VC2359(cholerae)
ORTHOMCL1501	11	ASAL:1;CHOLERAE:1;CMCP6:1;FISCHERI:1;HARVEYI:1;MJ11:1;O395:1;PARAHAE:1;PPRO:1;VSPL:1;YJ016:1	11	L	COG0648	Endonuclease IV	ABU69943.1(harveyi) ACH66268.1(MJ11) CAG18980.1(Ppro) CAQ80236.1(Asal) CAV17505.1(Vspl) NT01VF2270(fischeri) NT01VP0473(parahae) NT01VV0538(CMCP6) NT02VVA0620(YJ016) VC0395_A1939(O395) VC2360(cholerae)
ORTHOMCL1534	11	ASAL:1;CHOLERAE:1;CMCP6:1;FISCHERI:1;HARVEYI:1;MJ11:1;O395:1;PARAHAE:1;PPRO:1;VSPL:1;YJ016:1	11	L	COG0792	Predicted endonuclease distantly related to archaeal Holliday junction resolvase	ABU69890.1(harveyi) ACH65479.1(MJ11) CAG21534.1(Ppro) CAQ80339.1(Asal) CAV17446.1(Vspl) NT01VF2383(fischeri) NT01VP0427(parahae) NT01VV0588(CMCP6) NT02VVA0571(YJ016) VC0395_A0112(O395) VC0580(cholerae)
ORTHOMCL1548	11	ASAL:1;CHOLERAE:1;CMCP6:1;FISCHERI:1;HARVEYI:1;MJ11:1;O395:1;PARAHAE:1;PPRO:1;VSPL:1;YJ016:1	11	L	COG0188	Type IIA topoisomerase (DNA gyrase/topo II, topoisomerase IV), A subunit	ABU69876.1(harveyi) ACH65753.1(MJ11) CAG18887.1(Ppro) CAQ80353.1(Asal) CAV17432.1(Vspl) NT01VF2398(fischeri) NT01VP0412(parahae) NT01VV0602(CMCP6) NT02VVA0557(YJ016) VC0395_A2007(O395) VC2430(cholerae)
ORTHOMCL1549	11	ASAL:1;CHOLERAE:1;CMCP6:1;FISCHERI:1;HARVEYI:1;MJ11:1;O395:1;PARAHAE:1;PPRO:1;VSPL:1;YJ016:1	11	L	COG0187	Type IIA topoisomerase (DNA gyrase/topo II, topoisomerase IV), B subunit	ABU69875.1(harveyi) ACH67237.1(MJ11) CAG18886.1(Ppro) CAQ80354.1(Asal) CAV17431.1(Vspl) NT01VF2399(fischeri) NT01VP0411(parahae) NT01VV0603(CMCP6) NT02VVA0556(YJ016) VC0395_A2008(O395) VC2431(cholerae)
ORTHOMCL1650	11	ASAL:1;CHOLERAE:1;CMCP6:1;FISCHERI:1;HARVEYI:1;MJ11:1;O395:1;PARAHAE:1;PPRO:1;VSPL:1;YJ016:1	11	L	COG1198	Primosomal protein N' (replication factor Y) - superfamily II helicase	ABU69728.1(harveyi) ACH65853.1(MJ11) CAG18696.1(Ppro) CAQ80427.1(Asal) CAV20195.1(Vspl) NT01VF2445(fischeri) NT01VP0246(parahae) NT01VV1317(CMCP6) NT02VVA2830(YJ016) VC0395_A2251(O395) VC2678(cholerae)
ORTHOMCL1669	11	ASAL:1;CHOLERAE:1;CMCP6:1;FISCHERI:1;HARVEYI:1;MJ11:1;O395:1;PARAHAE:1;PPRO:1;VSPL:1;YJ016:1	11	L	COG2003	DNA repair proteins	ABU69655.1(harveyi) ACH64992.1(MJ11) CAG18641.1(Ppro) CAQ77877.1(Asal) CAV17214.1(Vspl) NT01VF0134(fischeri) NT01VP0178(parahae) NT01VV0822(CMCP6) NT02VVA0272(YJ016) VC0217(cholerae) VC0395_A2597(O395)
ORTHOMCL1715	11	ASAL:1;CHOLERAE:1;CMCP6:1;FISCHERI:1;HARVEYI:1;MJ11:1;O395:1;PARAHAE:1;PPRO:1;VSPL:1;YJ016:1	11	L	COG0749	DNA polymerase I - 3'-5' exonuclease and polymerase domains	ABU69575.1(harveyi) ACH65162.1(MJ11) CAG21774.1(Ppro) CAQ77912.1(Asal) CAV17142.1(Vspl) NT01VF0079(fischeri) NT01VP0102(parahae) NT01VV0897(CMCP6) NT02VVA0178(YJ016) VC0108(cholerae) VC0395_A2409(O395)
ORTHOMCL1740	11	ASAL:1;CHOLERAE:1;CMCP6:1;FISCHERI:1;HARVEYI:1;MJ11:1;O395:1;PARAHAE:1;PPRO:1;VSPL:1;YJ016:1	11	L	COG0210	Superfamily I DNA and RNA helicases	ABU69491.1(harveyi) ACH67321.1(MJ11) CAG18536.1(Ppro) CAQ77777.1(Asal) CAV17107.1(Vspl) NT01VF2731(fischeri) NT01VP0038(parahae) NT01VV1064(CMCP6) NT02VVA0035(YJ016) VC0167(cholerae) VC0395_A2555(O395)
ORTHOMCL1758	11	ASAL:1;CHOLERAE:1;CMCP6:1;FISCHERI:1;HARVEYI:1;MJ11:1;O395:1;PARAHAE:1;PPRO:1;VSPL:1;YJ016:1	11	L	COG0187	Type IIA topoisomerase (DNA gyrase/topo II, topoisomerase IV), B subunit	ABU69460.1(harveyi) ACH65021.1(MJ11) CAG18466.1(Ppro) CAQ77697.1(Asal) CAV17070.1(Vspl) NT01VF0013(fischeri) NT01VP0012(parahae) NT01VV0987(CMCP6) NT02VVA0012(YJ016) VC0015(cholerae) VC0395_A2504(O395)
ORTHOMCL1759	11	ASAL:1;CHOLERAE:1;CMCP6:1;FISCHERI:1;HARVEYI:1;MJ11:1;O395:1;PARAHAE:1;PPRO:1;VSPL:1;YJ016:1	11	L	COG1195	Recombinational DNA repair ATPase (RecF pathway)	ABU69459.1(harveyi) ACH64942.1(MJ11) CAG18465.1(Ppro) CAQ77696.1(Asal) CAV17069.1(Vspl) NT01VF0012(fischeri) NT01VP0011(parahae) NT01VV0988(CMCP6) NT02VVA0011(YJ016) VC0014(cholerae) VC0395_A2505(O395)
ORTHOMCL1760	11	ASAL:1;CHOLERAE:1;CMCP6:1;FISCHERI:1;HARVEYI:1;MJ11:1;O395:1;PARAHAE:1;PPRO:1;VSPL:1;YJ016:1	11	L	COG0592	DNA polymerase sliding clamp subunit (PCNA homolog)	ABU69458.1(harveyi) ACH65135.1(MJ11) CAG18464.1(Ppro) CAQ77695.1(Asal) CAV17068.1(Vspl) NT01VF0011(fischeri) NT01VP0010(parahae) NT01VV0989(CMCP6) NT02VVA0010(YJ016) VC0013(cholerae) VC0395_A2506(O395)
ORTHOMCL1761	11	ASAL:1;CHOLERAE:1;CMCP6:1;FISCHERI:1;HARVEYI:1;MJ11:1;O395:1;PARAHAE:1;PPRO:1;VSPL:1;YJ016:1	11	L	COG0593	ATPase involved in DNA replication initiation	ABU69457.1(harveyi) ACH65070.1(MJ11) CAG18463.1(Ppro) CAQ77694.1(Asal) CAV17067.1(Vspl) NT01VF0010(fischeri) NT01VP0009(parahae) NT01VV0990(CMCP6) NT02VVA0009(YJ016) VC0012(cholerae) VC0395_A2507(O395)
ORTHOMCL1796	11	ASAL:1;CHOLERAE:1;CMCP6:1;FISCHERI:1;HARVEYI:1;MJ11:1;O395:1;PARAHAE:1;PPRO:1;VSPL:1;YJ016:1	11	L	COG0551	Zn-finger domain associated with topoisomerase type I	ABU69402.1(harveyi) ACH65055.1(MJ11) CAG21831.1(Ppro) CAQ77764.1(Asal) CAV20375.1(Vspl) NT01VF2763(fischeri) NT01VP2858(parahae) NT01VV1042(CMCP6) NT02VVA3037(YJ016) VC0050(cholerae) VC0395_A2469(O395)
ORTHOMCL1810	11	ASAL:1;CHOLERAE:1;CMCP6:1;FISCHERI:1;HARVEYI:1;MJ11:1;O395:1;PARAHAE:1;PPRO:1;VSPL:1;YJ016:1	11	L	COG0210	Superfamily I DNA and RNA helicases	ABU69372.1(harveyi) ACH65176.1(MJ11) CAG21784.1(Ppro) CAQ77907.1(Asal) CAV20351.1(Vspl) NT01VF0073(fischeri) NT01VP2835(parahae) NT01VV0941(CMCP6) NT02VVA3007(YJ016) VC0190(cholerae) VC0395_A2571(O395)
ORTHOMCL1812	11	ASAL:1;CHOLERAE:1;CMCP6:1;FISCHERI:1;HARVEYI:1;MJ11:1;O395:1;PARAHAE:1;PPRO:1;VSPL:1;YJ016:1	11	L	COG0514	Superfamily II DNA helicase	ABU69366.1(harveyi) ACH64933.1(MJ11) CAG21779.1(Ppro) CAQ77909.1(Asal) CAV20344.1(Vspl) NT01VF0075(fischeri) NT01VP2830(parahae) NT01VV0937(CMCP6) NT02VVA3003(YJ016) VC0196(cholerae) VC0395_A2576(O395)
ORTHOMCL1830	11	ASAL:1;CHOLERAE:1;CMCP6:1;FISCHERI:1;HARVEYI:1;MJ11:1;O395:1;PARAHAE:1;PPRO:1;VSPL:1;YJ016:1	11	L	COG4973	Site-specific recombinase XerC	ABU69335.1(harveyi) ACH67407.1(MJ11) CAG21791.1(Ppro) CAQ77813.1(Asal) CAV20323.1(Vspl) NT01VF2684(fischeri) NT01VP2808(parahae) NT01VV1110(CMCP6) NT02VVA0084(YJ016) VC0128(cholerae) VC0395_A2391(O395)
ORTHOMCL1842	11	ASAL:1;CHOLERAE:1;CMCP6:1;FISCHERI:1;HARVEYI:1;MJ11:1;O395:1;PARAHAE:1;PPRO:1;VSPL:1;YJ016:1	11	L	COG0742	N6-adenine-specific methylase	ABU69309.1(harveyi) ACH67344.1(MJ11) CAG18591.1(Ppro) CAQ80588.1(Asal) CAV20301.1(Vspl) NT01VF2654(fischeri) NT01VP2785(parahae) NT01VV1131(CMCP6) NT02VVA0106(YJ016) VC0146(cholerae) VC0395_A2375(O395)
ORTHOMCL1875	11	ASAL:1;CHOLERAE:1;CMCP6:1;FISCHERI:1;HARVEYI:1;MJ11:1;O395:1;PARAHAE:1;PPRO:1;VSPL:1;YJ016:1	11	L	COG0776	Bacterial nucleoid DNA-binding protein	ABU69253.1(harveyi) ACH67278.1(MJ11) CAG21706.1(Ppro) CAQ80530.1(Asal) CAV20250.1(Vspl) NT01VF2577(fischeri) NT01VP2739(parahae) NT01VV1186(CMCP6) NT02VVA2963(YJ016) VC0273(cholerae) VC0395_A2650(O395)
ORTHOMCL1886	11	ASAL:1;CHOLERAE:1;CMCP6:1;FISCHERI:1;HARVEYI:1;MJ11:1;O395:1;PARAHAE:1;PPRO:1;VSPL:1;YJ016:1	11	L	COG0847	DNA polymerase III, epsilon subunit and related 3'-5' exonucleases	ABU69216.1(harveyi) ACH66479.1(MJ11) CAG21686.1(Ppro) CAQ80516.1(Asal) CAV20237.1(Vspl) NT01VF2563(fischeri) NT01VP2709(parahae) NT01VV1200(CMCP6) NT02VVA2949(YJ016) VC0299(cholerae) VC0395_A2692(O395)
ORTHOMCL1922	11	ASAL:1;CHOLERAE:1;CMCP6:1;FISCHERI:1;HARVEYI:1;MJ11:1;O395:1;PARAHAE:1;PPRO:1;VSPL:1;YJ016:1	11	L	COG0323	DNA mismatch repair enzyme (predicted ATPase)	ABU69156.1(harveyi) ACH65712.1(MJ11) CAG21650.1(Ppro) CAQ80463.1(Asal) CAV17290.1(Vspl) NT01VF2496(fischeri) NT01VP2649(parahae) NT01VV1251(CMCP6) NT02VVA2893(YJ016) VC0345(cholerae) VC0395_A2756(O395)
ORTHOMCL1981	11	ASAL:1;CHOLERAE:1;CMCP6:1;FISCHERI:1;HARVEYI:1;MJ11:1;O395:1;PARAHAE:1;PPRO:1;VSPL:1;YJ016:1	11	L	COG0338	Site-specific DNA methylase	ABU69085.1(harveyi) ACH67213.1(MJ11) CAG18722.1(Ppro) CAQ80409.1(Asal) CAV20162.1(Vspl) NT01VF2460(fischeri) NT01VP2578(parahae) NT01VV1341(CMCP6) NT02VVA2805(YJ016) VC0395_A2203(O395) VC2626(cholerae)
ORTHOMCL1986	11	ASAL:1;CHOLERAE:1;CMCP6:1;FISCHERI:1;HARVEYI:1;MJ11:1;O395:1;PARAHAE:1;PPRO:1;VSPL:1;YJ016:1	11	L	COG0305	Replicative DNA helicase	ABU69078.1(harveyi) ACH65169.1(MJ11) CAG21629.1(Ppro) CAQ78067.1(Asal) CAV17306.1(Vspl) NT01VF0313(fischeri) NT01VP2572(parahae) NT01VV1348(CMCP6) NT02VVA2798(YJ016) VC0371(cholerae) VC0395_A2782(O395)
ORTHOMCL260	11	ASAL:1;CHOLERAE:1;CMCP6:1;FISCHERI:1;HARVEYI:1;MJ11:1;O395:1;PARAHAE:1;PPRO:1;VSPL:1;YJ016:1	11	L	COG0210	Superfamily I DNA and RNA helicases	ABU74015.1(harveyi) ACH66128.1(MJ11) CAG19639.1(Ppro) CAQ79819.1(Asal) CAV25975.1(Vspl) NT01VF1737(fischeri) NT01VPA0625(parahae) NT01VVA0120(CMCP6) NT02VV0627(YJ016) VC0395_0656(O395) VCA0717(cholerae)
ORTHOMCL282	11	ASAL:1;CHOLERAE:1;CMCP6:1;FISCHERI:1;HARVEYI:1;MJ11:1;O395:1;PARAHAE:1;PPRO:1;VSPL:1;YJ016:1	11	L	COG3593	Predicted ATP-dependent endonuclease of the OLD family	ABU73808.1(harveyi) ACH64128.1(MJ11) CAG22766.1(Ppro) CAQ81203.1(Asal) CAV26524.1(Vspl) NT01VFA0400(fischeri) NT01VPA0797(parahae) NT01VVA0237(CMCP6) NT02VV0735(YJ016) VC0395_0477(O395) VCA0544(cholerae)
ORTHOMCL331	11	ASAL:1;CHOLERAE:1;CMCP6:1;FISCHERI:1;HARVEYI:1;MJ11:1;O395:1;PARAHAE:1;PPRO:1;VSPL:1;YJ016:1	11	L	COG0419	ATPase involved in DNA repair	ABU73557.1(harveyi) ACH66236.1(MJ11) CAG19133.1(Ppro) CAQ79018.1(Asal) CAV18804.1(Vspl) NT01VF1258(fischeri) NT01VPA0961(parahae) NT01VVA0080(CMCP6) NT02VV0585(YJ016) VC0395_0454(O395) VCA0521(cholerae)
ORTHOMCL332	11	ASAL:1;CHOLERAE:1;CMCP6:1;FISCHERI:1;HARVEYI:1;MJ11:1;O395:1;PARAHAE:1;PPRO:1;VSPL:1;YJ016:1	11	L	COG0420	DNA repair exonuclease	ABU73556.1(harveyi) ACH66971.1(MJ11) CAG19132.1(Ppro) CAQ79017.1(Asal) CAV18805.1(Vspl) NT01VF1257(fischeri) NT01VPA0962(parahae) NT01VVA0079(CMCP6) NT02VV0584(YJ016) VC0395_0453(O395) VCA0520(cholerae)
ORTHOMCL352	11	ASAL:1;CHOLERAE:1;CMCP6:1;FISCHERI:1;HARVEYI:1;MJ11:1;O395:1;PARAHAE:1;PPRO:1;VSPL:1;YJ016:1	11	L	COG2827	Predicted endonuclease containing a URI domain	ABU73255.1(harveyi) ACH63806.1(MJ11) CAG22550.1(Ppro) CAQ81360.1(Asal) CAV25794.1(Vspl) NT01VFA0616(fischeri) NT01VPA1156(parahae) NT01VVA0750(CMCP6) NT02VV1179(YJ016) VC0395_0675(O395) VCA0739(cholerae)
ORTHOMCL423	11	ASAL:1;CHOLERAE:1;CMCP6:1;FISCHERI:1;HARVEYI:1;MJ11:1;O395:1;PARAHAE:1;PPRO:1;VSPL:1;YJ016:1	11	L	COG0178	Excinuclease ATPase subunit	ABU72622.1(harveyi) ACH65870.1(MJ11) CAG21595.1(Ppro) CAQ78132.1(Asal) CAV17329.1(Vspl) NT01VF0363(fischeri) NT01VP2550(parahae) NT01VV1374(CMCP6) NT02VVA2774(YJ016) VC0394(cholerae) VC0395_A2812(O395)
ORTHOMCL424	11	ASAL:1;CHOLERAE:1;CMCP6:1;FISCHERI:1;HARVEYI:1;MJ11:1;O395:1;PARAHAE:1;PPRO:1;VSPL:1;YJ016:1	11	L	COG0629	Single-stranded DNA-binding protein	ABU72619.1(harveyi) ACH66212.1(MJ11) CAG21594.1(Ppro) CAQ78146.1(Asal) CAV17332.1(Vspl) NT01VF0376(fischeri) NT01VP2547(parahae) NT01VV1377(CMCP6) NT02VVA2771(YJ016) VC0395_A2815(O395) VC0397(cholerae)
ORTHOMCL478	11	ASAL:1;CHOLERAE:1;CMCP6:1;FISCHERI:1;HARVEYI:1;MJ11:1;O395:1;PARAHAE:1;PPRO:1;VSPL:1;YJ016:1	11	L	COG1194	A/G-specific DNA glycosylase	ABU72526.1(harveyi) ACH67259.1(MJ11) CAG21469.1(Ppro) CAQ78219.1(Asal) CAV19958.1(Vspl) NT01VF0457(fischeri) NT01VP2464(parahae) NT01VV1448(CMCP6) NT02VVA2707(YJ016) VC0395_A0003(O395) VC0452(cholerae)
ORTHOMCL490	11	ASAL:1;CHOLERAE:1;CMCP6:1;FISCHERI:1;HARVEYI:1;MJ11:1;O395:1;PARAHAE:1;PPRO:1;VSPL:1;YJ016:1	11	L	COG0816	Predicted endonuclease involved in recombination (possible Holliday junction resolvase in Mycoplasmas and B. subtilis)	ABU72510.1(harveyi) ACH66473.1(MJ11) CAG21455.1(Ppro) CAQ78231.1(Asal) CAV19936.1(Vspl) NT01VF0469(fischeri) NT01VP2451(parahae) NT01VV1461(CMCP6) NT02VVA2694(YJ016) VC0395_A0018(O395) VC0466(cholerae)
ORTHOMCL494	11	ASAL:1;CHOLERAE:1;CMCP6:1;FISCHERI:1;HARVEYI:1;MJ11:1;O395:1;PARAHAE:1;PPRO:1;VSPL:1;YJ016:1	11	L	COG2356	Endonuclease I	ABU72506.1(harveyi) ACH66023.1(MJ11) CAG21451.1(Ppro) CAQ78235.1(Asal) CAV19925.1(Vspl) NT01VF0473(fischeri) NT01VP2447(parahae) NT01VV1466(CMCP6) NT02VVA2690(YJ016) VC0395_A0022(O395) VC0470(cholerae)
ORTHOMCL519	11	ASAL:1;CHOLERAE:1;CMCP6:1;FISCHERI:1;HARVEYI:1;MJ11:1;O395:1;PARAHAE:1;PPRO:1;VSPL:1;YJ016:1	11	L	COG1381	Recombinational DNA repair protein (RecF pathway)	ABU72470.1(harveyi) ACH66920.1(MJ11) CAG21403.1(Ppro) CAQ80207.1(Asal) CAV19825.1(Vspl) NT01VF2241(fischeri) NT01VP2413(parahae) NT01VV1501(CMCP6) NT02VVA2655(YJ016) VC0395_A2037(O395) VC2459(cholerae)
ORTHOMCL536	11	ASAL:1;CHOLERAE:1;CMCP6:1;FISCHERI:1;HARVEYI:1;MJ11:1;O395:1;PARAHAE:1;PPRO:1;VSPL:1;YJ016:1	11	L	COG0249	Mismatch repair ATPase (MutS family)	ABU72451.1(harveyi) ACH66619.1(MJ11) CAG21386.1(Ppro) CAQ78317.1(Asal) CAV19791.1(Vspl) NT01VF0574(fischeri) NT01VP2395(parahae) NT01VV1522(CMCP6) NT02VVA2635(YJ016) VC0395_A0063(O395) VC0535(cholerae)
ORTHOMCL538	11	ASAL:1;CHOLERAE:1;CMCP6:1;FISCHERI:1;HARVEYI:1;MJ11:1;O395:1;PARAHAE:1;PPRO:1;VSPL:1;YJ016:1	11	L	COG0468	RecA/RadA recombinase	ABU72449.1(harveyi) ACH65442.1(MJ11) CAG21384.1(Ppro) CAQ78319.1(Asal) CAV19787.1(Vspl) NT01VF0576(fischeri) NT01VP2393(parahae) NT01VV1524(CMCP6) NT02VVA2633(YJ016) VC0395_A0070(O395) VC0543(cholerae)
ORTHOMCL578	11	ASAL:1;CHOLERAE:1;CMCP6:1;FISCHERI:1;HARVEYI:1;MJ11:1;O395:1;PARAHAE:1;PPRO:1;VSPL:1;YJ016:1	11	L	COG1643	HrpA-like helicases	ABU72389.1(harveyi) ACH66005.1(MJ11) CAG21474.1(Ppro) CAQ80287.1(Asal) CAV19683.1(Vspl) NT01VF2332(fischeri) NT01VP2345(parahae) NT01VV1576(CMCP6) NT02VVA2586(YJ016) VC0395_A0130(O395) VC0601(cholerae)
ORTHOMCL622	11	ASAL:1;CHOLERAE:1;CMCP6:1;FISCHERI:1;HARVEYI:1;MJ11:1;O395:1;PARAHAE:1;PPRO:1;VSPL:1;YJ016:1	11	L	COG3050	DNA polymerase III, psi subunit	ABU72330.1(harveyi) ACH65307.1(MJ11) CAG19044.1(Ppro) CAQ78296.1(Asal) CAV19628.1(Vspl) NT01VF0536(fischeri) NT01VP2289(parahae) NT01VV1643(CMCP6) NT02VVA2520(YJ016) VC0395_A0187(O395) VC0656(cholerae)
ORTHOMCL625	11	ASAL:1;CHOLERAE:1;CMCP6:1;FISCHERI:1;HARVEYI:1;MJ11:1;O395:1;PARAHAE:1;PPRO:1;VSPL:1;YJ016:1	11	L	COG0084	Mg-dependent DNase	ABU72326.1(harveyi) ACH66066.1(MJ11) CAG19049.1(Ppro) CAQ78300.1(Asal) CAV19624.1(Vspl) NT01VF0541(fischeri) NT01VP2285(parahae) NT01VV1649(CMCP6) NT02VVA2514(YJ016) VC0395_A1932(O395) VC2353(cholerae)
ORTHOMCL646	11	ASAL:1;CHOLERAE:1;CMCP6:1;FISCHERI:1;HARVEYI:1;MJ11:1;O395:1;PARAHAE:1;PPRO:1;VSPL:1;YJ016:1	11	L	COG1330	Exonuclease V gamma subunit	ABU72250.1(harveyi) ACH65935.1(MJ11) CAG21333.1(Ppro) CAQ78365.1(Asal) CAV17667.1(Vspl) NT01VF0637(fischeri) NT01VP2226(parahae) NT01VV1720(CMCP6) NT02VVA2445(YJ016) VC0395_A1905(O395) VC2322(cholerae)
ORTHOMCL647	11	ASAL:1;CHOLERAE:1;CMCP6:1;FISCHERI:1;HARVEYI:1;MJ11:1;O395:1;PARAHAE:1;PPRO:1;VSPL:1;YJ016:1	11	L	COG1074	ATP-dependent exoDNAse (exonuclease V) beta subunit (contains helicase and exonuclease domains)	ABU72249.1(harveyi) ACH65324.1(MJ11) CAG21332.1(Ppro) CAQ78366.1(Asal) CAV17669.1(Vspl) NT01VF0638(fischeri) NT01VP2225(parahae) NT01VV1721(CMCP6) NT02VVA2444(YJ016) VC0395_A1904(O395) VC2320(cholerae)
ORTHOMCL648	11	ASAL:1;CHOLERAE:1;CMCP6:1;FISCHERI:1;HARVEYI:1;MJ11:1;O395:1;PARAHAE:1;PPRO:1;VSPL:1;YJ016:1	11	L	COG0507	ATP-dependent exoDNAse (exonuclease V), alpha subunit - helicase superfamily I member	ABU72248.1(harveyi) ACH66862.1(MJ11) CAG21331.1(Ppro) CAQ78367.1(Asal) CAV17670.1(Vspl) NT01VF0639(fischeri) NT01VP2224(parahae) NT01VV1722(CMCP6) NT02VVA2443(YJ016) VC0395_A1903(O395) VC2319(cholerae)
ORTHOMCL668	11	ASAL:1;CHOLERAE:1;CMCP6:1;FISCHERI:1;HARVEYI:1;MJ11:1;O395:1;PARAHAE:1;PPRO:1;VSPL:1;YJ016:1	11	L	COG0389	Nucleotidyltransferase/DNA polymerase involved in DNA repair	ABU72212.1(harveyi) ACH65580.1(MJ11) CAG19245.1(Ppro) CAQ78642.1(Asal) CAV17697.1(Vspl) NT01VF0795(fischeri) NT01VP2193(parahae) NT01VV1753(CMCP6) NT02VVA2413(YJ016) VC0395_A1876(O395) VC2287(cholerae)
ORTHOMCL698	11	ASAL:1;CHOLERAE:1;CMCP6:1;FISCHERI:1;HARVEYI:1;MJ11:1;O395:1;PARAHAE:1;PPRO:1;VSPL:1;YJ016:1	11	L	COG0164	Ribonuclease HII	ABU72172.1(harveyi) ACH66990.1(MJ11) CAG21288.1(Ppro) CAQ80097.1(Asal) CAV19500.1(Vspl) NT01VF2087(fischeri) NT01VP2155(parahae) NT01VV1796(CMCP6) NT02VVA2374(YJ016) VC0395_A1837(O395) VC2246(cholerae)
ORTHOMCL699	11	ASAL:1;CHOLERAE:1;CMCP6:1;FISCHERI:1;HARVEYI:1;MJ11:1;O395:1;PARAHAE:1;PPRO:1;VSPL:1;YJ016:1	11	L	COG0587	DNA polymerase III, alpha subunit	ABU72171.1(harveyi) ACH65608.1(MJ11) CAG21287.1(Ppro) CAQ80096.1(Asal) CAV19499.1(Vspl) NT01VF2086(fischeri) NT01VP2154(parahae) NT01VV1797(CMCP6) NT02VVA2373(YJ016) VC0395_A1836(O395) VC2245(cholerae)
ORTHOMCL708	11	ASAL:1;CHOLERAE:1;CMCP6:1;FISCHERI:1;HARVEYI:1;MJ11:1;O395:1;PARAHAE:1;PPRO:1;VSPL:1;YJ016:1	11	L	COG0328	Ribonuclease HI	ABU72160.1(harveyi) ACH65864.1(MJ11) CAG21261.1(Ppro) CAQ80083.1(Asal) CAV19487.1(Vspl) NT01VF2075(fischeri) NT01VP2144(parahae) NT01VV1808(CMCP6) NT02VVA2363(YJ016) VC0395_A1826(O395) VC2234(cholerae)
ORTHOMCL709	11	ASAL:1;CHOLERAE:1;CMCP6:1;FISCHERI:1;HARVEYI:1;MJ11:1;O395:1;PARAHAE:1;PPRO:1;VSPL:1;YJ016:1	11	L	COG0847	DNA polymerase III, epsilon subunit and related 3'-5' exonucleases	ABU72159.1(harveyi) ACH66768.1(MJ11) CAG21260.1(Ppro) CAQ80082.1(Asal) CAV19486.1(Vspl) NT01VF2074(fischeri) NT01VP2143(parahae) NT01VV1809(CMCP6) NT02VVA2362(YJ016) VC0395_A1825(O395) VC2233(cholerae)
ORTHOMCL792	11	ASAL:1;CHOLERAE:1;CMCP6:1;FISCHERI:1;HARVEYI:1;MJ11:1;O395:1;PARAHAE:1;PPRO:1;VSPL:1;YJ016:1	11	L	COG2812	DNA polymerase III, gamma/tau subunits	ABU72036.1(harveyi) ACH65748.1(MJ11) CAG19428.1(Ppro) CAQ78770.1(Asal) CAV17928.1(Vspl) NT01VF1813(fischeri) NT01VP2034(parahae) NT01VV1922(CMCP6) NT02VVA2245(YJ016) VC0395_A0572(O395) VC1054(cholerae)
ORTHOMCL794	11	ASAL:1;CHOLERAE:1;CMCP6:1;FISCHERI:1;HARVEYI:1;MJ11:1;O395:1;PARAHAE:1;PPRO:1;VSPL:1;YJ016:1	11	L	COG0353	Recombinational DNA repair protein (RecF pathway)	ABU72034.1(harveyi) ACH65258.1(MJ11) CAG19430.1(Ppro) CAQ78772.1(Asal) CAV17930.1(Vspl) NT01VF1811(fischeri) NT01VP2032(parahae) NT01VV1924(CMCP6) NT02VVA2243(YJ016) VC0395_A0574(O395) VC1056(cholerae)
ORTHOMCL807	11	ASAL:1;CHOLERAE:1;CMCP6:1;FISCHERI:1;HARVEYI:1;MJ11:1;O395:1;PARAHAE:1;PPRO:1;VSPL:1;YJ016:1	11	L	COG0550	Topoisomerase IA	ABU71991.1(harveyi) ACH66428.1(MJ11) CAG20969.1(Ppro) CAQ79840.1(Asal) CAV17956.1(Vspl) NT01VF1760(fischeri) NT01VP2005(parahae) NT01VV3049(CMCP6) NT02VVA1104(YJ016) VC0395_A1630(O395) VC2043(cholerae)
ORTHOMCL818	11	ASAL:1;CHOLERAE:1;CMCP6:1;FISCHERI:1;HARVEYI:1;MJ11:1;O395:1;PARAHAE:1;PPRO:1;VSPL:1;YJ016:1	11	L	COG0847	DNA polymerase III, epsilon subunit and related 3'-5' exonucleases	ABU71942.1(harveyi) ACH66049.1(MJ11) CAG20951.1(Ppro) CAQ79547.1(Asal) CAV17988.1(Vspl) NT01VF1006(fischeri) NT01VP1973(parahae) NT01VV3022(CMCP6) NT02VVA1131(YJ016) VC0395_A0527(O395) VC1006(cholerae)
ORTHOMCL822	11	ASAL:1;CHOLERAE:1;CMCP6:1;FISCHERI:1;HARVEYI:1;MJ11:1;O395:1;PARAHAE:1;PPRO:1;VSPL:1;YJ016:1	11	L	COG0177	Predicted EndoIII-related endonuclease	ABU71921.1(harveyi) ACH67204.1(MJ11) CAG20945.1(Ppro) CAQ79551.1(Asal) CAV17995.1(Vspl) NT01VF1010(fischeri) NT01VP1969(parahae) NT01VV3018(CMCP6) NT02VVA1135(YJ016) VC0395_A0532(O395) VC1011(cholerae)
ORTHOMCL865	11	ASAL:1;CHOLERAE:1;CMCP6:1;FISCHERI:1;HARVEYI:1;MJ11:1;O395:1;PARAHAE:1;PPRO:1;VSPL:1;YJ016:1	11	L	COG0470	ATPase involved in DNA replication	ABU71855.1(harveyi) ACH66502.1(MJ11) CAG19612.1(Ppro) CAQ79930.1(Asal) CAV18089.1(Vspl) NT01VF1863(fischeri) NT01VP1910(parahae) NT01VV2915(CMCP6) NT02VVA1230(YJ016) VC0395_A1601(O395) VC2015(cholerae)
ORTHOMCL866	11	ASAL:1;CHOLERAE:1;CMCP6:1;FISCHERI:1;HARVEYI:1;MJ11:1;O395:1;PARAHAE:1;PPRO:1;VSPL:1;YJ016:1	11	L	COG0084	Mg-dependent DNase	ABU71854.1(harveyi) ACH66818.1(MJ11) CAG19613.1(Ppro) CAQ79931.1(Asal) CAV18091.1(Vspl) NT01VF1862(fischeri) NT01VP1909(parahae) NT01VV2913(CMCP6) NT02VVA1231(YJ016) VC0395_A1600(O395) VC2014(cholerae)
ORTHOMCL876	11	ASAL:1;CHOLERAE:1;CMCP6:1;FISCHERI:1;HARVEYI:1;MJ11:1;O395:1;PARAHAE:1;PPRO:1;VSPL:1;YJ016:1	11	L	COG0776	Bacterial nucleoid DNA-binding protein	ABU71812.1(harveyi) ACH65296.1(MJ11) CAG20832.1(Ppro) CAQ79906.1(Asal) CAV19232.1(Vspl) NT01VF1887(fischeri) NT01VP1892(parahae) NT01VV2894(CMCP6) NT02VVA1248(YJ016) VC0395_A1504(O395) VC1914(cholerae)
ORTHOMCL898	11	ASAL:1;CHOLERAE:1;CMCP6:1;FISCHERI:1;HARVEYI:1;MJ11:1;O395:1;PARAHAE:1;PPRO:1;VSPL:1;YJ016:1	11	L	COG0417	DNA polymerase elongation subunit (family B)	ABU71703.1(harveyi) ACH66596.1(MJ11) CAG19942.1(Ppro) CAQ79827.1(Asal) CAV19135.1(Vspl) NT01VF1747(fischeri) NT01VP1813(parahae) NT01VV2969(CMCP6) NT02VVA1182(YJ016) VC0395_A0831(O395) VC1212(cholerae)
ORTHOMCL900	11	ASAL:1;CHOLERAE:1;CMCP6:1;FISCHERI:1;HARVEYI:1;MJ11:1;O395:1;PARAHAE:1;PPRO:1;VSPL:1;YJ016:1	11	L	COG0322	Nuclease subunit of the excinuclease complex	ABU71701.1(harveyi) ACH65796.1(MJ11) CAG20623.1(Ppro) CAQ79825.1(Asal) CAV19133.1(Vspl) NT01VF1745(fischeri) NT01VP1811(parahae) NT01VV2967(CMCP6) NT02VVA1184(YJ016) VC0395_A0834(O395) VC1214(cholerae)
ORTHOMCL908	11	ASAL:1;CHOLERAE:1;CMCP6:1;FISCHERI:1;HARVEYI:1;MJ11:1;O395:1;PARAHAE:1;PPRO:1;VSPL:1;YJ016:1	11	L	COG0188	Type IIA topoisomerase (DNA gyrase/topo II, topoisomerase IV), A subunit	ABU71688.1(harveyi) ACH66882.1(MJ11) CAG20838.1(Ppro) CAQ79452.1(Asal) CAV19119.1(Vspl) NT01VF1294(fischeri) NT01VP1798(parahae) NT01VV2952(CMCP6) NT02VVA1197(YJ016) VC0395_A0877(O395) VC1258(cholerae)
ORTHOMCL955	11	ASAL:1;CHOLERAE:1;CMCP6:1;FISCHERI:1;HARVEYI:1;MJ11:1;O395:1;PARAHAE:1;PPRO:1;VSPL:1;YJ016:1	11	L	COG1643	HrpA-like helicases	ABU71463.1(harveyi) ACH65332.1(MJ11) CAG20164.1(Ppro) CAQ79385.1(Asal) CAV18959.1(Vspl) NT01VF1600(fischeri) NT01VP1377(parahae) NT01VV2256(CMCP6) NT02VVA1854(YJ016) VC0395_A0997(O395) VC1382(cholerae)
ORTHOMCL185	11	ASAL:1;CHOLERAE:1;CMCP6:2;FISCHERI:1;HARVEYI:1;MJ11:1;O395:1;PARAHAE:1;PPRO:1;VSPL:1;YJ016:1	12	LK	COG1200	RecG-like helicase	ABU69627.1(harveyi) ACH67328.1(MJ11) CAG18626.1(Ppro) CAQ80594.1(Asal) CAV17190.1(Vspl) NT01VF2660(fischeri) NT01VP0152(parahae) NT01VV0849(CMCP6) NT01VV0850(CMCP6) NT02VVA0228(YJ016) VC0395_A2283(O395) VC2711(cholerae)
ORTHOMCL175	11	ASAL:1;CHOLERAE:1;CMCP6:1;FISCHERI:2;HARVEYI:1;MJ11:1;O395:1;PARAHAE:1;PPRO:1;VSPL:1;YJ016:1	12	LK	COG1197	Transcription-repair coupling factor (superfamily II helicase)	ABU70498.1(harveyi) ACH64037.1(MJ11) CAG20777.1(Ppro) CAQ81450.1(Asal) CAV19245.1(Vspl) NT01VFA0471(fischeri) NT01VFA0472(fischeri) NT01VP0916(parahae) NT01VV1992(CMCP6) NT02VVA2201(YJ016) VC0395_A1476(O395) VC1886(cholerae)
ORTHOMCL1243	11	ASAL:1;CHOLERAE:1;CMCP6:1;FISCHERI:1;HARVEYI:1;MJ11:1;O395:1;PARAHAE:1;PPRO:1;VSPL:1;YJ016:1	11	LKJ	COG0513	Superfamily II DNA and RNA helicases	ABU70382.1(harveyi) ACH66552.1(MJ11) CAG23621.1(Ppro) CAQ79874.1(Asal) CAV27095.1(Vspl) NT01VF1923(fischeri) NT01VP0850(parahae) NT01VVA0965(CMCP6) NT02VV1402(YJ016) VC0395_A1018(O395) VC1407(cholerae)
ORTHOMCL1496	11	ASAL:1;CHOLERAE:1;CMCP6:1;FISCHERI:1;HARVEYI:1;MJ11:1;O395:1;PARAHAE:1;PPRO:1;VSPL:1;YJ016:1	11	LKJ	COG0513	Superfamily II DNA and RNA helicases	ABU69951.1(harveyi) ACH66058.1(MJ11) CAG18985.1(Ppro) CAQ78243.1(Asal) CAV17511.1(Vspl) NT01VF0480(fischeri) NT01VP0479(parahae) NT01VV0532(CMCP6) NT02VVA0626(YJ016) VC0395_A0191(O395) VC0660(cholerae)
ORTHOMCL1619	11	ASAL:1;CHOLERAE:1;CMCP6:1;FISCHERI:1;HARVEYI:1;MJ11:1;O395:1;PARAHAE:1;PPRO:1;VSPL:1;YJ016:1	11	LKJ	COG0513	Superfamily II DNA and RNA helicases	ABU69763.1(harveyi) ACH64102.1(MJ11) CAG22085.1(Ppro) CAQ80900.1(Asal) CAV27104.1(Vspl) NT01VFA0155(fischeri) NT01VP0280(parahae) NT01VVA0135(CMCP6) NT02VV0640(YJ016) VC0395_A2141(O395) VC2564(cholerae)
ORTHOMCL1815	11	ASAL:1;CHOLERAE:1;CMCP6:1;FISCHERI:1;HARVEYI:1;MJ11:1;O395:1;PARAHAE:1;PPRO:1;VSPL:1;YJ016:1	11	LKJ	COG0513	Superfamily II DNA and RNA helicases	ABU69360.1(harveyi) ACH65016.1(MJ11) CAG21813.1(Ppro) CAQ77831.1(Asal) CAV20340.1(Vspl) NT01VF0059(fischeri) NT01VP2826(parahae) NT01VV0932(CMCP6) NT02VVA2999(YJ016) VC0305(cholerae) VC0395_A2697(O395)
ORTHOMCL233	11	ASAL:1;CHOLERAE:1;CMCP6:1;FISCHERI:1;HARVEYI:1;MJ11:1;O395:1;PARAHAE:1;PPRO:1;VSPL:1;YJ016:1	11	LKJ	COG0513	Superfamily II DNA and RNA helicases	ABU74374.1(harveyi) ACH64399.1(MJ11) CAG23104.1(Ppro) CAQ80896.1(Asal) CAV25741.1(Vspl) NT01VFA0152(fischeri) NT01VPA0365(parahae) NT01VVA0608(CMCP6) NT02VV1122(YJ016) VC0395_1024(O395) VCA0204(cholerae)
ORTHOMCL279	11	ASAL:1;CHOLERAE:1;CMCP6:1;FISCHERI:1;HARVEYI:1;MJ11:1;O395:1;PARAHAE:1;PPRO:1;VSPL:1;YJ016:1	11	LKJ	COG0513	Superfamily II DNA and RNA helicases	ABU73826.1(harveyi) ACH64047.1(MJ11) CAG20155.1(Ppro) CAQ81183.1(Asal) CAV26551.1(Vspl) NT01VFA0379(fischeri) NT01VPA0788(parahae) NT01VVA0229(CMCP6) NT02VV0727(YJ016) VC0395_0709(O395) VCA0768(cholerae)
ORTHOMCL396	11	ASAL:1;CHOLERAE:1;CMCP6:1;FISCHERI:1;HARVEYI:1;MJ11:1;O395:1;PARAHAE:1;PPRO:1;VSPL:1;YJ016:1	11	LKJ	COG0513	Superfamily II DNA and RNA helicases	ABU73031.1(harveyi) ACH63497.1(MJ11) CAG22854.1(Ppro) CAQ81411.1(Asal) CAV25533.1(Vspl) NT01VFA0567(fischeri) NT01VPA1377(parahae) NT01VVA1535(CMCP6) NT02VV0358(YJ016) VC0395_0076(O395) VCA0061(cholerae)
ORTHOMCL1086	11	ASAL:1;CHOLERAE:1;CMCP6:1;FISCHERI:1;HARVEYI:1;MJ11:1;O395:1;PARAHAE:1;PPRO:1;VSPL:1;YJ016:1	11	LR	COG0494	NTP pyrophosphohydrolases including oxidative damage repair enzymes	ABU70875.1(harveyi) ACH67300.1(MJ11) CAG20795.1(Ppro) CAQ79030.1(Asal) CAV18986.1(Vspl) NT01VF1268(fischeri) NT01VP1748(parahae) NT01VV2172(CMCP6) NT02VVA1936(YJ016) VC0395_A0920(O395) VC1302(cholerae)
ORTHOMCL1485	11	ASAL:1;CHOLERAE:1;CMCP6:1;FISCHERI:1;HARVEYI:1;MJ11:1;O395:1;PARAHAE:1;PPRO:1;VSPL:1;YJ016:1	11	LR	COG0494	NTP pyrophosphohydrolases including oxidative damage repair enzymes	ABU69966.1(harveyi) ACH66772.1(MJ11) CAG19000.1(Ppro) CAQ78254.1(Asal) CAV17528.1(Vspl) NT01VF0491(fischeri) NT01VP0492(parahae) NT01VV0517(CMCP6) NT02VVA0642(YJ016) VC0395_A0203(O395) VC0671(cholerae)
ORTHOMCL1517	11	ASAL:1;CHOLERAE:1;CMCP6:1;FISCHERI:1;HARVEYI:1;MJ11:1;O395:1;PARAHAE:1;PPRO:1;VSPL:1;YJ016:1	11	LR	COG0494	NTP pyrophosphohydrolases including oxidative damage repair enzymes	ABU69909.1(harveyi) ACH65746.1(MJ11) CAG21513.1(Ppro) CAQ80320.1(Asal) CAV17466.1(Vspl) NT01VF2362(fischeri) NT01VP0446(parahae) NT01VV0567(CMCP6) NT02VVA0591(YJ016) VC0395_A1971(O395) VC2392(cholerae)
ORTHOMCL1553	11	ASAL:1;CHOLERAE:1;CMCP6:1;FISCHERI:1;HARVEYI:1;MJ11:1;O395:1;PARAHAE:1;PPRO:1;VSPL:1;YJ016:1	11	LR	COG0494	NTP pyrophosphohydrolases including oxidative damage repair enzymes	ABU69870.1(harveyi) ACH66431.1(MJ11) CAG18882.1(Ppro) CAQ80358.1(Asal) CAV17427.1(Vspl) NT01VF2403(fischeri) NT01VP0407(parahae) NT01VV0607(CMCP6) NT02VVA0552(YJ016) VC0395_A2012(O395) VC2435(cholerae)
ORTHOMCL1686	11	ASAL:1;CHOLERAE:1;CMCP6:1;FISCHERI:1;HARVEYI:1;MJ11:1;O395:1;PARAHAE:1;PPRO:1;VSPL:1;YJ016:1	11	LR	COG0494	NTP pyrophosphohydrolases including oxidative damage repair enzymes	ABU69615.1(harveyi) ACH67363.1(MJ11) CAG21741.1(Ppro) CAQ80597.1(Asal) CAV17180.1(Vspl) NT01VF2663(fischeri) NT01VP0140(parahae) NT01VV0860(CMCP6) NT02VVA0218(YJ016) VC0395_A2294(O395) VC2721(cholerae)
ORTHOMCL408	11	ASAL:1;CHOLERAE:1;CMCP6:1;FISCHERI:1;HARVEYI:1;MJ11:1;O395:1;PARAHAE:1;PPRO:1;VSPL:1;YJ016:1	11	LR	COG0494	NTP pyrophosphohydrolases including oxidative damage repair enzymes	ABU72811.1(harveyi) ACH64254.1(MJ11) CAG22490.1(Ppro) CAQ81217.1(Asal) CAV25902.1(Vspl) NT01VFA0413(fischeri) NT01VPA0243(parahae) NT01VVA1667(CMCP6) NT02VV0494(YJ016) VC0395_0536(O395) VCA0592(cholerae)
ORTHOMCL969	11	ASAL:1;CHOLERAE:1;CMCP6:1;FISCHERI:1;HARVEYI:1;MJ11:1;O395:1;PARAHAE:1;PPRO:1;VSPL:1;YJ016:1	11	LR	COG0494	NTP pyrophosphohydrolases including oxidative damage repair enzymes	ABU71351.1(harveyi) ACH65263.1(MJ11) CAG19704.1(Ppro) CAQ79732.1(Asal) CAV18506.1(Vspl) NT01VF1644(fischeri) NT01VP1546(parahae) NT01VV2649(CMCP6) NT02VVA1479(YJ016) VC0395_A0958(O395) VC1342(cholerae)
ORTHOMCL1794	11	ASAL:1;CHOLERAE:1;CMCP6:1;FISCHERI:1;HARVEYI:1;MJ11:1;O395:1;PARAHAE:1;PPRO:1;VSPL:1;YJ016:1	11	LU	COG0758	Predicted Rossmann fold nucleotide-binding protein involved in DNA uptake	ABU69404.1(harveyi) ACH64882.1(MJ11) CAG21833.1(Ppro) CAQ77762.1(Asal) CAV20377.1(Vspl) NT01VF2765(fischeri) NT01VP2860(parahae) NT01VV1040(CMCP6) NT02VVA3039(YJ016) VC0048(cholerae) VC0395_A2471(O395)
ORTHOMCL32	11	ASAL:3;CHOLERAE:1;CMCP6:1;FISCHERI:2;HARVEYI:2;MJ11:2;O395:1;PARAHAE:2;PPRO:3;VSPL:3;YJ016:1	21	M	COG1292	Choline-glycine betaine transporter	ABU70849.1(harveyi) ABU74320.1(harveyi) ACH63430.1(MJ11) ACH67320.1(MJ11) CAG20338.1(Ppro) CAG20898.1(Ppro) CAG22896.1(Ppro) CAQ77783.1(Asal) CAQ78967.1(Asal) CAQ81187.1(Asal) CAV19091.1(Vspl) CAV19092.1(Vspl) CAV25652.1(Vspl) NT01VF2720(fischeri) NT01VFA0383(fischeri) NT01VP1380(parahae) NT01VP1772(parahae) NT01VV2153(CMCP6) NT02VVA1955(YJ016) VC0395_A0898(O395) VC1279(cholerae)
ORTHOMCL54	11	ASAL:2;CHOLERAE:1;CMCP6:1;FISCHERI:2;HARVEYI:1;MJ11:2;O395:1;PARAHAE:1;PPRO:2;VSPL:1;YJ016:1	15	M	COG0810	Periplasmic protein TonB, links inner and outer membranes	ABU74639.1(harveyi) ACH63906.1(MJ11) ACH64467.1(MJ11) CAG22570.1(Ppro) CAG23089.1(Ppro) CAQ80869.1(Asal) CAQ81655.1(Asal) CAV26345.1(Vspl) NT01VFA0197(fischeri) NT01VFA0785(fischeri) NT01VPA0146(parahae) NT01VVA0359(CMCP6) NT02VV0891(YJ016) VC0395_A1150(O395) VC1544(cholerae)
ORTHOMCL181	11	ASAL:2;CHOLERAE:1;CMCP6:1;FISCHERI:1;HARVEYI:1;MJ11:1;O395:1;PARAHAE:1;PPRO:1;VSPL:1;YJ016:1	12	M	COG1519	3-deoxy-D-manno-octulosonic-acid transferase	ABU69681.1(harveyi) ACH64966.1(MJ11) CAG18650.1(Ppro) CAQ77847.1(Asal) CAQ77946.1(Asal) CAV17221.1(Vspl) NT01VF0146(fischeri) NT01VP0205(parahae) NT01VV0796(CMCP6) NT02VVA0308(YJ016) VC0233(cholerae) VC0395_A2613(O395)
ORTHOMCL183	11	ASAL:2;CHOLERAE:1;CMCP6:1;FISCHERI:1;HARVEYI:1;MJ11:1;O395:1;PARAHAE:1;PPRO:1;VSPL:1;YJ016:1	12	M	COG0859	ADP-heptose:LPS heptosyltransferase	ABU69664.1(harveyi) ACH65159.1(MJ11) CAG18648.1(Ppro) CAQ77868.1(Asal) CAQ77925.1(Asal) CAV17226.1(Vspl) NT01VF0143(fischeri) NT01VP0188(parahae) NT01VV0813(CMCP6) NT02VVA0281(YJ016) VC0225(cholerae) VC0395_A2606(O395)
ORTHOMCL45	11	ASAL:1;CHOLERAE:1;CMCP6:2;FISCHERI:2;HARVEYI:2;MJ11:1;O395:1;PARAHAE:1;PPRO:2;VSPL:2;YJ016:1	16	M	COG0768	Cell division protein FtsI/penicillin-binding protein 2	ABU70206.1(harveyi) ABU72281.1(harveyi) ACH67231.1(MJ11) CAG21233.1(Ppro) CAG21943.1(Ppro) CAQ78670.1(Asal) CAV17708.1(Vspl) CAV26488.1(Vspl) NT01VF0809(fischeri) NT01VF1581(fischeri) NT01VP0683(parahae) NT01VV0284(CMCP6) NT01VVA1376(CMCP6) NT02VVA0859(YJ016) VC0395_A0473(O395) VC0950(cholerae)
ORTHOMCL68	11	ASAL:1;CHOLERAE:1;CMCP6:2;FISCHERI:1;HARVEYI:2;MJ11:1;O395:1;PARAHAE:2;PPRO:1;VSPL:1;YJ016:2	15	M	COG0818	Diacylglycerol kinase	ABU69665.1(harveyi) ABU73196.1(harveyi) ACH66925.1(MJ11) CAG22119.1(Ppro) CAQ78216.1(Asal) CAV20285.1(Vspl) NT01VF0444(fischeri) NT01VP0189(parahae) NT01VPA1207(parahae) NT01VV0812(CMCP6) NT01VVA1415(CMCP6) NT02VV0242(YJ016) NT02VVA0282(YJ016) VC0395_0653(O395) VCA0714(cholerae)
ORTHOMCL161	11	ASAL:1;CHOLERAE:1;CMCP6:2;FISCHERI:1;HARVEYI:1;MJ11:1;O395:1;PARAHAE:1;PPRO:1;VSPL:1;YJ016:1	12	M	COG2982	Uncharacterized protein involved in outer membrane biogenesis	ABU71876.1(harveyi) ACH66763.1(MJ11) CAG19583.1(Ppro) CAQ79913.1(Asal) CAV18063.1(Vspl) NT01VF1880(fischeri) NT01VP1928(parahae) NT01VV2935(CMCP6) NT01VV2936(CMCP6) NT02VVA1212(YJ016) VC0395_A0557(O395) VC1039(cholerae)
ORTHOMCL177	11	ASAL:1;CHOLERAE:1;CMCP6:1;FISCHERI:2;HARVEYI:1;MJ11:1;O395:1;PARAHAE:1;PPRO:1;VSPL:1;YJ016:1	12	M	COG1589	Cell division septal protein	ABU69903.1(harveyi) ACH66422.1(MJ11) CAG21519.1(Ppro) CAQ80326.1(Asal) CAV17459.1(Vspl) NT01VF2368(fischeri) NT01VF2369(fischeri) NT01VP0440(parahae) NT01VV0575(CMCP6) NT02VVA0584(YJ016) VC0395_A1977(O395) VC2399(cholerae)
ORTHOMCL194	11	ASAL:1;CHOLERAE:1;CMCP6:1;FISCHERI:2;HARVEYI:1;MJ11:1;O395:1;PARAHAE:1;PPRO:1;VSPL:1;YJ016:1	12	M	COG3137	Putative salt-induced outer membrane protein	ABU69079.1(harveyi) ACH65065.1(MJ11) CAG21630.1(Ppro) CAQ78066.1(Asal) CAV17305.1(Vspl) NT01VF0311(fischeri) NT01VF0312(fischeri) NT01VP2573(parahae) NT01VV1347(CMCP6) NT02VVA2799(YJ016) VC0370(cholerae) VC0395_A2781(O395)
ORTHOMCL88	11	ASAL:1;CHOLERAE:1;CMCP6:1;FISCHERI:1;HARVEYI:2;MJ11:1;O395:1;PARAHAE:2;PPRO:2;VSPL:1;YJ016:1	14	M	COG0739	Membrane proteins related to metalloendopeptidases	ABU69994.1(harveyi) ABU72716.1(harveyi) ACH66658.1(MJ11) CAG19059.1(Ppro) CAG19075.1(Ppro) CAQ78340.1(Asal) CAV17554.1(Vspl) NT01VF0606(fischeri) NT01VP0518(parahae) NT01VPA1550(parahae) NT01VV0490(CMCP6) NT02VVA0668(YJ016) VC0395_0198(O395) VCA1043(cholerae)
ORTHOMCL91	11	ASAL:1;CHOLERAE:1;CMCP6:1;FISCHERI:1;HARVEYI:2;MJ11:1;O395:1;PARAHAE:2;PPRO:2;VSPL:1;YJ016:1	14	M	COG1560	Lauroyl/myristoyl acyltransferase	ABU69652.1(harveyi) ABU71444.1(harveyi) ACH64976.1(MJ11) CAG20430.1(Ppro) CAG23831.1(Ppro) CAQ77880.1(Asal) CAV17211.1(Vspl) NT01VF0129(fischeri) NT01VP0174(parahae) NT01VP1647(parahae) NT01VV0826(CMCP6) NT02VVA0267(YJ016) VC0213(cholerae) VC0395_A2592(O395)
ORTHOMCL79	11	ASAL:1;CHOLERAE:1;CMCP6:1;FISCHERI:1;HARVEYI:2;MJ11:1;O395:1;PARAHAE:2;PPRO:1;VSPL:2;YJ016:1	14	M	COG2885	Outer membrane protein and related peptidoglycan-associated (lipo)proteins	ABU71335.1(harveyi) ABU71342.1(harveyi) ACH63493.1(MJ11) CAG22455.1(Ppro) CAQ80772.1(Asal) CAV18555.1(Vspl) CAV19027.1(Vspl) NT01VFA1179(fischeri) NT01VP1537(parahae) NT01VP1540(parahae) NT01VV2642(CMCP6) NT02VVA1486(YJ016) VC0395_A1229(O395) VC1622(cholerae)
ORTHOMCL136	11	ASAL:1;CHOLERAE:1;CMCP6:1;FISCHERI:1;HARVEYI:1;MJ11:1;O395:1;PARAHAE:1;PPRO:2;VSPL:1;YJ016:1	12	M	COG0739	Membrane proteins related to metalloendopeptidases	ABU74197.1(harveyi) ACH65280.1(MJ11) CAG19468.1(Ppro) CAG20750.1(Ppro) CAQ78538.1(Asal) CAV25709.1(Vspl) NT01VF0908(fischeri) NT01VPA0484(parahae) NT01VVA1618(CMCP6) NT02VV0439(YJ016) VC0395_0060(O395) VCA0079(cholerae)
ORTHOMCL150	11	ASAL:1;CHOLERAE:1;CMCP6:1;FISCHERI:1;HARVEYI:1;MJ11:1;O395:1;PARAHAE:1;PPRO:2;VSPL:1;YJ016:1	12	M	COG1210	UDP-glucose pyrophosphorylase	ABU72621.1(harveyi) ACH66424.1(MJ11) CAG21020.1(Ppro) CAG21052.1(Ppro) CAQ78133.1(Asal) CAV17330.1(Vspl) NT01VF0364(fischeri) NT01VP2549(parahae) NT01VV1375(CMCP6) NT02VVA2773(YJ016) VC0395(cholerae) VC0395_A2813(O395)
ORTHOMCL155	11	ASAL:1;CHOLERAE:1;CMCP6:1;FISCHERI:1;HARVEYI:1;MJ11:1;O395:1;PARAHAE:1;PPRO:2;VSPL:1;YJ016:1	12	M	COG0744	Membrane carboxypeptidase (penicillin-binding protein)	ABU72388.1(harveyi) ACH66451.1(MJ11) CAG21473.1(Ppro) CAG22489.1(Ppro) CAQ80286.1(Asal) CAV19681.1(Vspl) NT01VF2331(fischeri) NT01VP2344(parahae) NT01VV1577(CMCP6) NT02VVA2585(YJ016) VC0395_A0131(O395) VC0602(cholerae)
ORTHOMCL186	11	ASAL:1;CHOLERAE:1;CMCP6:1;FISCHERI:1;HARVEYI:1;MJ11:1;O395:1;PARAHAE:1;PPRO:2;VSPL:1;YJ016:1	12	M	COG0845	Membrane-fusion protein	ABU69489.1(harveyi) ACH67339.1(MJ11) CAG18533.1(Ppro) CAG18534.1(Ppro) CAQ77775.1(Asal) CAV17105.1(Vspl) NT01VF2733(fischeri) NT01VP0036(parahae) NT01VV1062(CMCP6) NT02VVA0033(YJ016) VC0165(cholerae) VC0395_A2553(O395)
ORTHOMCL1041	11	ASAL:1;CHOLERAE:1;CMCP6:1;FISCHERI:1;HARVEYI:1;MJ11:1;O395:1;PARAHAE:1;PPRO:1;VSPL:1;YJ016:1	11	M	COG0791	Cell wall-associated hydrolases (invasion-associated proteins)	ABU71205.1(harveyi) ACH65609.1(MJ11) CAG23360.1(Ppro) CAQ79072.1(Asal) CAV18680.1(Vspl) NT01VF1509(fischeri) NT01VP1406(parahae) NT01VV2496(CMCP6) NT02VVA1653(YJ016) VC0395_A1142(O395) VC1537(cholerae)
ORTHOMCL1073	11	ASAL:1;CHOLERAE:1;CMCP6:1;FISCHERI:1;HARVEYI:1;MJ11:1;O395:1;PARAHAE:1;PPRO:1;VSPL:1;YJ016:1	11	M	COG2885	Outer membrane protein and related peptidoglycan-associated (lipo)proteins	ABU71025.1(harveyi) ACH63878.1(MJ11) CAG18512.1(Ppro) CAQ81507.1(Asal) CAV18335.1(Vspl) NT01VFA0333(fischeri) NT01VP1194(parahae) NT01VV2296(CMCP6) NT02VVA1815(YJ016) VC0395_A0815(O395) VC1195(cholerae)
ORTHOMCL1093	11	ASAL:1;CHOLERAE:1;CMCP6:1;FISCHERI:1;HARVEYI:1;MJ11:1;O395:1;PARAHAE:1;PPRO:1;VSPL:1;YJ016:1	11	M	COG0845	Membrane-fusion protein	ABU70843.1(harveyi) ACH66863.1(MJ11) CAG20791.1(Ppro) CAQ79037.1(Asal) CAV19164.1(Vspl) NT01VF1273(fischeri) NT01VP1109(parahae) NT01VV2793(CMCP6) NT02VVA1342(YJ016) VC0395_A1279(O395) VC1674(cholerae)
ORTHOMCL1094	11	ASAL:1;CHOLERAE:1;CMCP6:1;FISCHERI:1;HARVEYI:1;MJ11:1;O395:1;PARAHAE:1;PPRO:1;VSPL:1;YJ016:1	11	M	COG0845	Membrane-fusion protein	ABU70842.1(harveyi) ACH65574.1(MJ11) CAG20792.1(Ppro) CAQ79036.1(Asal) CAV19165.1(Vspl) NT01VF1272(fischeri) NT01VP1108(parahae) NT01VV2794(CMCP6) NT02VVA1341(YJ016) VC0395_A1280(O395) VC1675(cholerae)
ORTHOMCL1138	11	ASAL:1;CHOLERAE:1;CMCP6:1;FISCHERI:1;HARVEYI:1;MJ11:1;O395:1;PARAHAE:1;PPRO:1;VSPL:1;YJ016:1	11	M	COG2834	Outer membrane lipoprotein-sorting protein	ABU70767.1(harveyi) ACH65636.1(MJ11) CAG19574.1(Ppro) CAQ79527.1(Asal) CAV19221.1(Vspl) NT01VF0985(fischeri) NT01VP1038(parahae) NT01VV2862(CMCP6) NT02VVA1270(YJ016) VC0395_A0626(O395) VC1107(cholerae)
ORTHOMCL1150	11	ASAL:1;CHOLERAE:1;CMCP6:1;FISCHERI:1;HARVEYI:1;MJ11:1;O395:1;PARAHAE:1;PPRO:1;VSPL:1;YJ016:1	11	M	COG2885	Outer membrane protein and related peptidoglycan-associated (lipo)proteins	ABU70581.1(harveyi) ACH66384.1(MJ11) CAG20928.1(Ppro) CAQ79584.1(Asal) CAV18244.1(Vspl) NT01VF1046(fischeri) NT01VP0998(parahae) NT01VV2085(CMCP6) NT02VVA2109(YJ016) VC0395_A1428(O395) VC1835(cholerae)
ORTHOMCL1152	11	ASAL:1;CHOLERAE:1;CMCP6:1;FISCHERI:1;HARVEYI:1;MJ11:1;O395:1;PARAHAE:1;PPRO:1;VSPL:1;YJ016:1	11	M	COG3064	Membrane protein involved in colicin uptake	ABU70579.1(harveyi) ACH65225.1(MJ11) CAG20930.1(Ppro) CAQ79582.1(Asal) CAV18242.1(Vspl) NT01VF1044(fischeri) NT01VP0996(parahae) NT01VV2083(CMCP6) NT02VVA2111(YJ016) VC0395_A1430(O395) VC1837(cholerae)
ORTHOMCL1198	11	ASAL:1;CHOLERAE:1;CMCP6:1;FISCHERI:1;HARVEYI:1;MJ11:1;O395:1;PARAHAE:1;PPRO:1;VSPL:1;YJ016:1	11	M	COG1212	CMP-2-keto-3-deoxyoctulosonic acid synthetase	ABU70508.1(harveyi) ACH63657.1(MJ11) CAG20767.1(Ppro) CAQ81486.1(Asal) CAV19235.1(Vspl) NT01VFA0439(fischeri) NT01VP0926(parahae) NT01VV2002(CMCP6) NT02VVA2190(YJ016) VC0395_A1466(O395) VC1875(cholerae)
ORTHOMCL1200	11	ASAL:1;CHOLERAE:1;CMCP6:1;FISCHERI:1;HARVEYI:1;MJ11:1;O395:1;PARAHAE:1;PPRO:1;VSPL:1;YJ016:1	11	M	COG1663	Tetraacyldisaccharide-1-P 4'-kinase	ABU70506.1(harveyi) ACH63973.1(MJ11) CAG20769.1(Ppro) CAQ81488.1(Asal) CAV19237.1(Vspl) NT01VFA0437(fischeri) NT01VP0924(parahae) NT01VV2000(CMCP6) NT02VVA2192(YJ016) VC0395_A1468(O395) VC1877(cholerae)
ORTHOMCL1204	11	ASAL:1;CHOLERAE:1;CMCP6:1;FISCHERI:1;HARVEYI:1;MJ11:1;O395:1;PARAHAE:1;PPRO:1;VSPL:1;YJ016:1	11	M	COG4591	ABC-type transport system, involved in lipoprotein release, permease component	ABU70502.1(harveyi) ACH63947.1(MJ11) CAG20773.1(Ppro) CAQ81446.1(Asal) CAV19241.1(Vspl) NT01VFA0476(fischeri) NT01VP0920(parahae) NT01VV1996(CMCP6) NT02VVA2197(YJ016) VC0395_A1472(O395) VC1882(cholerae)
ORTHOMCL1206	11	ASAL:1;CHOLERAE:1;CMCP6:1;FISCHERI:1;HARVEYI:1;MJ11:1;O395:1;PARAHAE:1;PPRO:1;VSPL:1;YJ016:1	11	M	COG4591	ABC-type transport system, involved in lipoprotein release, permease component	ABU70500.1(harveyi) ACH63823.1(MJ11) CAG20775.1(Ppro) CAQ81448.1(Asal) CAV19243.1(Vspl) NT01VFA0474(fischeri) NT01VP0918(parahae) NT01VV1994(CMCP6) NT02VVA2199(YJ016) VC0395_A1474(O395) VC1884(cholerae)
ORTHOMCL1211	11	ASAL:1;CHOLERAE:1;CMCP6:1;FISCHERI:1;HARVEYI:1;MJ11:1;O395:1;PARAHAE:1;PPRO:1;VSPL:1;YJ016:1	11	M	COG0510	Predicted choline kinase involved in LPS biosynthesis	ABU70493.1(harveyi) ACH65727.1(MJ11) CAG20783.1(Ppro) CAQ78992.1(Asal) CAV19250.1(Vspl) NT01VF1231(fischeri) NT01VP0911(parahae) NT01VV1986(CMCP6) NT02VVA2206(YJ016) VC0395_A1483(O395) VC1893(cholerae)
ORTHOMCL1226	11	ASAL:1;CHOLERAE:1;CMCP6:1;FISCHERI:1;HARVEYI:1;MJ11:1;O395:1;PARAHAE:1;PPRO:1;VSPL:1;YJ016:1	11	M	COG0845	Membrane-fusion protein	ABU70415.1(harveyi) ACH66547.1(MJ11) CAG21100.1(Ppro) CAQ79648.1(Asal) CAV19345.1(Vspl) NT01VF1691(fischeri) NT01VP0885(parahae) NT01VV3078(CMCP6) NT02VVA1075(YJ016) VC0395_A0438(O395) VC0913(cholerae)
ORTHOMCL1246	11	ASAL:1;CHOLERAE:1;CMCP6:1;FISCHERI:1;HARVEYI:1;MJ11:1;O395:1;PARAHAE:1;PPRO:1;VSPL:1;YJ016:1	11	M	COG2951	Membrane-bound lytic murein transglycosylase B	ABU70365.1(harveyi) ACH67051.1(MJ11) CAG19492.1(Ppro) CAQ78754.1(Asal) CAV17894.1(Vspl) NT01VF1829(fischeri) NT01VP0823(parahae) NT01VV0127(CMCP6) NT02VVA1009(YJ016) VC0395_A1543(O395) VC1956(cholerae)
ORTHOMCL1253	11	ASAL:1;CHOLERAE:1;CMCP6:1;FISCHERI:1;HARVEYI:1;MJ11:1;O395:1;PARAHAE:1;PPRO:1;VSPL:1;YJ016:1	11	M	COG3065	Starvation-inducible outer membrane lipoprotein	ABU70354.1(harveyi) ACH67108.1(MJ11) CAG19484.1(Ppro) CAQ78593.1(Asal) CAV19386.1(Vspl) NT01VF1837(fischeri) NT01VP0815(parahae) NT01VV0135(CMCP6) NT02VVA1001(YJ016) VC0395_A1572(O395) VC1987(cholerae)
ORTHOMCL1331	11	ASAL:1;CHOLERAE:1;CMCP6:1;FISCHERI:1;HARVEYI:1;MJ11:1;O395:1;PARAHAE:1;PPRO:1;VSPL:1;YJ016:1	11	M	COG2877	3-deoxy-D-manno-octulosonic acid (KDO) 8-phosphate synthase	ABU70233.1(harveyi) ACH66383.1(MJ11) CAG21208.1(Ppro) CAQ78479.1(Asal) CAV17734.1(Vspl) NT01VF0848(fischeri) NT01VP0707(parahae) NT01VV0254(CMCP6) NT02VVA0885(YJ016) VC0395_A1752(O395) VC2175(cholerae)
ORTHOMCL1337	11	ASAL:1;CHOLERAE:1;CMCP6:1;FISCHERI:1;HARVEYI:1;MJ11:1;O395:1;PARAHAE:1;PPRO:1;VSPL:1;YJ016:1	11	M	COG3017	Outer membrane lipoprotein involved in outer membrane biogenesis	ABU70227.1(harveyi) ACH67021.1(MJ11) CAG21214.1(Ppro) CAQ78473.1(Asal) CAV17728.1(Vspl) NT01VF0842(fischeri) NT01VP0701(parahae) NT01VV0260(CMCP6) NT02VVA0879(YJ016) VC0395_A1758(O395) VC2181(cholerae)
ORTHOMCL1346	11	ASAL:1;CHOLERAE:1;CMCP6:1;FISCHERI:1;HARVEYI:1;MJ11:1;O395:1;PARAHAE:1;PPRO:1;VSPL:1;YJ016:1	11	M	COG0815	Apolipoprotein N-acyltransferase	ABU70215.1(harveyi) ACH66347.1(MJ11) CAG21225.1(Ppro) CAQ78677.1(Asal) CAV17715.1(Vspl) NT01VF0816(fischeri) NT01VP0690(parahae) NT01VV0274(CMCP6) NT02VVA0867(YJ016) VC0395_A0480(O395) VC0958(cholerae)
ORTHOMCL1349	11	ASAL:1;CHOLERAE:1;CMCP6:1;FISCHERI:1;HARVEYI:1;MJ11:1;O395:1;PARAHAE:1;PPRO:1;VSPL:1;YJ016:1	11	M	COG2980	Rare lipoprotein B	ABU70210.1(harveyi) ACH67242.1(MJ11) CAG21229.1(Ppro) CAQ78674.1(Asal) CAV17712.1(Vspl) NT01VF0813(fischeri) NT01VP0687(parahae) NT01VV0279(CMCP6) NT02VVA0863(YJ016) VC0395_A0477(O395) VC0954(cholerae)
ORTHOMCL1354	11	ASAL:1;CHOLERAE:1;CMCP6:1;FISCHERI:1;HARVEYI:1;MJ11:1;O395:1;PARAHAE:1;PPRO:1;VSPL:1;YJ016:1	11	M	COG0797	Lipoproteins	ABU70204.1(harveyi) ACH65833.1(MJ11) CAG21235.1(Ppro) CAQ78668.1(Asal) CAV17706.1(Vspl) NT01VF0807(fischeri) NT01VP0681(parahae) NT01VV0286(CMCP6) NT02VVA0857(YJ016) VC0395_A0471(O395) VC0948(cholerae)
ORTHOMCL1355	11	ASAL:1;CHOLERAE:1;CMCP6:1;FISCHERI:1;HARVEYI:1;MJ11:1;O395:1;PARAHAE:1;PPRO:1;VSPL:1;YJ016:1	11	M	COG1686	D-alanyl-D-alanine carboxypeptidase	ABU70203.1(harveyi) ACH66603.1(MJ11) CAG21236.1(Ppro) CAQ78667.1(Asal) CAV17705.1(Vspl) NT01VF0806(fischeri) NT01VP0680(parahae) NT01VV0287(CMCP6) NT02VVA0856(YJ016) VC0395_A0470(O395) VC0947(cholerae)
ORTHOMCL1394	11	ASAL:1;CHOLERAE:1;CMCP6:1;FISCHERI:1;HARVEYI:1;MJ11:1;O395:1;PARAHAE:1;PPRO:1;VSPL:1;YJ016:1	11	M	COG4623	Predicted soluble lytic transglycosylase fused to an ABC-type amino acid-binding protein	ABU70139.1(harveyi) ACH65530.1(MJ11) CAG19200.1(Ppro) CAQ78434.1(Asal) CAV17657.1(Vspl) NT01VF0711(fischeri) NT01VP0626(parahae) NT01VV0346(CMCP6) NT02VVA0799(YJ016) VC0395_A0392(O395) VC0866(cholerae)
ORTHOMCL1463	11	ASAL:1;CHOLERAE:1;CMCP6:1;FISCHERI:1;HARVEYI:1;MJ11:1;O395:1;PARAHAE:1;PPRO:1;VSPL:1;YJ016:1	11	M	COG0741	Soluble lytic murein transglycosylase and related regulatory proteins (some contain LysM/invasin domains)	ABU69997.1(harveyi) ACH65585.1(MJ11) CAG19062.1(Ppro) CAQ78343.1(Asal) CAV17557.1(Vspl) NT01VF0609(fischeri) NT01VP0521(parahae) NT01VV0487(CMCP6) NT02VVA0671(YJ016) VC0395_A0230(O395) VC0700(cholerae)
ORTHOMCL1482	11	ASAL:1;CHOLERAE:1;CMCP6:1;FISCHERI:1;HARVEYI:1;MJ11:1;O395:1;PARAHAE:1;PPRO:1;VSPL:1;YJ016:1	11	M	COG0682	Prolipoprotein diacylglyceryltransferase	ABU69969.1(harveyi) ACH67025.1(MJ11) CAG19003.1(Ppro) CAQ78257.1(Asal) CAV17531.1(Vspl) NT01VF0494(fischeri) NT01VP0495(parahae) NT01VV0514(CMCP6) NT02VVA0645(YJ016) VC0395_A0206(O395) VC0674(cholerae)
ORTHOMCL1519	11	ASAL:1;CHOLERAE:1;CMCP6:1;FISCHERI:1;HARVEYI:1;MJ11:1;O395:1;PARAHAE:1;PPRO:1;VSPL:1;YJ016:1	11	M	COG0774	UDP-3-O-acyl-N-acetylglucosamine deacetylase	ABU69906.1(harveyi) ACH65858.1(MJ11) CAG21516.1(Ppro) CAQ80323.1(Asal) CAV17462.1(Vspl) NT01VF2365(fischeri) NT01VP0443(parahae) NT01VV0571(CMCP6) NT02VVA0587(YJ016) VC0395_A1974(O395) VC2396(cholerae)
ORTHOMCL1522	11	ASAL:1;CHOLERAE:1;CMCP6:1;FISCHERI:1;HARVEYI:1;MJ11:1;O395:1;PARAHAE:1;PPRO:1;VSPL:1;YJ016:1	11	M	COG0773	UDP-N-acetylmuramate-alanine ligase	ABU69902.1(harveyi) ACH65518.1(MJ11) CAG21520.1(Ppro) CAQ80327.1(Asal) CAV17458.1(Vspl) NT01VF2370(fischeri) NT01VP0439(parahae) NT01VV0576(CMCP6) NT02VVA0583(YJ016) VC0395_A1978(O395) VC2400(cholerae)
ORTHOMCL1523	11	ASAL:1;CHOLERAE:1;CMCP6:1;FISCHERI:1;HARVEYI:1;MJ11:1;O395:1;PARAHAE:1;PPRO:1;VSPL:1;YJ016:1	11	M	COG0707	UDP-N-acetylglucosamine:LPS N-acetylglucosamine transferase	ABU69901.1(harveyi) ACH66140.1(MJ11) CAG21521.1(Ppro) CAQ80328.1(Asal) CAV17457.1(Vspl) NT01VF2371(fischeri) NT01VP0438(parahae) NT01VV0577(CMCP6) NT02VVA0582(YJ016) VC0395_A1979(O395) VC2401(cholerae)
ORTHOMCL1525	11	ASAL:1;CHOLERAE:1;CMCP6:1;FISCHERI:1;HARVEYI:1;MJ11:1;O395:1;PARAHAE:1;PPRO:1;VSPL:1;YJ016:1	11	M	COG0771	UDP-N-acetylmuramoylalanine-D-glutamate ligase	ABU69899.1(harveyi) ACH65909.1(MJ11) CAG21523.1(Ppro) CAQ80330.1(Asal) CAV17455.1(Vspl) NT01VF2373(fischeri) NT01VP0436(parahae) NT01VV0579(CMCP6) NT02VVA0580(YJ016) VC0395_A1981(O395) VC2403(cholerae)
ORTHOMCL1526	11	ASAL:1;CHOLERAE:1;CMCP6:1;FISCHERI:1;HARVEYI:1;MJ11:1;O395:1;PARAHAE:1;PPRO:1;VSPL:1;YJ016:1	11	M	COG0472	UDP-N-acetylmuramyl pentapeptide phosphotransferase/UDP-N-acetylglucosamine-1-phosphate transferase	ABU69898.1(harveyi) ACH66354.1(MJ11) CAG21524.1(Ppro) CAQ80331.1(Asal) CAV17454.1(Vspl) NT01VF2375(fischeri) NT01VP0435(parahae) NT01VV0580(CMCP6) NT02VVA0579(YJ016) VC0395_A1982(O395) VC2404(cholerae)
ORTHOMCL1527	11	ASAL:1;CHOLERAE:1;CMCP6:1;FISCHERI:1;HARVEYI:1;MJ11:1;O395:1;PARAHAE:1;PPRO:1;VSPL:1;YJ016:1	11	M	COG0770	UDP-N-acetylmuramyl pentapeptide synthase	ABU69897.1(harveyi) ACH66823.1(MJ11) CAG21525.1(Ppro) CAQ80332.1(Asal) CAV17453.1(Vspl) NT01VF2376(fischeri) NT01VP0434(parahae) NT01VV0581(CMCP6) NT02VVA0578(YJ016) VC0395_A1983(O395) VC2405(cholerae)
ORTHOMCL1528	11	ASAL:1;CHOLERAE:1;CMCP6:1;FISCHERI:1;HARVEYI:1;MJ11:1;O395:1;PARAHAE:1;PPRO:1;VSPL:1;YJ016:1	11	M	COG0769	UDP-N-acetylmuramyl tripeptide synthase	ABU69896.1(harveyi) ACH65754.1(MJ11) CAG21526.1(Ppro) CAQ80333.1(Asal) CAV17452.1(Vspl) NT01VF2377(fischeri) NT01VP0433(parahae) NT01VV0582(CMCP6) NT02VVA0577(YJ016) VC0395_A1984(O395) VC2406(cholerae)
ORTHOMCL1529	11	ASAL:1;CHOLERAE:1;CMCP6:1;FISCHERI:1;HARVEYI:1;MJ11:1;O395:1;PARAHAE:1;PPRO:1;VSPL:1;YJ016:1	11	M	COG0768	Cell division protein FtsI/penicillin-binding protein 2	ABU69895.1(harveyi) ACH66764.1(MJ11) CAG21527.1(Ppro) CAQ80334.1(Asal) CAV17451.1(Vspl) NT01VF2378(fischeri) NT01VP0432(parahae) NT01VV0583(CMCP6) NT02VVA0576(YJ016) VC0395_A1985(O395) VC2407(cholerae)
ORTHOMCL1531	11	ASAL:1;CHOLERAE:1;CMCP6:1;FISCHERI:1;HARVEYI:1;MJ11:1;O395:1;PARAHAE:1;PPRO:1;VSPL:1;YJ016:1	11	M	COG0275	Predicted S-adenosylmethionine-dependent methyltransferase involved in cell envelope biogenesis	ABU69893.1(harveyi) ACH65498.1(MJ11) CAG21529.1(Ppro) CAQ80336.1(Asal) CAV17449.1(Vspl) NT01VF2380(fischeri) NT01VP0430(parahae) NT01VV0585(CMCP6) NT02VVA0574(YJ016) VC0395_A1987(O395) VC2409(cholerae)
ORTHOMCL1572	11	ASAL:1;CHOLERAE:1;CMCP6:1;FISCHERI:1;HARVEYI:1;MJ11:1;O395:1;PARAHAE:1;PPRO:1;VSPL:1;YJ016:1	11	M	COG0449	Glucosamine 6-phosphate synthetase, contains amidotransferase and phosphosugar isomerase domains	ABU69832.1(harveyi) ACH66050.1(MJ11) CAG21855.1(Ppro) CAQ80506.1(Asal) CAV17403.1(Vspl) NT01VF2553(fischeri) NT01VP0344(parahae) NT01VV0637(CMCP6) NT02VVA0474(YJ016) VC0395_A0039(O395) VC0487(cholerae)
ORTHOMCL1585	11	ASAL:1;CHOLERAE:1;CMCP6:1;FISCHERI:1;HARVEYI:1;MJ11:1;O395:1;PARAHAE:1;PPRO:1;VSPL:1;YJ016:1	11	M	COG1452	Organic solvent tolerance protein OstA	ABU69812.1(harveyi) ACH65103.1(MJ11) CAG18837.1(Ppro) CAQ78056.1(Asal) CAV17382.1(Vspl) NT01VF0301(fischeri) NT01VP0326(parahae) NT01VV0656(CMCP6) NT02VVA0455(YJ016) VC0395_A2864(O395) VC0446(cholerae)
ORTHOMCL1604	11	ASAL:1;CHOLERAE:1;CMCP6:1;FISCHERI:1;HARVEYI:1;MJ11:1;O395:1;PARAHAE:1;PPRO:1;VSPL:1;YJ016:1	11	M	COG0773	UDP-N-acetylmuramate-alanine ligase	ABU69787.1(harveyi) ACH64956.1(MJ11) CAG18817.1(Ppro) CAQ78032.1(Asal) CAV20053.1(Vspl) NT01VF0276(fischeri) NT01VP0302(parahae) NT01VV0701(CMCP6) NT02VVA0408(YJ016) VC0395_A2121(O395) VC2542(cholerae)
ORTHOMCL1607	11	ASAL:1;CHOLERAE:1;CMCP6:1;FISCHERI:1;HARVEYI:1;MJ11:1;O395:1;PARAHAE:1;PPRO:1;VSPL:1;YJ016:1	11	M	COG0729	Outer membrane protein	ABU69780.1(harveyi) ACH64907.1(MJ11) CAG18811.1(Ppro) CAQ78118.1(Asal) CAV20060.1(Vspl) NT01VF0345(fischeri) NT01VP0296(parahae) NT01VV0707(CMCP6) NT02VVA0402(YJ016) VC0395_A2126(O395) VC2548(cholerae)
ORTHOMCL1661	11	ASAL:1;CHOLERAE:1;CMCP6:1;FISCHERI:1;HARVEYI:1;MJ11:1;O395:1;PARAHAE:1;PPRO:1;VSPL:1;YJ016:1	11	M	COG1560	Lauroyl/myristoyl acyltransferase	ABU69683.1(harveyi) ACH66977.1(MJ11) CAG18658.1(Ppro) CAQ79860.1(Asal) CAV17231.1(Vspl) NT01VF1932(fischeri) NT01VP0207(parahae) NT01VV0794(CMCP6) NT02VVA0310(YJ016) VC0212(cholerae) VC0395_A2591(O395)
ORTHOMCL1769	11	ASAL:1;CHOLERAE:1;CMCP6:1;FISCHERI:1;HARVEYI:1;MJ11:1;O395:1;PARAHAE:1;PPRO:1;VSPL:1;YJ016:1	11	M	COG0357	Predicted S-adenosylmethionine-dependent methyltransferase involved in bacterial cell division	ABU69447.1(harveyi) ACH65152.1(MJ11) CAG21870.1(Ppro) CAQ80753.1(Asal) CAV20414.1(Vspl) NT01VF2799(fischeri) NT01VP2898(parahae) NT01VV1000(CMCP6) NT02VVA3078(YJ016) VC0395_A2518(O395) VC2774(cholerae)
ORTHOMCL1779	11	ASAL:1;CHOLERAE:1;CMCP6:1;FISCHERI:1;HARVEYI:1;MJ11:1;O395:1;PARAHAE:1;PPRO:1;VSPL:1;YJ016:1	11	M	COG1207	N-acetylglucosamine-1-phosphate uridyltransferase (contains nucleotidyltransferase and I-patch acetyltransferase domains)	ABU69434.1(harveyi) ACH65067.1(MJ11) CAG21857.1(Ppro) CAQ80741.1(Asal) CAV20402.1(Vspl) NT01VF2787(fischeri) NT01VP2886(parahae) NT01VV1012(CMCP6) NT02VVA3066(YJ016) VC0395_A2530(O395) VC2762(cholerae)
ORTHOMCL1858	11	ASAL:1;CHOLERAE:1;CMCP6:1;FISCHERI:1;HARVEYI:1;MJ11:1;O395:1;PARAHAE:1;PPRO:1;VSPL:1;YJ016:1	11	M	COG0796	Glutamate racemase	ABU69285.1(harveyi) ACH67390.1(MJ11) CAG21733.1(Ppro) CAQ80568.1(Asal) CAV20275.1(Vspl) NT01VF2633(fischeri) NT01VP2764(parahae) NT01VV1151(CMCP6) NT02VVA0160(YJ016) VC0158(cholerae) VC0395_A2339(O395)
ORTHOMCL1861	11	ASAL:1;CHOLERAE:1;CMCP6:1;FISCHERI:1;HARVEYI:1;MJ11:1;O395:1;PARAHAE:1;PPRO:1;VSPL:1;YJ016:1	11	M	COG0812	UDP-N-acetylmuramate dehydrogenase	ABU69277.1(harveyi) ACH65921.1(MJ11) CAG21726.1(Ppro) CAQ80561.1(Asal) CAV20270.1(Vspl) NT01VF2613(fischeri) NT01VP2760(parahae) NT01VV1164(CMCP6) NT02VVA2985(YJ016) VC0318(cholerae) VC0395_A2716(O395)
ORTHOMCL1921	11	ASAL:1;CHOLERAE:1;CMCP6:1;FISCHERI:1;HARVEYI:1;MJ11:1;O395:1;PARAHAE:1;PPRO:1;VSPL:1;YJ016:1	11	M	COG1388	FOG: LysM repeat	ABU69157.1(harveyi) ACH66430.1(MJ11) CAG21651.1(Ppro) CAQ80464.1(Asal) CAV17289.1(Vspl) NT01VF2497(fischeri) NT01VP2650(parahae) NT01VV1250(CMCP6) NT02VVA2894(YJ016) VC0344(cholerae) VC0395_A2755(O395)
ORTHOMCL1973	11	ASAL:1;CHOLERAE:1;CMCP6:1;FISCHERI:1;HARVEYI:1;MJ11:1;O395:1;PARAHAE:1;PPRO:1;VSPL:1;YJ016:1	11	M	COG5009	Membrane carboxypeptidase/penicillin-binding protein	ABU69094.1(harveyi) ACH66301.1(MJ11) CAG18713.1(Ppro) CAQ80399.1(Asal) CAV20171.1(Vspl) NT01VF2469(fischeri) NT01VP2587(parahae) NT01VV1332(CMCP6) NT02VVA2814(YJ016) VC0395_A2212(O395) VC2635(cholerae)
ORTHOMCL1987	11	ASAL:1;CHOLERAE:1;CMCP6:1;FISCHERI:1;HARVEYI:1;MJ11:1;O395:1;PARAHAE:1;PPRO:1;VSPL:1;YJ016:1	11	M	COG0787	Alanine racemase	ABU69077.1(harveyi) ACH65172.1(MJ11) CAG21628.1(Ppro) CAQ78068.1(Asal) CAV17307.1(Vspl) NT01VF0314(fischeri) NT01VP2571(parahae) NT01VV1349(CMCP6) NT02VVA2797(YJ016) VC0372(cholerae) VC0395_A2783(O395)
ORTHOMCL202	11	ASAL:1;CHOLERAE:1;CMCP6:1;FISCHERI:1;HARVEYI:1;MJ11:1;O395:1;PARAHAE:1;PPRO:1;VSPL:1;YJ016:1	11	M	COG0845	Membrane-fusion protein	ABU74961.1(harveyi) ACH63842.1(MJ11) CAG22457.1(Ppro) CAQ81855.1(Asal) CAV25182.1(Vspl) NT01VFA1183(fischeri) NT01VPA1630(parahae) NT01VVA1122(CMCP6) NT02VV1584(YJ016) VC0395_0162(O395) VCA1080(cholerae)
ORTHOMCL298	11	ASAL:1;CHOLERAE:1;CMCP6:1;FISCHERI:1;HARVEYI:1;MJ11:1;O395:1;PARAHAE:1;PPRO:1;VSPL:1;YJ016:1	11	M	COG1087	UDP-glucose 4-epimerase	ABU73687.1(harveyi) ACH65118.1(MJ11) CAG22855.1(Ppro) CAQ80733.1(Asal) CAV26468.1(Vspl) NT01VF0211(fischeri) NT01VPA0827(parahae) NT01VV1302(CMCP6) NT02VVA2845(YJ016) VC0395_0714(O395) VCA0774(cholerae)
ORTHOMCL301	11	ASAL:1;CHOLERAE:1;CMCP6:1;FISCHERI:1;HARVEYI:1;MJ11:1;O395:1;PARAHAE:1;PPRO:1;VSPL:1;YJ016:1	11	M	COG1181	D-alanine-D-alanine ligase and related ATP-grasp enzymes	ABU73679.1(harveyi) ACH63474.1(MJ11) CAG22799.1(Ppro) CAQ81393.1(Asal) CAV26458.1(Vspl) NT01VFA0583(fischeri) NT01VPA0833(parahae) NT01VVA0281(CMCP6) NT02VV0777(YJ016) VC0395_0515(O395) VCA0572(cholerae)
ORTHOMCL422	11	ASAL:1;CHOLERAE:1;CMCP6:1;FISCHERI:1;HARVEYI:1;MJ11:1;O395:1;PARAHAE:1;PPRO:1;VSPL:1;YJ016:1	11	M	COG3307	Lipid A core - O-antigen ligase and related enzymes	ABU72623.1(harveyi) ACH66615.1(MJ11) CAG21596.1(Ppro) CAQ78131.1(Asal) CAV17328.1(Vspl) NT01VF0362(fischeri) NT01VP2551(parahae) NT01VV1373(CMCP6) NT02VVA2775(YJ016) VC0393(cholerae) VC0395_A2811(O395)
ORTHOMCL435	11	ASAL:1;CHOLERAE:1;CMCP6:1;FISCHERI:1;HARVEYI:1;MJ11:1;O395:1;PARAHAE:1;PPRO:1;VSPL:1;YJ016:1	11	M	COG1792	Cell shape-determining protein	ABU72598.1(harveyi) ACH66992.1(MJ11) CAG21575.1(Ppro) CAQ78169.1(Asal) CAV17351.1(Vspl) NT01VF0397(fischeri) NT01VP2529(parahae) NT01VV1397(CMCP6) NT02VVA2752(YJ016) VC0395_A2835(O395) VC0416(cholerae)
ORTHOMCL436	11	ASAL:1;CHOLERAE:1;CMCP6:1;FISCHERI:1;HARVEYI:1;MJ11:1;O395:1;PARAHAE:1;PPRO:1;VSPL:1;YJ016:1	11	M	COG2891	Cell shape-determining protein	ABU72597.1(harveyi) ACH67117.1(MJ11) CAG21574.1(Ppro) CAQ78170.1(Asal) CAV17352.1(Vspl) NT01VF0398(fischeri) NT01VP2528(parahae) NT01VV1398(CMCP6) NT02VVA2751(YJ016) VC0395_A2836(O395) VC0417(cholerae)
ORTHOMCL455	11	ASAL:1;CHOLERAE:1;CMCP6:1;FISCHERI:1;HARVEYI:1;MJ11:1;O395:1;PARAHAE:1;PPRO:1;VSPL:1;YJ016:1	11	M	COG0794	Predicted sugar phosphate isomerase involved in capsule formation	ABU72574.1(harveyi) ACH66019.1(MJ11) CAG21556.1(Ppro) CAQ78188.1(Asal) CAV20025.1(Vspl) NT01VF0416(fischeri) NT01VP2504(parahae) NT01VV0684(CMCP6) NT02VVA0426(YJ016) VC0395_A2104(O395) VC2523(cholerae)
ORTHOMCL463	11	ASAL:1;CHOLERAE:1;CMCP6:1;FISCHERI:1;HARVEYI:1;MJ11:1;O395:1;PARAHAE:1;PPRO:1;VSPL:1;YJ016:1	11	M	COG0766	UDP-N-acetylglucosamine enolpyruvyl transferase	ABU72566.1(harveyi) ACH66965.1(MJ11) CAG21548.1(Ppro) CAQ78196.1(Asal) CAV20010.1(Vspl) NT01VF0425(fischeri) NT01VP2496(parahae) NT01VV0676(CMCP6) NT02VVA0434(YJ016) VC0395_A2096(O395) VC2514(cholerae)
ORTHOMCL499	11	ASAL:1;CHOLERAE:1;CMCP6:1;FISCHERI:1;HARVEYI:1;MJ11:1;O395:1;PARAHAE:1;PPRO:1;VSPL:1;YJ016:1	11	M	COG0668	Small-conductance mechanosensitive channel	ABU72497.1(harveyi) ACH65713.1(MJ11) CAG21444.1(Ppro) CAQ80230.1(Asal) CAV19873.1(Vspl) NT01VF2263(fischeri) NT01VP2437(parahae) NT01VV1476(CMCP6) NT02VVA2679(YJ016) VC0395_A0032(O395) VC0480(cholerae)
ORTHOMCL515	11	ASAL:1;CHOLERAE:1;CMCP6:1;FISCHERI:1;HARVEYI:1;MJ11:1;O395:1;PARAHAE:1;PPRO:1;VSPL:1;YJ016:1	11	M	COG0481	Membrane GTPase LepA	ABU72474.1(harveyi) ACH67036.1(MJ11) CAG21407.1(Ppro) CAQ80211.1(Asal) CAV19832.1(Vspl) NT01VF2245(fischeri) NT01VP2417(parahae) NT01VV1497(CMCP6) NT02VVA2659(YJ016) VC0395_A2041(O395) VC2463(cholerae)
ORTHOMCL534	11	ASAL:1;CHOLERAE:1;CMCP6:1;FISCHERI:1;HARVEYI:1;MJ11:1;O395:1;PARAHAE:1;PPRO:1;VSPL:1;YJ016:1	11	M	COG0739	Membrane proteins related to metalloendopeptidases	ABU72454.1(harveyi) ACH67186.1(MJ11) CAG21388.1(Ppro) CAQ80191.1(Asal) CAV19795.1(Vspl) NT01VF2224(fischeri) NT01VP2397(parahae) NT01VV1520(CMCP6) NT02VVA2637(YJ016) VC0395_A0061(O395) VC0533(cholerae)
ORTHOMCL600	11	ASAL:1;CHOLERAE:1;CMCP6:1;FISCHERI:1;HARVEYI:1;MJ11:1;O395:1;PARAHAE:1;PPRO:1;VSPL:1;YJ016:1	11	M	COG0739	Membrane proteins related to metalloendopeptidases	ABU72358.1(harveyi) ACH66365.1(MJ11) CAG18955.1(Ppro) CAQ80252.1(Asal) CAV19655.1(Vspl) NT01VF2291(fischeri) NT01VP2317(parahae) NT01VV1608(CMCP6) NT02VVA2553(YJ016) VC0395_A0159(O395) VC0630(cholerae)
ORTHOMCL601	11	ASAL:1;CHOLERAE:1;CMCP6:1;FISCHERI:1;HARVEYI:1;MJ11:1;O395:1;PARAHAE:1;PPRO:1;VSPL:1;YJ016:1	11	M	COG2027	D-alanyl-D-alanine carboxypeptidase (penicillin-binding protein 4)	ABU72354.1(harveyi) ACH65982.1(MJ11) CAG19022.1(Ppro) CAQ78272.1(Asal) CAV19652.1(Vspl) NT01VF0510(fischeri) NT01VP2314(parahae) NT01VV1611(CMCP6) NT02VVA2550(YJ016) VC0395_A0161(O395) VC0632(cholerae)
ORTHOMCL602	11	ASAL:1;CHOLERAE:1;CMCP6:1;FISCHERI:1;HARVEYI:1;MJ11:1;O395:1;PARAHAE:1;PPRO:1;VSPL:1;YJ016:1	11	M	COG3203	Outer membrane protein (porin)	ABU72353.1(harveyi) ACH65504.1(MJ11) CAG19023.1(Ppro) CAQ78273.1(Asal) CAV19651.1(Vspl) NT01VF0511(fischeri) NT01VP2313(parahae) NT01VV1612(CMCP6) NT02VVA2549(YJ016) VC0395_A0162(O395) VC0633(cholerae)
ORTHOMCL650	11	ASAL:1;CHOLERAE:1;CMCP6:1;FISCHERI:1;HARVEYI:1;MJ11:1;O395:1;PARAHAE:1;PPRO:1;VSPL:1;YJ016:1	11	M	COG2821	Membrane-bound lytic murein transglycosylase	ABU72241.1(harveyi) ACH67185.1(MJ11) CAG21328.1(Ppro) CAQ78372.1(Asal) CAV17674.1(Vspl) NT01VF0643(fischeri) NT01VP2220(parahae) NT01VV1726(CMCP6) NT02VVA2439(YJ016) VC0395_A1899(O395) VC2312(cholerae)
ORTHOMCL657	11	ASAL:1;CHOLERAE:1;CMCP6:1;FISCHERI:1;HARVEYI:1;MJ11:1;O395:1;PARAHAE:1;PPRO:1;VSPL:1;YJ016:1	11	M	COG3056	Uncharacterized lipoprotein	ABU72226.1(harveyi) ACH67257.1(MJ11) CAG19231.1(Ppro) CAQ78631.1(Asal) CAV17684.1(Vspl) NT01VF0783(fischeri) NT01VP2205(parahae) NT01VV1741(CMCP6) NT02VVA2425(YJ016) VC0395_A1887(O395) VC2298(cholerae)
ORTHOMCL691	11	ASAL:1;CHOLERAE:1;CMCP6:1;FISCHERI:1;HARVEYI:1;MJ11:1;O395:1;PARAHAE:1;PPRO:1;VSPL:1;YJ016:1	11	M	COG0750	Predicted membrane-associated Zn-dependent proteases 1	ABU72179.1(harveyi) ACH65786.1(MJ11) CAG21295.1(Ppro) CAQ80104.1(Asal) CAV19507.1(Vspl) NT01VF2094(fischeri) NT01VP2162(parahae) NT01VV1789(CMCP6) NT02VVA2381(YJ016) VC0395_A1844(O395) VC2253(cholerae)
ORTHOMCL692	11	ASAL:1;CHOLERAE:1;CMCP6:1;FISCHERI:1;HARVEYI:1;MJ11:1;O395:1;PARAHAE:1;PPRO:1;VSPL:1;YJ016:1	11	M	COG4775	Outer membrane protein/protective antigen OMA87	ABU72178.1(harveyi) ACH67210.1(MJ11) CAG21294.1(Ppro) CAQ80103.1(Asal) CAV19506.1(Vspl) NT01VF2093(fischeri) NT01VP2161(parahae) NT01VV1790(CMCP6) NT02VVA2380(YJ016) VC0395_A1843(O395) VC2252(cholerae)
ORTHOMCL693	11	ASAL:1;CHOLERAE:1;CMCP6:1;FISCHERI:1;HARVEYI:1;MJ11:1;O395:1;PARAHAE:1;PPRO:1;VSPL:1;YJ016:1	11	M	COG2825	Outer membrane protein	ABU72177.1(harveyi) ACH65532.1(MJ11) CAG21293.1(Ppro) CAQ80102.1(Asal) CAV19505.1(Vspl) NT01VF2092(fischeri) NT01VP2160(parahae) NT01VV1791(CMCP6) NT02VVA2379(YJ016) VC0395_A1842(O395) VC2251(cholerae)
ORTHOMCL694	11	ASAL:1;CHOLERAE:1;CMCP6:1;FISCHERI:1;HARVEYI:1;MJ11:1;O395:1;PARAHAE:1;PPRO:1;VSPL:1;YJ016:1	11	M	COG1044	UDP-3-O-[3-hydroxymyristoyl] glucosamine N-acyltransferase	ABU72176.1(harveyi) ACH65966.1(MJ11) CAG21292.1(Ppro) CAQ80101.1(Asal) CAV19504.1(Vspl) NT01VF2091(fischeri) NT01VP2159(parahae) NT01VV1792(CMCP6) NT02VVA2378(YJ016) VC0395_A1841(O395) VC2250(cholerae)
ORTHOMCL696	11	ASAL:1;CHOLERAE:1;CMCP6:1;FISCHERI:1;HARVEYI:1;MJ11:1;O395:1;PARAHAE:1;PPRO:1;VSPL:1;YJ016:1	11	M	COG1043	Acyl-[acyl carrier protein]--UDP-N-acetylglucosamine O-acyltransferase	ABU72174.1(harveyi) ACH66581.1(MJ11) CAG21290.1(Ppro) CAQ80099.1(Asal) CAV19502.1(Vspl) NT01VF2089(fischeri) NT01VP2157(parahae) NT01VV1794(CMCP6) NT02VVA2376(YJ016) VC0395_A1839(O395) VC2248(cholerae)
ORTHOMCL697	11	ASAL:1;CHOLERAE:1;CMCP6:1;FISCHERI:1;HARVEYI:1;MJ11:1;O395:1;PARAHAE:1;PPRO:1;VSPL:1;YJ016:1	11	M	COG0763	Lipid A disaccharide synthetase	ABU72173.1(harveyi) ACH66387.1(MJ11) CAG21289.1(Ppro) CAQ80098.1(Asal) CAV19501.1(Vspl) NT01VF2088(fischeri) NT01VP2156(parahae) NT01VV1795(CMCP6) NT02VVA2375(YJ016) VC0395_A1838(O395) VC2247(cholerae)
ORTHOMCL705	11	ASAL:1;CHOLERAE:1;CMCP6:1;FISCHERI:1;HARVEYI:1;MJ11:1;O395:1;PARAHAE:1;PPRO:1;VSPL:1;YJ016:1	11	M	COG0741	Soluble lytic murein transglycosylase and related regulatory proteins (some contain LysM/invasin domains)	ABU72163.1(harveyi) ACH66563.1(MJ11) CAG21264.1(Ppro) CAQ80086.1(Asal) CAV19492.1(Vspl) NT01VF2078(fischeri) NT01VP2147(parahae) NT01VV1804(CMCP6) NT02VVA2366(YJ016) VC0395_A1829(O395) VC2237(cholerae)
ORTHOMCL725	11	ASAL:1;CHOLERAE:1;CMCP6:1;FISCHERI:1;HARVEYI:1;MJ11:1;O395:1;PARAHAE:1;PPRO:1;VSPL:1;YJ016:1	11	M	COG3317	Uncharacterized lipoprotein	ABU72135.1(harveyi) ACH66137.1(MJ11) CAG21240.1(Ppro) CAQ80062.1(Asal) CAV19467.1(Vspl) NT01VF2054(fischeri) NT01VP2123(parahae) NT01VV1834(CMCP6) NT02VVA2335(YJ016) VC0395_A1737(O395) VC2156(cholerae)
ORTHOMCL726	11	ASAL:1;CHOLERAE:1;CMCP6:1;FISCHERI:1;HARVEYI:1;MJ11:1;O395:1;PARAHAE:1;PPRO:1;VSPL:1;YJ016:1	11	M	COG1876	D-alanyl-D-alanine carboxypeptidase	ABU72133.1(harveyi) ACH65190.1(MJ11) CAG19256.1(Ppro) CAQ80060.1(Asal) CAV19465.1(Vspl) NT01VF2052(fischeri) NT01VP2121(parahae) NT01VV1836(CMCP6) NT02VVA2333(YJ016) VC0395_A1735(O395) VC2153(cholerae)
ORTHOMCL767	11	ASAL:1;CHOLERAE:1;CMCP6:1;FISCHERI:1;HARVEYI:1;MJ11:1;O395:1;PARAHAE:1;PPRO:1;VSPL:1;YJ016:1	11	M	COG2853	Surface lipoprotein	ABU72075.1(harveyi) ACH66169.1(MJ11) CAG19367.1(Ppro) CAQ79956.1(Asal) CAV17863.1(Vspl) NT01VF1949(fischeri) NT01VP2068(parahae) NT01VV1891(CMCP6) NT02VVA2278(YJ016) VC0395_A1636(O395) VC2048(cholerae)
ORTHOMCL819	11	ASAL:1;CHOLERAE:1;CMCP6:1;FISCHERI:1;HARVEYI:1;MJ11:1;O395:1;PARAHAE:1;PPRO:1;VSPL:1;YJ016:1	11	M	COG2885	Outer membrane protein and related peptidoglycan-associated (lipo)proteins	ABU71941.1(harveyi) ACH66516.1(MJ11) CAG20950.1(Ppro) CAQ79548.1(Asal) CAV17990.1(Vspl) NT01VF1007(fischeri) NT01VP1972(parahae) NT01VV3021(CMCP6) NT02VVA1132(YJ016) VC0395_A0529(O395) VC1008(cholerae)
ORTHOMCL963	11	ASAL:1;CHOLERAE:1;CMCP6:1;FISCHERI:1;HARVEYI:1;MJ11:1;O395:1;PARAHAE:1;PPRO:1;VSPL:1;YJ016:1	11	M	COG0845	Membrane-fusion protein	ABU71397.1(harveyi) ACH63469.1(MJ11) CAG22387.1(Ppro) CAQ81372.1(Asal) CAV18439.1(Vspl) NT01VFA0604(fischeri) NT01VP1617(parahae) NT01VV2614(CMCP6) NT02VVA1542(YJ016) VC0395_A1212(O395) VC1607(cholerae)
ORTHOMCL992	11	ASAL:1;CHOLERAE:1;CMCP6:1;FISCHERI:1;HARVEYI:1;MJ11:1;O395:1;PARAHAE:1;PPRO:1;VSPL:1;YJ016:1	11	M	COG0793	Periplasmic protease	ABU71308.1(harveyi) ACH65433.1(MJ11) CAG20325.1(Ppro) CAQ79229.1(Asal) CAV18580.1(Vspl) NT01VF1374(fischeri) NT01VP1511(parahae) NT01VV2568(CMCP6) NT02VVA1586(YJ016) VC0395_A1104(O395) VC1496(cholerae)
ORTHOMCL180	11	ASAL:2;CHOLERAE:1;CMCP6:1;FISCHERI:1;HARVEYI:1;MJ11:1;O395:1;PARAHAE:1;PPRO:1;VSPL:1;YJ016:1	12	MG	COG0451	Nucleoside-diphosphate-sugar epimerases	ABU69684.1(harveyi) ACH64831.1(MJ11) CAG18659.1(Ppro) CAQ77844.1(Asal) CAQ77949.1(Asal) CAV17233.1(Vspl) NT01VF0160(fischeri) NT01VP0208(parahae) NT01VV0793(CMCP6) NT02VVA0311(YJ016) VC0240(cholerae) VC0395_A2620(O395)
ORTHOMCL1109	11	ASAL:1;CHOLERAE:1;CMCP6:1;FISCHERI:1;HARVEYI:1;MJ11:1;O395:1;PARAHAE:1;PPRO:1;VSPL:1;YJ016:1	11	MG	COG0451	Nucleoside-diphosphate-sugar epimerases	ABU70816.1(harveyi) ACH65565.1(MJ11) CAG20812.1(Ppro) CAQ79105.1(Asal) CAV19188.1(Vspl) NT01VF1484(fischeri) NT01VP1085(parahae) NT01VV2820(CMCP6) NT02VVA1311(YJ016) VC0395_A1301(O395) VC1697(cholerae)
ORTHOMCL1307	11	ASAL:1;CHOLERAE:1;CMCP6:1;FISCHERI:1;HARVEYI:1;MJ11:1;O395:1;PARAHAE:1;PPRO:1;VSPL:1;YJ016:1	11	MNO	COG3951	Rod binding protein	ABU70272.1(harveyi) ACH65472.1(MJ11) CAG19320.1(Ppro) CAQ80014.1(Asal) CAV17800.1(Vspl) NT01VF2004(fischeri) NT01VP0739(parahae) NT01VV0222(CMCP6) NT02VVA0917(YJ016) VC0395_A1784(O395) VC2192(cholerae)
ORTHOMCL80	11	ASAL:1;CHOLERAE:1;CMCP6:1;FISCHERI:1;HARVEYI:2;MJ11:1;O395:1;PARAHAE:2;PPRO:1;VSPL:2;YJ016:1	14	MU	COG1538	Outer membrane protein	ABU71334.1(harveyi) ABU71341.1(harveyi) ACH64357.1(MJ11) CAG22456.1(Ppro) CAQ80773.1(Asal) CAV18556.1(Vspl) CAV19026.1(Vspl) NT01VFA1178(fischeri) NT01VP1536(parahae) NT01VP1539(parahae) NT01VV2641(CMCP6) NT02VVA1487(YJ016) VC0395_A1228(O395) VC1621(cholerae)
ORTHOMCL1473	11	ASAL:1;CHOLERAE:1;CMCP6:1;FISCHERI:1;HARVEYI:1;MJ11:1;O395:1;PARAHAE:1;PPRO:1;VSPL:1;YJ016:1	11	MU	COG0597	Lipoprotein signal peptidase	ABU69980.1(harveyi) ACH66888.1(MJ11) CAG19015.1(Ppro) CAQ78266.1(Asal) CAV17542.1(Vspl) NT01VF0503(fischeri) NT01VP0505(parahae) NT01VV0503(CMCP6) NT02VVA0655(YJ016) VC0395_A0215(O395) VC0683(cholerae)
ORTHOMCL1554	11	ASAL:1;CHOLERAE:1;CMCP6:1;FISCHERI:1;HARVEYI:1;MJ11:1;O395:1;PARAHAE:1;PPRO:1;VSPL:1;YJ016:1	11	MU	COG1538	Outer membrane protein	ABU69869.1(harveyi) ACH66754.1(MJ11) CAG18881.1(Ppro) CAQ80359.1(Asal) CAV17426.1(Vspl) NT01VF2404(fischeri) NT01VP0406(parahae) NT01VV0609(CMCP6) NT02VVA0551(YJ016) VC0395_A2013(O395) VC2436(cholerae)
ORTHOMCL1304	11	ASAL:1;CHOLERAE:1;CMCP6:1;FISCHERI:1;HARVEYI:1;MJ11:1;O395:1;PARAHAE:1;PPRO:1;VSPL:1;YJ016:1	11	N	COG1344	Flagellin and related hook-associated proteins	ABU70277.1(harveyi) ACH66648.1(MJ11) CAG19323.1(Ppro) CAQ80011.1(Asal) CAV17803.1(Vspl) NT01VF2001(fischeri) NT01VP0743(parahae) NT01VV0218(CMCP6) NT02VVA0920(YJ016) VC0395_A1780(O395) VC2188(cholerae)
ORTHOMCL1305	11	ASAL:1;CHOLERAE:1;CMCP6:1;FISCHERI:1;HARVEYI:1;MJ11:1;O395:1;PARAHAE:1;PPRO:1;VSPL:1;YJ016:1	11	N	COG1344	Flagellin and related hook-associated proteins	ABU70275.1(harveyi) ACH66642.1(MJ11) CAG19322.1(Ppro) CAQ80012.1(Asal) CAV17802.1(Vspl) NT01VF2002(fischeri) NT01VP0741(parahae) NT01VV0220(CMCP6) NT02VVA0919(YJ016) VC0395_A1782(O395) VC2190(cholerae)
ORTHOMCL1306	11	ASAL:1;CHOLERAE:1;CMCP6:1;FISCHERI:1;HARVEYI:1;MJ11:1;O395:1;PARAHAE:1;PPRO:1;VSPL:1;YJ016:1	11	N	COG1256	Flagellar hook-associated protein	ABU70274.1(harveyi) ACH67299.1(MJ11) CAG19321.1(Ppro) CAQ80013.1(Asal) CAV17801.1(Vspl) NT01VF2003(fischeri) NT01VP0740(parahae) NT01VV0221(CMCP6) NT02VVA0918(YJ016) VC0395_A1783(O395) VC2191(cholerae)
ORTHOMCL1308	11	ASAL:1;CHOLERAE:1;CMCP6:1;FISCHERI:1;HARVEYI:1;MJ11:1;O395:1;PARAHAE:1;PPRO:1;VSPL:1;YJ016:1	11	N	COG1706	Flagellar basal-body P-ring protein	ABU70271.1(harveyi) ACH66055.1(MJ11) CAG19319.1(Ppro) CAQ80015.1(Asal) CAV17798.1(Vspl) NT01VF2005(fischeri) NT01VP0738(parahae) NT01VV0223(CMCP6) NT02VVA0916(YJ016) VC0395_A1785(O395) VC2193(cholerae)
ORTHOMCL1309	11	ASAL:1;CHOLERAE:1;CMCP6:1;FISCHERI:1;HARVEYI:1;MJ11:1;O395:1;PARAHAE:1;PPRO:1;VSPL:1;YJ016:1	11	N	COG2063	Flagellar basal body L-ring protein	ABU70270.1(harveyi) ACH65872.1(MJ11) CAG19318.1(Ppro) CAQ80016.1(Asal) CAV17797.1(Vspl) NT01VF2006(fischeri) NT01VP0737(parahae) NT01VV0224(CMCP6) NT02VVA0915(YJ016) VC0395_A1786(O395) VC2194(cholerae)
ORTHOMCL1310	11	ASAL:1;CHOLERAE:1;CMCP6:1;FISCHERI:1;HARVEYI:1;MJ11:1;O395:1;PARAHAE:1;PPRO:1;VSPL:1;YJ016:1	11	N	COG4786	Flagellar basal body rod protein	ABU70269.1(harveyi) ACH66064.1(MJ11) CAG19317.1(Ppro) CAQ80017.1(Asal) CAV17796.1(Vspl) NT01VF2007(fischeri) NT01VP0736(parahae) NT01VV0225(CMCP6) NT02VVA0914(YJ016) VC0395_A1787(O395) VC2195(cholerae)
ORTHOMCL1311	11	ASAL:1;CHOLERAE:1;CMCP6:1;FISCHERI:1;HARVEYI:1;MJ11:1;O395:1;PARAHAE:1;PPRO:1;VSPL:1;YJ016:1	11	N	COG4787	Flagellar basal body rod protein	ABU70268.1(harveyi) ACH65956.1(MJ11) CAG19316.1(Ppro) CAQ80018.1(Asal) CAV17794.1(Vspl) NT01VF2008(fischeri) NT01VP0735(parahae) NT01VV0226(CMCP6) NT02VVA0913(YJ016) VC0395_A1788(O395) VC2196(cholerae)
ORTHOMCL1312	11	ASAL:1;CHOLERAE:1;CMCP6:1;FISCHERI:1;HARVEYI:1;MJ11:1;O395:1;PARAHAE:1;PPRO:1;VSPL:1;YJ016:1	11	N	COG1749	Flagellar hook protein FlgE	ABU70266.1(harveyi) ACH66300.1(MJ11) CAG19315.1(Ppro) CAQ80019.1(Asal) CAV17792.1(Vspl) NT01VF2009(fischeri) NT01VP0734(parahae) NT01VV0227(CMCP6) NT02VVA0912(YJ016) VC0395_A1789(O395) VC2197(cholerae)
ORTHOMCL1313	11	ASAL:1;CHOLERAE:1;CMCP6:1;FISCHERI:1;HARVEYI:1;MJ11:1;O395:1;PARAHAE:1;PPRO:1;VSPL:1;YJ016:1	11	N	COG1843	Flagellar hook capping protein	ABU70265.1(harveyi) ACH66664.1(MJ11) CAG19314.1(Ppro) CAQ80020.1(Asal) CAV17791.1(Vspl) NT01VF2010(fischeri) NT01VP0733(parahae) NT01VV0228(CMCP6) NT02VVA0911(YJ016) VC0395_A1790(O395) VC2198(cholerae)
ORTHOMCL1314	11	ASAL:1;CHOLERAE:1;CMCP6:1;FISCHERI:1;HARVEYI:1;MJ11:1;O395:1;PARAHAE:1;PPRO:1;VSPL:1;YJ016:1	11	N	COG1558	Flagellar basal body rod protein	ABU70264.1(harveyi) ACH67274.1(MJ11) CAG19313.1(Ppro) CAQ80021.1(Asal) CAV17789.1(Vspl) NT01VF2011(fischeri) NT01VP0732(parahae) NT01VV0229(CMCP6) NT02VVA0910(YJ016) VC0395_A1791(O395) VC2199(cholerae)
ORTHOMCL1315	11	ASAL:1;CHOLERAE:1;CMCP6:1;FISCHERI:1;HARVEYI:1;MJ11:1;O395:1;PARAHAE:1;PPRO:1;VSPL:1;YJ016:1	11	N	COG1815	Flagellar basal body protein	ABU70263.1(harveyi) ACH66217.1(MJ11) CAG19312.1(Ppro) CAQ80022.1(Asal) CAV17788.1(Vspl) NT01VF2013(fischeri) NT01VP0731(parahae) NT01VV0230(CMCP6) NT02VVA0909(YJ016) VC0395_A1792(O395) VC2200(cholerae)
ORTHOMCL1375	11	ASAL:1;CHOLERAE:1;CMCP6:1;FISCHERI:1;HARVEYI:1;MJ11:1;O395:1;PARAHAE:1;PPRO:1;VSPL:1;YJ016:1	11	N	COG1360	Flagellar motor protein	ABU70167.1(harveyi) ACH66119.1(MJ11) CAG19222.1(Ppro) CAQ78622.1(Asal) CAV19561.1(Vspl) NT01VF0776(fischeri) NT01VP0651(parahae) NT01VV0317(CMCP6) NT02VVA0826(YJ016) VC0395_A0416(O395) VC0893(cholerae)
ORTHOMCL1376	11	ASAL:1;CHOLERAE:1;CMCP6:1;FISCHERI:1;HARVEYI:1;MJ11:1;O395:1;PARAHAE:1;PPRO:1;VSPL:1;YJ016:1	11	N	COG1291	Flagellar motor component	ABU70166.1(harveyi) ACH65824.1(MJ11) CAG19221.1(Ppro) CAQ78621.1(Asal) CAV19562.1(Vspl) NT01VF0775(fischeri) NT01VP0650(parahae) NT01VV0318(CMCP6) NT02VVA0825(YJ016) VC0395_A0415(O395) VC0892(cholerae)
ORTHOMCL1847	11	ASAL:1;CHOLERAE:1;CMCP6:1;FISCHERI:1;HARVEYI:1;MJ11:1;O395:1;PARAHAE:1;PPRO:1;VSPL:1;YJ016:1	11	N	COG1580	Flagellar basal body-associated protein	ABU69302.1(harveyi) ACH67362.1(MJ11) CAG18600.1(Ppro) CAQ80581.1(Asal) CAV20292.1(Vspl) NT01VF2646(fischeri) NT01VP2778(parahae) NT01VV1139(CMCP6) NT02VVA0113(YJ016) VC0097(cholerae) VC0395_A2419(O395)
ORTHOMCL1989	11	ASAL:1;CHOLERAE:1;CMCP6:1;FISCHERI:1;HARVEYI:1;MJ11:1;O395:1;PARAHAE:1;PPRO:1;VSPL:1;YJ016:1	11	N	COG1406	Predicted inhibitor of MCP methylation, homolog of CheC	ABU69071.1(harveyi) ACH65137.1(MJ11) CAG21625.1(Ppro) CAQ78071.1(Asal) CAV17311.1(Vspl) NT01VF0317(fischeri) NT01VP2567(parahae) NT01VV1353(CMCP6) NT02VVA2793(YJ016) VC0377(cholerae) VC0395_A2787(O395)
ORTHOMCL731	11	ASAL:1;CHOLERAE:1;CMCP6:1;FISCHERI:1;HARVEYI:1;MJ11:1;O395:1;PARAHAE:1;PPRO:1;VSPL:1;YJ016:1	11	N	COG1345	Flagellar capping protein	ABU72118.1(harveyi) ACH67111.1(MJ11) CAG19326.1(Ppro) CAQ79999.1(Asal) CAV17808.1(Vspl) NT01VF1994(fischeri) NT01VP2110(parahae) NT01VV1849(CMCP6) NT02VVA2320(YJ016) VC0395_A1724(O395) VC2140(cholerae)
ORTHOMCL737	11	ASAL:1;CHOLERAE:1;CMCP6:1;FISCHERI:1;HARVEYI:1;MJ11:1;O395:1;PARAHAE:1;PPRO:1;VSPL:1;YJ016:1	11	N	COG1536	Flagellar motor switch protein	ABU72110.1(harveyi) ACH65552.1(MJ11) CAG19335.1(Ppro) CAQ79991.1(Asal) CAV17816.1(Vspl) NT01VF1985(fischeri) NT01VP2102(parahae) NT01VV1857(CMCP6) NT02VVA2312(YJ016) VC0395_A1716(O395) VC2132(cholerae)
ORTHOMCL741	11	ASAL:1;CHOLERAE:1;CMCP6:1;FISCHERI:1;HARVEYI:1;MJ11:1;O395:1;PARAHAE:1;PPRO:1;VSPL:1;YJ016:1	11	N	COG3144	Flagellar hook-length control protein	ABU72105.1(harveyi) ACH65348.1(MJ11) CAG19339.1(Ppro) CAQ79987.1(Asal) CAV17821.1(Vspl) NT01VF1981(fischeri) NT01VP2098(parahae) NT01VV1861(CMCP6) NT02VVA2308(YJ016) VC0395_A1711(O395) VC2128(cholerae)
ORTHOMCL742	11	ASAL:1;CHOLERAE:1;CMCP6:1;FISCHERI:1;HARVEYI:1;MJ11:1;O395:1;PARAHAE:1;PPRO:1;VSPL:1;YJ016:1	11	N	COG1580	Flagellar basal body-associated protein	ABU72104.1(harveyi) ACH65412.1(MJ11) CAG19340.1(Ppro) CAQ79986.1(Asal) CAV17823.1(Vspl) NT01VF1980(fischeri) NT01VP2097(parahae) NT01VV1862(CMCP6) NT02VVA2307(YJ016) VC0395_A1710(O395) VC2127(cholerae)
ORTHOMCL743	11	ASAL:1;CHOLERAE:1;CMCP6:1;FISCHERI:1;HARVEYI:1;MJ11:1;O395:1;PARAHAE:1;PPRO:1;VSPL:1;YJ016:1	11	N	COG1868	Flagellar motor switch protein	ABU72103.1(harveyi) ACH66773.1(MJ11) CAG19341.1(Ppro) CAQ79985.1(Asal) CAV17824.1(Vspl) NT01VF1979(fischeri) NT01VP2096(parahae) NT01VV1863(CMCP6) NT02VVA2306(YJ016) VC0395_A1709(O395) VC2126(cholerae)
ORTHOMCL750	11	ASAL:1;CHOLERAE:1;CMCP6:1;FISCHERI:1;HARVEYI:1;MJ11:1;O395:1;PARAHAE:1;PPRO:1;VSPL:1;YJ016:1	11	N	COG1419	Flagellar GTP-binding protein	ABU72095.1(harveyi) ACH66795.1(MJ11) CAG19348.1(Ppro) CAQ79976.1(Asal) CAV17836.1(Vspl) NT01VF1970(fischeri) NT01VP2088(parahae) NT01VV1871(CMCP6) NT02VVA2298(YJ016) VC0395_A1656(O395) VC2068(cholerae)
ORTHOMCL1318	11	ASAL:1;CHOLERAE:1;CMCP6:1;FISCHERI:1;HARVEYI:1;MJ11:1;O395:1;PARAHAE:1;PPRO:1;VSPL:1;YJ016:1	11	NO	COG1261	Flagellar basal body P-ring biosynthesis protein	ABU70258.1(harveyi) ACH65394.1(MJ11) CAG19309.1(Ppro) CAQ80025.1(Asal) CAV17785.1(Vspl) NT01VF2016(fischeri) NT01VP0728(parahae) NT01VV0233(CMCP6) NT02VVA0906(YJ016) VC0395_A1795(O395) VC2203(cholerae)
ORTHOMCL50	11	ASAL:2;CHOLERAE:1;CMCP6:1;FISCHERI:2;HARVEYI:1;MJ11:2;O395:1;PARAHAE:1;PPRO:2;VSPL:1;YJ016:1	15	None			ABU74643.1(harveyi) ACH64098.1(MJ11) ACH64295.1(MJ11) CAG22566.1(Ppro) CAG23093.1(Ppro) CAQ80865.1(Asal) CAQ81659.1(Asal) CAV26338.1(Vspl) NT01VFA0193(fischeri) NT01VFA0789(fischeri) NT01VPA0142(parahae) NT01VVA0363(CMCP6) NT02VV0895(YJ016) VC0395_A1154(O395) VC1548(cholerae)
[truncated: 5,561 more rows]
